# Supplementary material for: Investigation of NLR Genes Reveals Divergent Evolution on NLRome in Diploid and Polyploid Species in Genus Trifolium
Source: Genes (Basel). 2023 Apr 4;14(4):867. doi: 10.3390/genes14040867 (PMC10138078; doi:10.3390/genes14040867)
Supplement: Supplementary file 1 [file genes-14-00867-s001.zip]

Archive with 5 entries (5 files):
- Figure S1 Kakas_subgroups.png
- Figure S2.png
- Figure S3.png
- Table S1.xlsx
- Table S2_sequences.txt
