# Supplementary material for: Investigation of NLR Genes Reveals Divergent Evolution on NLRome in Diploid and Polyploid Species in Genus Trifolium
Source: Genes (Basel). 2023 Apr 4;14(4):867. doi: 10.3390/genes14040867 (PMC10138078; doi:10.3390/genes14040867)
Supplement: Supplementary file 1 [file genes-14-00867-s001.zip › Table S1.xlsx]

## Sheet: Sheet1
Table S1: Links for genome and proteome Download
Species	Webpage link	Version	GbFF file	Genome file	Proteome file
Trifolium occidentale	https://ftp.ncbi.nlm.nih.gov/genomes/genbank/plant/Trifolium_occidentale/latest_assembly_versions/GCA_012979555.1_Agr_To.v5/	V5	https://ftp.ncbi.nlm.nih.gov/genomes/genbank/plant/Trifolium_occidentale/latest_assembly_versions/GCA_012979555.1_Agr_To.v5/GCA_012979555.1_Agr_To.v5_genomic.gbff.gz	https://ftp.ncbi.nlm.nih.gov/genomes/genbank/plant/Trifolium_occidentale/latest_assembly_versions/GCA_012979555.1_Agr_To.v5/GCA_012979555.1_Agr_To.v5_genomic.fna.gz
Trifolium pratense	https://v1.legumefederation.org/data/v2/Trifolium/pratense/	V3	NA	https://v1.legumefederation.org/data/v1/Trifolium_pratense/MilvusB.gnm2.gNmT/tripr.MilvusB.gnm2.gNmT.genome_main.fna.gz	https://v1.legumefederation.org/data/v1/Trifolium_pratense/MilvusB.gnm2.ann1.DFgp/tripr.MilvusB.gnm2.ann1.DFgp.protein.faa.gz	https://v1.legumefederation.org/data/v2/Trifolium/pratense/annotations/MilvusB.gnm2.ann1.DFgp/tripr.MilvusB.gnm2.ann1.DFgp.cds.fna.gz	https://v1.legumefederation.org/data/v1/Trifolium_pratense/MilvusB.gnm2.ann1.DFgp/tripr.MilvusB.gnm2.ann1.DFgp.cds_primary.fna.gz
Trifolium repens	https://ftp.ncbi.nlm.nih.gov/genomes/genbank/plant/Trifolium_repens/latest_assembly_versions/GCA_005869975.1_AgR_To_v5/	V5	https://ftp.ncbi.nlm.nih.gov/genomes/genbank/plant/Trifolium_repens/latest_assembly_versions/GCA_005869975.1_AgR_To_v5/GCA_005869975.1_AgR_To_v5_genomic.gbff.gz	https://ftp.ncbi.nlm.nih.gov/genomes/genbank/plant/Trifolium_repens/latest_assembly_versions/GCA_005869975.1_AgR_To_v5/GCA_005869975.1_AgR_To_v5_genomic.fna.gz
Trifolium subterraneum	https://v1.legumefederation.org/data/v2/Trifolium/subterraneum/	V1	NA	https://v1.legumefederation.org/data/v2/Trifolium/subterraneum/genomes/Daliak.gnm2.VJZB/trisu.Daliak.gnm2.VJZB.genome_main.fna.gz	https://v1.legumefederation.org/data/v2/Trifolium/subterraneum/annotations/Daliak.gnm2.ann1.MFKF/trisu.Daliak.gnm2.ann1.MFKF.protein.faa.gz	https://v1.legumefederation.org/data/v2/Trifolium/subterraneum/annotations/Daliak.gnm2.ann1.MFKF/trisu.Daliak.gnm2.ann1.MFKF.cds.fna.gz
