# Supplementary material for: Investigation of NLR Genes Reveals Divergent Evolution on NLRome in Diploid and Polyploid Species in Genus Trifolium
Source: Genes (Basel). 2023 Apr 4;14(4):867. doi: 10.3390/genes14040867 (PMC10138078; doi:10.3390/genes14040867)
Supplement: Supplementary file 1 [file genes-14-00867-s001.zip › Table S2_sequences.txt]

Trifolium occidentale
>g116.t1
MKEISSGNVREGKIPGEHRKTKTMKLIPYGNVNEGKPSGEHSKTKSEGSNSVANTMKSRKLPNASNVKTEETLSHYKGCKVLLISESRQMLLNKMRVEENSIYFIKGLKEKEAEVFFKKMAGIGNGTTGFEKLTMSIVNKCNGLPMSIVTTARALKNQSSSVWEDVHRKLERGNLTGVSDFSTKLSYDLLEDEELKYAFLLCARMGPDALIVDLVKYCIGLGFLQEIYTVKEARDRVYVLVGKLKVFGLLSDSYSSDHFTMQDIVRNAALSIASKEKHLFTKTKGKIDEWPDKLERYTAISLHHCHIIDGFPRRINYQRLRFFQVNNNDPHLKIPKNFFKGMKELRVLLLTSIHISPLDSSIASLTELKMLSFEQCMLDKELSVIGELKKLRILSFSGSDIEKLPVELKQLKKLQIFDISNCSKLTNIPSNVISSLISLEELYMRNTLIQWKVEEQNYQSDNATLSELRHLNQLTTLDIHISDAAHLPKNLFFDNLCSYKIVVGDMNAYSDMDAKMPEKYEASKFLAIQLSKGSNIHSQKGIKMLFERVETLFLEELNGVKDIFFRLSLMGFPYLKHLLIVNNSDIQSLINPEDRQHTEKAFPKLESLQLYNLKSMGEICSCKLSAPSFRKLKVIKINLCDKLTSVVLFSVVSLLTVLESIDVSECSTLTAIVASETESNSNESAVLNFPELRTLTLLSLPELIGFYPISSEGEELFDEKCLVNLQSLFVSECEKMSYIFPLGQGSHAKMKGSIFPNLKSIKLSNMKSLLEIWNFELPSNSFVKLDTLIIEECDKLVNVFPCYVEGMFRSLCNLRVTNCKSMKLVFELDDKKRNDVDVTNMQDVYLETLPKLEHVWKWSKGRVGILELKSLQKMYVHDCYRLENIFPVSVARLFPSLEYLVIRDCFELREIVPKRDGTNSDTSNLGPLFKFPNLTTIKFSELPKLSGFYPGAYKLSCPALDDLSIELCDRLEPFKKETTEAQTRSTIFSKEVINKLKCMHIESWHAKLSSSYLRERNHRQDNLEELCLSRLMNPVILYSFLHRSPNLKSLSLSNCFVTEIVPRKIPPEIENLGVVPKLEKLMLLDMPDLETIGFEEGIILERIELLILKQCPLLVNIMPSSVSLTHLTNLEVVSCDGLKILMPLSAAKSLVQLNSMKVAECESMEEIIENENGNGGKVDKIVENDNAVKVDIVFRKLRVLELLSLKKLNSFSKSCVTEFPSLEKLVVISYPTKTLNTALRSKTGYLKRDASGLMAKFLEGMKEISLSEHHDLQNLWKCGVGDQENSWFYNLTTLRLEDCDNLSCAIPLDIFLCLKSLTELEVKNCLKTLFPAAIAKNIQKLETLHIESCQNFLEIVAKEDYVGIAADAAAKFVFPCLTSLYLNDLPELTYFYCEIFTVECPELHELLVLDCPRLELFQSAYLESETEGNSTSINRQPLFSNLQSLSFLEELAVDWEYSSVLGSSLEGMEDLKLLKDIRLFFDVDDNATLTLPFGILSKAPNLQEMSIEWCKSLVIFQTANLKPIEQLKTLTLNRVSKLKFIWPEDSARLNIVLSFSNLKELYIEECHGLEYLFTSSVAKVLKHLEKITVKDSESIEEIVEMEQDGTTISEVIFERLISITLDSLSSLKYFYSGSDTLLLPSLTLVNIQQCPKMDVFSRGVIIAKSFRGIQNSVEQNDELIFHNDLNVSVKMVFLLQMLSEGMEGTEFVVHPELGKAWRGGLCTQNNWFYSLRTLKLVNCDIKPYAIPSNTLPCLNSLKDLEVRNCFNVEVIFAKNDTDDIPSQLNNLTLEDLSELKIVWEKNFQGILQFQNLKQVSVSGCESIQTLFPAVLAENLKLLDTLIVKSCDGLRAIVAKEDEATGLEKRFSFPHLTYLCLTMLPKFKYFYPEKFTVVCPKLSYVGVLDCPKLELFQGANAEGETESISTSTNRQPLIPNLDTKGVCSYRLLLKCTYASVPS
>g349.t1
MADIVLCPLLQVVFERLSCHLLKLVAEACGFEEEIEKFQRSIRHIKPLLEDAEQQQANNKALKSWLIQLRAVAYDADDLLDEFSLSLNHISDGLQSSSSGRFFKYKFVENAVSSFRSYASYLELFPKLKRIRQNLDDLVCDMSSFHLKQLSVEFDGRRQTGSFIINREVFGRENDKEKILEMVLKNNERGQIHGTVSVIAIVGLAGIGKTTLTQLTYNDERVSRVFDLKIWVSVNEDFCVKDIMRSIIESVTKKGCEISGIDVIQCQLRDLLHLRRCLIVLDDVWNQDHDEWDKLRILLSGCCAESSKIIVTTRSEKVASIVGTVSPYYLKSLSDEDCWELFKQRAFINGEECDQKLVPIGKDIVKKCGGIPLAAKTLGSLMHLKRYEREWLYVRESELWNVLKGENGILPALRLSYAHLPSHLKGCLMYCSIFPKNYTIKKKKLILMWIALGLIQSDEEGKPLEDIGDEYFKELMWVFFFEVVKRSSDGEVTECRLHNLVHDLLQLVAGNESAILESSSLPRYISKIRHTSVVSDFGAHVIPENLYEAKKLRSLHLLFPKDHLGEGPANWFSEFRYLRLLNLSGSGIKRLHESISSLISLRYLDLSCTPIETLPETLCYHSSKLEVLDLSDCCELVELPTGLSKLFNLRHLLIDGCNRLTHMPEDIGKMLKLQTLPMFIVGTESSKSLTQLQRLHLKGELHIKQMEHVKHATEAKLVNLRGKSQLYSLSLSWKHYDEFCELNSKLVLESIVPPQSLKSLCIEEYPGICFPKWIGAGKLPYLTKMVLINCRRCECLPTLGKFQFLKTIRLQGMHSVINISREFSGECSGIKFQLLQELSIVDFPNLKFWWSMNGEEQFPSLVKLTIRRCPKLKSMPKIQSLHHLELQNCDEMILFSARNTSSLTTLVIDQFIGQLVHLESILQNNASLTSLTISSCPNLLSIPTTLGCLTALKTLIIRWCEGLVIIPEDLHELSSLECLEISECPNLVALPEGIQGLHNLRSLSVENCNNISSLPTGLQYLTSLEHLAIMYFPVLDRLPDELSNLSKLRSLYILSCLKLSFLPESLKHVTSLQTLEIHSCPDLKALPVWIDNLSFLRSLVISECHGIKSLPEGLRNLSNLQHLSIRECSALEEECREGVGSDWPKIAHIPHTYVGNFKPGPFSTGSSSI
>g548.t1
MAYTFIDDEASSSSIQSSSWTNHVFLSFRGEDTRQGFTDHLFASLERRGIKTFKDDYDLKRGEKISNELNKAIEESMFAIIILSSNYASSTWCLDELQKIVECNKSSGQAVFPIFYGVDPSDVRHQRGSFAKAFRKHEEKFRKDRIKVKRWREALREVASYSGWDSKDRHEASLVETIVEHIQKNLIPRLKVKDNLVGMESRIKEVYSLLGLRLNDVRFIGIWGMGGIGKTTVARELFEAIKDEFKVSCFLADIRETVSKTNGLVHIQSELLSHLNIRSNDFHNVYDGKKILANSLRNKKVLLVLDDVSELSQLENLAWKQEWFGPGSRVIITSRDKHLLTTHGVHKTYKAQGLVKKEALKLFCLKAFKQNQPKEEYLSLCQEVVEYAKGLPLALEVLGSHLYGRTVEVWHSALEQIRSVPHSKIHDTLKISYDSLQSMEKNLFLDIACFFKGMEINAVIEILEDCGDFPKIGIDILIERSLVTFDRGHNILWMHDLLQEMGRNIVLQESPNDPGKRSRLWSQKDIDQGTDKIQGIVMDLVEPYEASWNIEAFTKISQLRFLKLCEIKLPLGLNCLPSSLKVLDWRGCPLKTLPLNNHLEEIVDMKLSHSKIEQLWHGTQFLENLKSIYLSFSMSLKRSPDFVGVPNLELLVLDGCASLTEIHPSLLSHKKLVLLSLKDCKRLKTLPCKIEMSSLKVLLLSGCCEFKRLPEFDECMKNLSQLYLEDTAITKLPSSLGFLESLTLLHLENCKNLVCLPDTICKLKSLLTLNVSGCSKIRSFPEGLKEIKSLEELLANETAIEELPSSVFYLENLKVISFSGCKGVVSNTPSCISQLPKLELLGLNCCEMLQTLPEFQSSMRLLDATNCGSFETSESNLSRPCSLFASHPQRHSHLPRALKSYVEAQELGLPKARFDMLITGSEIPSWFTRSKYVTCTHMSAPRDYPPTEWVGIALCFMLVDFHDQPELCDHEVVTAVKLNLS
>g576.t1
MADPNMNMVVSAVTKVANCLGGPIYQEVQYLLCVKNVIDDLEDAKEVLTDERDSVLIHIAQAMERTEIIERAVEKWLTDVENLLREVDVLVQRKETDINCLQGWLPMWGRYRFCKQMVKTIEAMAKFTGKSKDIEPFSHLAQLPGIQYQSSKDFIYFESTQVAFNQLMEALKEDDISIIGLYGEGGCGKTTLVTEVGKQAEDQKMFDKVISITVSQTPDIRGIQGEIADMLKLKLEEESERGRAQRLWMSLKEKKRILMIVDDLWSQFHLMDIGIHLDHVNGRKWKILVVTRNEHICTLMDCQEMIHLGHLSEDESWTLFRKLAKIDDKFCELLDGVPQKICDECKGVLIAIKTMASSLKGKHHTEWKSTLAKLVDSKAFDDHEGGERNALNCIKLSYDCLQNREAELLFLMCCMFPQDYHIPIEDLTRYAIGLVRTYSFQLTRSLVEACINRLLESSMLIRGSVKMHNMVRDAALWIANRSDDCKILVNVNKPLSNVADDYRIRYCFAVSSWWYNEIPSFCELHAPNLKMLLVNISAHSSLNSLDLSPLTFEGIQGLQVFSLTINYKIIPISFPPSIQLLTNVRTLRLNGLMLGDISFIASLTRLEVLDFRRCNFKELPIEIGKLLSLKLLDLSECNIYGDNYKGEIGKCSRLEEFYASKCYPYGYVRGIILDIGILLNLQRFVFGKPIIPESTRALQVYDFNISKLRESNKNILQIAETISLSGLDGGCKSIVPDMVGFVGSMNNLSTLHLQYCEEIECIFDTTCDFKEDDLIPRLVELRLKSMYNLTELCHGPPLQVLHYFEKLEVLDIDSCMKLHIVFPSECKLQNLKILSLSHCKTDEVLFSESVAQSLQQLEQVTIKGCKELKHIIASSGSDHGGCNTSEEIIPAPMNSHFLMSKLRNIDILRCESFESLFPICFVEGLAQLQNMSIEKAPKLEYVFGKCDHENHSSYQYKNHVMLPHLEVLELNDVRNLIGICPENCESKWPPQSPRIINIQRCPKLAIPWFNLKVGYDKSQHHLNEVSTHI
>g577.t1
MANILVTVATNVGKYLAGPAIREVQYLLCVNNVINLLENENEALTDERDNLLTRIAQAKERTEVIEKPVEKWLNDVENLLREVEVLVQRTETDSNCFQGWFPTCGRYLLCKEMVLKIEAMKKFKDKSYVIQPFSHRAQLPGVYGMGGCGKTALVTEVGKKVEELDMFDKVIPITVSRTPNIRGIQGKIADMLNLKLEEESEEGRAQRIRLGNVNRHAWKILVVTRNEHLARIEEESFEVLDGVPRKICDECKGLPMAIKTMASALKGKQNTEWKSILAKLMDSKTFDEHEGGERDALNCLKLSYDCIENRDAELIFLMCSMFLEDYHISIEDLMRYAIGLGVGRTYLLKSTRSLVQSHINKLLDSCLLMHGCVKMHDMVRDTALWIAERSDSHKILVNIDKPCDDNIRDCYAVSSWWYNENPNFRQWHAPNLKFLLLNINAHRLWNSLDISHLTFEGVKGLKVFSVTIDYYTSKIVPLLLPPSIHLLTNVQTLRLKLNGFKFGDLSFIASLTRLEVLDLRRCDFNELPIGIGKLKSLKLIDLSECHIFENRYNGAIGNCLQLEELYASPCYPEAYVQEIIVDIITLSNLQRLVLGHPITPEGERIIQLQNYNISKLKTFKKNILQRAEFIGFESLYGGCKNIMPDMVGAVGNMNSLTCLCLESCQEIESVFDTTYDFKEDDLIPKLVELRLYFMDNLTELCRGPPPQGLHFFDKLEILDIRFCWKLHSIFPGECMLRNLKNLNISYCGSGEVLFPISVAQSLQQLEVLKVLGCYDLKHIIAASGREHDGCYTRDEIVPDPMNSQFLMPSLRKIDISHCWSLESIFPICYAKGLARLQHIVILNAPELKYVFAECDQEHISSYQNHIILPHLEVLKLSYLHNLTGMYKYDQERWPSQSLKMLSIEDCPKLVISWITNFDLTIAYHEHRLWNENKPSKLQELVLRGLRQLHSISWVTPSEGMIWSFQCLRMLPQLSTVRISQATQLEELFQHEHGDDSMHKMEIVLPNLTEIILDDLRSYRHICYGCKLNAVKLREQRIYKCPRFGTRSRHFRMKLEEVPSESEDDDSPLITKHYERQLRSSKWIV
>g578.t1
MADMSANIIVNVVTVATAAAAIYLARPILRQVRDNMKETGFNYFQGGLLMWGQYLLLMVEKIKEMGKFIGKSNDIQPFSHLDSLPGIQYQAAYEDFIYFASRQKAYDELFEALIDDSIHMIGLYGEGGSGKTTLVNEVGKQAEDRKMFDKVISITVSRTPNIRAIQGKIADMLKLKLREESEEGRAQRLHGGCENIIPDMVGFVGGMNNLSTLHLTDCRELECIFDATCDFKEDDMIPRLVELRLKSVYPLTELYHGPPLQVLHFFEKLEVLDIDHCEKLHIRFPRQCNLRNLKILSLSYCKTDEVLFSESIAQSLQKLEQITIHGCSELKHIISASGSEHGGCSKSEEIVPATMNSQFFMTNIKDVNIYDCERLESIFPLCYVEGVPRLQKLHISHAPNLKYVFGKCDHEHLSSYQNLNHVMLPHLEVVQLNILDNLIGMCPENYQANWPSQSLRILGIWGCRKMAIPWFNLNADYHQSQHHLNEIWSLQCLESLTLGDCEELKCLFSMETHRSLPELMYLSVYNCQNLKQIVAPNEELVELPNAAEFLRLSKATQLREVFRPSRGNNVMNEMETVLPNLTEITLADLPNFVDICHGYKLHAIELLQFNISNCPKIAPGLTKIQITIMDSDSSASRHYQPALQSRSNMFMGFDENEADEDIREEFVCPFCSEYFDFIELCCHVDEEHPMEAKNGVCPVCASRVGVDMVAHITLQHGSILKMQRKRESRNGGSYSTLSFLSKELREGNLQSLFGGSPCIVSSSNAAPDPLLDSFISSLGHESVSSQSHAHNETRSSNKISDETASRSHVETPTMSVKDREEKTKKCEFVRGLLMSAILDDDL
>g579.t1
MTVATAAAIYLARPILWQYIFPKRMIKAIGKFIGKSEDIQLFFHLDSLPGLYGEGGSGKTSLVTEVGKKAEDRKMFDKVISITVSRTPNIRAIQGKIADMLNLKLGEESEEGRAQRLWMCLKRKKRRILFIVNNLWGDLKLNDIGIHLDDDIRKTWKILITTPHERVCTSLKCQKKIQLELLFEDESWNLFQKFARIDEKHSTVLNDVPRELCNECMGLPIAIKIVGSLFNERKDIEWQQGVAELRASKASDDEEIATSCRYLTNLSYDHLPTQRAKKVFLLCALFPEEYHIQREDLLRYAHGLNDRIKSLQSMRSSFGAAINTLLKSCLVDLGSVKMHNMVRDAALWIANRSDNCKILVNVDKPLSTVAEDNRIKDCFAVSSWWFNENPSFCQLQAPNLKMLLVNISAHSSLNSLDLSPLTFDGIQGLKVFSLTINYKIVPISFPRSIKLLRNVRTLRLNGLKLGDISFVVNLTRLEVLDLRRCYFNELPIELRNLKRLKLLDMSECHFLKRRYNGAIGKCSQLEEVYASKCYPLKYVDEILMDISILLKPLDLHYQSPLLSGFFVPAPSQTAFPQTVFPDHLMLN
>g822.t1
MSDSFLFDIADSLLGKLASYAHEEASKACGVYEDLQGIKDTLSIVKCVLLDAEDKKDQNHSLREWLKQIQNICCNAEDMLDDVQRQNSRNQLVQASGSKRRKVGHFFSSPFYRLRIAHRIKEVRDSLVKVVADGNKFGLERMDVSVERREMTYSHIDALDVIGRDNEKEEIIELLMQLYGRGEDGAKGLCVIPIVGIGGLGKTTLAKLVFNDKRMNEVFQLKMWVCVSYDFDIRQIIIKIINSTSATTSTPVLALAHQENIDHFDIEQLVSXLRHKLYGQKFLLVLDDIWNDNRSKWIELKDLIKVGAAGSKVLVTTRSNSIASMMGNVPMYTLKGLSLENCLSLFVKWAFKEGEEKQYPNLLEIGKDIVKKCRGIPLAVRTLGSSLYSKFDLDKWEFVRDSEIWNLRQNKDDILPVLKLSYDQMPSYLRHCFAYFSLFPKEYLFTCDEICNLWGVFGXVRPANGSQKLENNAREYIDELHSRSFLQDFEDFGHTCVFKVHDLVHDLAVYVAKERFVVVNFCKQNVPERARHLSIVENDSLDHTMFSKLKSVRTILFPIXGVGVDNKMLVDSWISRYSYLRYLDLSDSSFEALPNSISKLELLRVLIISRNTKIKRLPNSVCELQNLQVLSVRGCTELEALPKGLGKLINLRQLFITTKQFVLSHDEFATMKHLQTLGFHYCDNLKFLFNAAQQLTSLETLFVQSCGSLEALPLYSFPKLQTLLISNCKMLNPWLDNESLITNTSSMKHLYLGDFPSLLTLPRWILGSANTLLSLVIKNFPNLITLPDCLTIMTRLTRLHIVDCPQLSSLPSDMHHLVVLEDLSIDGCPELRRKCQPRFGEYWPMIAHVKHVFIGEPTGEEN
>g1019.t1
MSIWGQITYIFRWMTSGWMTPKDDVLHNQIDDAESKLTSHFKKKDEQAKDIHMSMEESRSKARSLLDQYTTEEGHKSKAGELHNFVEDQDQNQNQNQTSTSFDDLIKMSKEMDLFSGMEERQTIYLLLPLHAFLNDLNQLQLETETEKGWRTVAEEIIKDAGIHLKNYLWWFQTFGKLMKLFKVIPFVTHPFREKMKPIVTEFNKLLKYNLSFIDRAAEKSTFSSTAMDTEVTSAIQAGLTNLETSSELVDEMNSMCDALKEMHNQLKKAEATEGTKACVNQLTAIVEELSKFLEGERYVNGLELYLIEMKNAIDLLQHLTKTCIIERLESKVVNFRLPLIFKERDLVLNLIASIDNASIICIMGMKGVGKTTLAKRVFYNKFVVNHFPTRVWITVIAGANKRTKVLLMKNDGTIDQTLTPKQVSADHLKGTLCLVVLDRVSQNNDFDDLHRKLCVKEWQRGSRMVVTTCFKEVASHVDSKSTVHPISLHHIPLLTKEESWALFQKVAAIEKQIPEKKLELKKMETFAKKVVGKCGGLPLAILSLGFAISAKGIAQMSFLWVFEQFNHGRYKTHWLTTWENNRETLSESMMNCLYYFTKFPLDYEISARRLVNLWVGEGLVPEETAESYLEELRDRSMIQVVALKSNGKIKTCCLPSMLREIILQNRNGTNHSHDFDQRIAYNFDDHGLDANSTQAFRNQGIPMSVLFFDKREGDVPGKHVGNILSTSIASEQFLKTRVLDLECIFRPQLPKTLSKLTNLKYLSLRWTYLEELPLCICKLQELETLDLKHTCINDIPSSIWKLKKLKKLYLPQNFRSKLEGKPRGIVNETLHTLWGAFLYGNYPLLGYLHKLKNLQKLKLAFQLNGSEQELQITLAQKIVQLEQLRSLTLKSVDETGGPENLILIDMANLKELSSLRLFGRLELQNLPLLLPRNLTDLTLSASKLSVDPMPELQNLPMLKSLCFYADSYIEKKMECASGGFQQLQVLRFWNLENLEEWDVKERAMPNLVEFEVRSCINLAVPTGLEHLKNIRIIKLRKMPNEFVDGTRLLVSVTMPVFIIDL
>g1343.t1
MCDPCASVFSCARENLLPLARKYLFPVALDHLLPILKETVNMIRGIPDDEIAHMKHELETIEDAIHQADKMADAEGANPTDGTREKIKQLIEAFYHIQDVVDDYIIRKDQQLPDPGCADGASDYVKTMMLRLQIAHNIQNIKSQINEINDHEGSSSSTTNLKATLLQNLRKAPFYMNEVDVVGFEEPKKILIDWMVKGSEELTAVSVVAMGGQGKTTLAKKVFDSKEVMECFKHRVWITVSQAYDVEKLLKDLLKELCKQQGINTPQGLSYHDLPYNLKSCLLYFGLYPEDYIVPSEILTRLWMAEGFVKAVTGRTVEDVAEGYLTELICRNLVQVVSISIDGRATSCRVHDLVHAMILEKCEDLCFCKNIFEGQQSSLTGMIRRLTIRTTNLDNLMTSIQSSHVRSLLVLTSKKLPESFEREILTNCRFLKVLDFEDNVKDLKVGSLSHLKYFRSTEHRDYGAGQNTLLKSIGMLENLETLNFRELYLKLKLPKEICKLRKLRHLLGSKMSLILMKEGIGGMTSLQTLSRVYLDEGEKDNSVVELIQELGKLKELRELVLEDVRGKYVRALSSSISEMQQLEKLCINETTSSREPIDLHLNSPPPKLQILKLRGEFEKLPEWISKLQNLVMLDLQPSILRYDTTLKLLRDLPNLLSLTLDYCLSDSELSFLTFQAGSFKNLKELTIFDLRSLERINIDKGALPSLKMFSISVMDEFRGYLPYGIEHLEKLEVINYHGRHGSEVSAETYEKIMNREIPSEYDDPEPWQRQQ
>g1461.t1
MAESLLFGLAESFIGKIASRAVEEASLALGVYDDLRDIKNTVSLIKAVLLDAEQKQRQNHQLREWLQQIKRVFNDAEDVIDDFECEALRKHVVNTSGSIGRKVRRYCSSSNPLFYRLKMAHKLKDIKERFNKVAVDRLNFGLQINESDNRVVQRREMTHSHVNKSDVIGRENDKQKIIDLLLQDDGGDKSLTVIPIVGIGGLGKTTLAKCVFNDRSLHHSFPLKMWVCVSDDFELKHLLLKILTCASAFDPCPIQNYKNFDVDQLQHHLRNTLAGHKFLLVLDDVWNEDRVKWEELKDIIQGVADTEGSKVLVTTRSHTVANVMGSTSPHILQGLSKKDSLSVFVKWAFKEGEVKNHPELMEIGKGVVQKCGGLPLALRTLGSSLFLKFDIEDWKFVRDNEIWNLPQKEDDILPAIKLSYDQLPSYLKSCFACFSLFEKDFQYANFHVTVLWEALGFLPSPKKGQTIDGVGNQLLHDLMSRSFLQDYIDHGNACEFKLHDLVHDLALYVAKDEFQLMELHNENISENVLHLSFMKNDILGQTSVPTRLRTLIFPIGANNEAFLYTMVSRCKFLRILQITDSRYVSLPYSIGKLKHLRCLDLENNEELKSLPNSVCKLQNLHTLRLSGCTNLQTLPNGIGNLISLRQLHITTMQSNFPDKEIAKLTSLEFISLDSCDYLESLFEGIQLPNLKWLYVGSCGNLKSLSFHAIPNLESLFINSCNKLKFLLDHDSDISNLKLKLLCLRSLPQLVSFPQWLQGCVTTLQSLILDDFDNLDELPEWLSTLICLKTINIYSCPKLLVLPDDLHQLKNLEHLRIEGCAELCRRYHPKVGKDWHKISHIKQVIIESPEELED
>g1463.t1
MAESLLFGLAESFIGKIASRAVQEASLALGVYEDLQDIKETVSLIKAVLLDAEQKQQQNHQLREWLRQIKRVFNDAEDVIDDFECEALRKHVVNTSGSISRKVRRYCSSSNPFVYHLKMAHQIKHIKERFNKVAANRHNFVLQINENDNRVVQRREMTHSHVNEPDVIGRENDKQKIIDLLLQDNGGDKSLSVIPIVGIGGLGKTTLAKCVFNDKSVVESFPLKMWVCVSDDFELKHLLLKILNSDSASNSNPIHQENFDVEQLQNHLRNKLVGQKFLLVLDDVWNEDRVKWEELKDIIQGVGGAEGSKVLVTTRSHSVANIMGTSSSHILQGLSKEDSLSVFVKWAFKEGEVKNYPELMEIGKEVVQKCGGLPLALRTLGSSLFLKVDIKDWKFVRDNEIWNLPQKEDDILPAIKLSYDQLPSYLKSCFACFSLFEKDFDFTNYHVTMLWEALGFLPSPKRELKSLPNSVCKLQNLHTLKLNGCRNLQTLPNGIGNLISLRKLHITTMQSNFPDKEIAKLTYLELLHFDSCDYLESLFEGIQLPNLKSLYVASCGNLKSLPFHAIPNLENLLIDRCNKMKFSLGHDSDISNLKLKLLSLRFLPQLVSFPQWLQGCVTTLQSLDIAGCDNLDELPEWLSTLICLKTMNIEDCPKLLSLPDDLHQLKNLEYLNIECCDELCRRYHPKVGKDWHKISHIKQVIIESPEELED
>g1469.t1
MILSRDVVFDEQSMLKQSLEIEVSESAGISPGREVIQVDIEPTPTNNIPTVHQQPPEPTTTNHDTTASGDTSEDLGGDNDYQLARDREHRSIKPPQRYGFEDLAAYALLTSSGDPSTFREAISSQEKDKWMGAMMEEMESLKKNQTWELVQLPKGKRAIGCKWVYKRKPAVTEKEGEKFKARLVAKGYSQQKGIDYDEIFSPVVRHTSIRAVLALVASRDMHLEQMDVKTAFLHGNLDEQIYMEQPEGFSDTGKGRLVSKLKRSLYGLKQSPRQWYKRFDSYMLQIGYKRCEFDCCVYVRSLDDGSFIFLLLYVDDMLIAANHLHDVNELKILLGKEFDMKDLGAAKRILGMEIHRDRGARKLWLSQKSYVEKVLNRFXMSNSKAVSTPLANHFKLTLDQCPKSDSEIEYMSKVPYASAVGCLMYAMVCTRPDLAQXVSQVCKFMSKPGKHHWEAVKWIFRYLKGTTGHGIMFSSEKCDPSVVGYVDSDYAGDMDDRRSTTGYVFTLAGGPICWKSSVQSIVAMSTTEAEYMAVAEAAKEALWLTGLVKELGVEQGGVQLHCDSQSAIYLAKNQVYHARTKHIDVRFHKIRELLTTGQIVLEKLVHGLASAMLLCFRHNFCLHVELVGGALLSAFLQVTFEKLASAGIQDYFRARKLNEKLLKKLNITLLSINVVVDDAELKQIRNPNVRAWLDAVKNAVLDAEDLLEEIDIELSRCKLEAGAQSSAATSKVWNFFNASSSSFDKEFKSKMHEVLDNLEFLASKKDILGLKAVNIGRDVDKEFQPRIPSTSLPVDSVIYGRDVDREIICDWLTSDAEDDNRQLSIVSVVGMGGMGKTTLAQHLYNDPKLEGKFDVKAWVCVSQEFDVFKVMRAILEGITGSTDDSRDLNMVQERLKDKLTAKRFLLVLDDIWNEKRDQWEALQIPFNCGAHGSKVIVTTRSLKVASVTQSTRIHNLEKLHEEHCWKLFLKHAFLDENPQINSDTEEIGKRILRKCQGLPLALKTIGSLLYTKSSLVEWESILASEIWELPEEESNIIPALLLSYHHLPSHLKRCFAYCALFPKKYMSSTIMQELISKFKFCRVMSLICCSMDNGLLPDTIGNLKHLRYLDLSGTNIKNLPDSVCSLYSLQTLKLRCCQYLEELPLNLHKLTNLRYLDFSGTKVRKMPMHVGKLKHLQVLSSFYVGKSSDSNIHQLGELNLHGTFSISELQNIVNPSDALAANLKRKAHLVRLELKWNANSDNSVKEREVLENLQPSKHLKELSIQRYGGTLFPDWFGVNALSNVVSLELINCENCVLLPPLGILPSLKKLLITGLSGIVVIGSEFYGNESSSYPVIPFASLQTLTFNNMMGWEEWDCKFVTGAFPCLQELSITYCPNLKECFPENLNALPESMNTLFPSLSQLRIISCPQLDSFSDGCFPSSLKHLILDGCSELLIASLKWAFGINTSLELLCIGEVDVESFPDRGLLPLSLTYLSIRNCPNLKKLDYKGLCHLSSLVKLHLSHCPSLKCLPVTFEKLASADIREYFRARKLNEKLLKKLNITLLSINAVVDDAELKQIRNQSVKAWLDAVKDAVLEAEDLLEEIDIEVFRCKLEAESQSSTTTANKVWRSFFNASSSSFDKEVESKMHDVLDNLEILISKKDILDLKAATSAFGVGWSSQVSKKLPSTSLPVDSVIYGRDVDKEIISNWLTSDTENHNHQLSIIFIVGMGGMGKTTLAQYLYNDPQIGDKFDIKAWVCVSQEFDVLKLTRTILEAISGTLNNTNDLDILQVKLKEKLTGKRFLLVLDDMWNEKRDQWEALQTPFHYGAQGSKIIVTTRNKKVASIMPSNKMFHLEQLQEKDCWELFAKHAFQEENPQMNPELMEIGKRILEKCQGLPLALKTIGGSEFNIQQLQELNLHGELSIFNMQNIVNPSDAQTANLKNKVHLVKLNLKWNVNSDNSEKEREVLEKLQPSKHLKDLSICSYGGTRFPVWFGDNSLSNVVQLKLSDCENCVLLPPLGILSSLKELFIIGLSGIVVIGSEFYGNVNTSSSGVIPFASLQTLQFHNMEGWQEWECKVTGAFPCLQKLFILDCPNLKESVPEQLPSLIELKLLNCKQLVASVSLAASINQLHLINCGKLQFDNQPSTLRFLRIGGSCIEGSLLEWFGNTLSHTSLETLEIVDCPIINVPLHCCYNFLISLSLRNTCDSLRIFPLDFFPNLQSLKLEKCSNLEMISHNDDHSRLRDLEIIECPKIVSFLMGGFSVPNLWRIKINNLENLKSLPECLHTLFPSFLLLIIKNCPQLEPFSDGGLPSSLKCLYIIGCSKLLIDSLKWAWGIHTSLEALHIQKVDVESFPDQGLHLLSLKSLHISSCPNLKNLDYKGLCHLSCLEVLCISNCPSLQCLPMEGLPKSISTLDIYNCPLLTERCKKPDGEDWEKISHIESVEIDGHTKYGFVDIEKVKWKLTGGLKWYITFRARRTCKDIDTFEAIVHTTKSQRKVGGIRIKRPGSTWYEGSLAELLHFAFAIFSLISVCTLLSFPANMAVELVGGALLSASLGVTFEKLASAEIGDYFRRRKLNEMLLKKLNITLLTINAVVDDAEMKQIRNPHVKVWLDAVKDAVLEAEDLLDEIDIEVSRCKLEAESQSSNITSKVWNFFNASSSSFDKEIELKMHEILDNLEYLASKKDILDLKATSSSFGVESSSQMSKKLPSTSLPADSAIYGRDVETEVICDWLTSNTDTENDNRQLSTISIVGMGGMGKTTLAQHLYNDPKMEVIFDVKVWVSVSQEFDVFKVMRATLEGITGSTDDSRDLNMVQEKLKEKVTGKRFLLVLDDIWNENLLQWEALKTPFKYGVVGSKILVTTRSLKVASIMRTDECIQLEQLEEEHCWQLFSKHAFQDENSQINCDSKEIAKKIVEKCQGLPLALKTIGSLLHTKSSFVEWESILASEIWDLSEDECNIIPALMLSYHHLPSPLKRCFAYCALFPKNYEGTSKQWMSSTMMQELFSKFKFFRVLSLSGFVIENELLGTISNLKHLRYLDLSSTNIKKLPDSICSLYNLQTLKLRDCRYLEELPLNLHKLTNLRYLDFSETKVRKMPMDVGKLKNLQVLSSFYVGKGIDANIQQLGELNLHGTLSISGLQNIVNPSDALAANLKNKVHLVKLELEWNGNIDNSEKDREVLEKLQPSKHMKDLSVCRYGGTRFPDWFGDNSLSNVGSLKLSDCENCVLLPPLGILSSLKELWLTGLSGIVVVGSEFYGNGSSSSSAILPFASLQILKFENMQGWEVWDCKNVTGAFSCLQKLFINNCPNLKECLPEQLPCLLKLKITNCSQLVASVPLAPSIDQLHAINCGELDFDYQPSTLRVLTIGGMEGSLLELVRDTLSCMSLESLIIRDCPTMNIPLSGCYNFLEYLYIRYSCDSLRTFPLVFFPKLQHLDFQYCSNLEMISLEHDNSLKHLSIYGCPKFVSFSMGRSSAPRLENLELHNLENIKSLPLFPSLDRLVISNCPHLESFSDGSLPSNLKRLNLDGCSEIFMASLKPALQINTSLKFMFLDNMDVESFPDIGLLPRSLTYLSISSCVNLKKLDYEGLCRPSSLESLCLNCCPNLQCLPVEGLPKSISDLSISGPSVLQERYMKPNGEEWGKISHIQCVVINDVIIN
>g1663.t1
MASSSNSFPALALVTLPNKRNNYDVFVTFRGEDTRXNFTDFLFSALEDKGVSVFRDGINLPKGDTIGPELLCAIEDSQIFIVIFSKNYASSTWCLRELEKICECVQVSGKHVLPVFYDVDPSEVRKQSGIYGEAIVEHEQRFQQDYEISMVQRWREALTIVGNISGWDVRDKPLSAQIKKIVQRIINILDGNFPCVSKDLVGMDSPIQELXSHLLLNSVDDVRAIGICGMGGIGKTALASALYGRVSNQFDACCFIDDVSKVYRSHDGPLGVQKLILHQTVGKEHNQICNFHDAINVMQRRLCRVRTLLILDNVDHVKQLEIIPVNREWLGAGSRIIITSRDEHILTKYGVDVVYKVPLLNDTNSLELFCRQAFKLDHILNSYEGLVSGILHYTSGLPLAIEEKNVEAIVFNKQLSVGMISIMDAVMVEYFSNLRLLIIGNLCLCDSDDLIKIPKFEEFPNLEQLNLKGCVKLVKLDPSIGLLRLHIFNCPKLDERECRIAFSWMKQFIQANPQFSGVIDIVIPGSEIPSWFNNQSEGDTILIDNSPIMHDDINNHDIGLGTVDKSHWPDHQNDILVLYEKQDLIKVKTNHIWLTYFPRKLSWYVPDFHGTMDVKLDYCYGWVNNEVKNCGYGWLHKQNLEKFSLTTMHPGNSSAPKRKFLAIEDIHSSD
>g1705.t1
MQRRRKFNPAPAVDAVSTLPNSILSRILSLLPIKEAVATSILSKRWIHVWHFVDSINFPNAVELMDSQSIIIFNNFMDSVLVSRDAAGSHFINTFRLNINYGNRNLAWNLGFPNATKWIDLVVQGGLRYLCLDLYVYDDDDSDHSKIYENPTLPISILSCRTLVSLDIARFRVKGFTFSGFPLLNVLHLADFVFQQVRDFVLLLAGCPNLEYLRLQDVDFYYQGDSPTIQEFESVTLPKLISAVITQCRCFPLKAVYNLEYLSIQTFMLFTEDHKVYGMDQLQCPRYDIPIFYNLTHLELHDKLELVPQKLLHFPKLQKLQLHQASFEVFVNQEEIMQNWVVPEVVPQCLSSHLRICTIHNLLGFQNSSSSFSNDFTYGYDVFISFRGTDTRFGFTGNLYKTLCDNRIRTFIDDKELQGGEEIIPSLLKNIEDSRIAIIVFSENYASSSFCLDELIHIIHYFKEKSRLVLPIFYGTEPSDVRHQNNKYGEALAKFKERFINNKKNMERLQQWKMALNQAANLSGYCFDFRKEEYEYVFIKKIVTEISNKISRVLLHVADHPVGLESRLLQVKLLLDGDCDNRVSVIGICGIGGLGKTTLARAVYNLIADQFEGRTC
>g1969.t1
MAEALVAVVFENLMSLLQNEFSTISGISSKAQKLSTNLDLIKAVLEDAEKKQATDRSIKVWLQQLKDAVYVLDDILDECSIQSNKLKGSSSFKPKNIMFRLDIGKKLKDITRRFDDIAQSKNKFLLREGVTVMESSSEVAEWRQTSSFIAEPEVYGREDDKENVVEFLLTKARDSNFLSVYPIFGLGGVGKTTLAQLVYNDHRVNNSYHTKIWVCVSEAFSVKRILCSIIESITTEKCDALDLDVIQRKVQALLQGKRYLLVLDDVWNKNQELELGMSQEKWNKLKSVLSCGSKGSSCLVSTRDEVVASIMGTHQAHHLSGLSENECWLLFKQYAFGHDREERVELVEIGKEIAKRCSGLPLAAQALGGLMRSRSGEKEWLEIKESRLWDSPNDNYILPALRLSYFYLAPTLKQCFAFCAMFPKDTKMSKEELIHLWMANGFISSREKLEVEDVGNMIWNELCQKSFFQDIEMNDYSEDISFKMHDLVHDLAQSLMGQEXKGNSLAELRDLNLGRNLSIKGLNDVGSLSEAHEANLMGKKDLHSLQLSGTSNHRFTKIPTISAEEVFEVLQPHSNLKSLSIDYYEGLLLPSWISILSNLVVVVLRDCENCVRLPSLGKLQSLKNLHLYNMVNLKYLDDESHDGIEVGIFPSLEKLWLSKLPNLEGLLKVECGEMFPCLSRLDIFSCPKIGLPCLRSLKELFVQECNKELLRPISTFCSLTSLELSGIRDEGITSFPEGMFTNLTFLQSLYMQNFPKLKELPNQPFNQAMQNLSIAWCDELVSIPEQIWESLQSLRFLRISLCKGLRYLPEGIRHLTSLETLEISSCEGLRHLPEGIRHLTSLERLDIKYCPTLEERCKEGIGEDWDKIAHIPKLKIGDFNDIICVDEKRGGASTHQLDASRSASNNMNGAHVYGVSLLGVVFNNLMSLLQNEFSAISGIKSKAEKLSTNLDFIRAVLEDANKKQVTDQSIKVWLQQLKDAVYVLDDILDECSIQSNRLKGLFSFKPKNIMFRHEIGNRLKDITTMFDDIAESKNKFLLREDVTVMESSSEVAEWRQTSSFIAEPKVYGREDDKENIVEFLLTKTRDSEFLSIYPIFDLGGLGKTTLAQLVYNDHRVNSNFHPKVWVCVSEYFSVKRILCSIIESITNEKCNALDLDVIQRKVQALLQGKRYLLVLDDVWNKNQELELGLSQEKWNRLKSVLSFGSKGSSCLVSTRDEVVASIMGTHQAHHLSCLSENECWLLFKQYAFGHDREERVELVEIGKEIAKKCGGLPLAAQALGGLMRSRTGEKEWIEIKESKLWDSLNDNYILPALNVEMNDYSSDISFKMHDLVHDLDQSLMGLEXKGNSLAELRDLNLGGNLSIKGLNDVGSLSEAQEANLMVQQQSHVLSSSLQYMPLLSLHYGLLVMLVSLLAIIEALLGVAFENLLSLLQNEFATISGIKSKVQKLSTTLDLIKAVLEDAEQKQVNDHSIKVWLQQLKDAVYVLDDILDECSIKSRRLSGSSSFKPKNIMFRRDIGNRLKDISRRLDDIAESKNKFLLRESVTVREHSIEVAEWRQTSSIIAQPKVYGREDDKEKIVNFLLTRARHCELLSVYPIVGLGGVGKTTLAQLVYNDVRVSRNFNTKIWVCVSEAFSVKRILCSVVESMTSEKCDVFDLDVLQRKVQDLLKGKRYFLVLDDVWNKTQQLEFGLSQEKWNMLKSMFACGSKGSSILVSTRDEVIASIMGTCQAHPLSGLSDNECWLLFKQYAFGNDKDECAKIVAIGKEIVKKCGGLPLAAQALGCLMRSRSGEKEWLEIKERHSLVELRDLNLGGKLNIVGLNNVGSLSEAKEANLIGKKDLYELCLSWYHTEELTEPPIISVEQVLEVLQPHSNLKRLKISYYEGLFLPSWISILSNLVALELRDCEKCVRLPSFGRLQCLKKLELYRMYNLKYLDDDDDKSHDFTELRIFPSLEVFILENLPNLEGLLKVERGEVFPCISNLKISRCPKLRLPCLPSLKDLDVFVCNSELLKSISSFCGLTTLKLDDGDGITFLPEGMFRNLVCLQTLKVDYFPNLKELPKEPFSLVMEHLIISSCDELDSLPEEIWKGLKSLRTLDIRYCEGLRCLPEGLLYLTSLEGLTISGCPTLKERCKRITGEDWYKISHIPYDMPLLFLHYGLLVMLVSLLSFIDMIGLNDESPKKAVNLNNGDPTNVIPTITNAERVTASPEPQQPQSSCGAVFSLTSTSNSVFSTSLQNQSSQPSSQTKSWKGNA
>g1970.t1
MAEALLEFVFENLTSLLQNEFSTISGISSKAKKLSTNLDLIKAVLEDAEKKQVKNRPIKVWLQQLKDAVYVLDDVLDECSIKSSHLKGSFSFKPKNIMFRHDIGNKLKDIARRFDDIAESKNKFLLQEGVTIMKSSSEVAEWRQTSSFIAEPKVYGRDDDKENIVQFLLTQARDCEFLSVYPIVGLGGVEDFSVKRILCSIIESITNEKCDALDLDVIQRKGRELLQDKRYLLVLDDVWNTNQELEFGLNQEKWNKLKSVLSCGSKGSCCLVSTRDEIVASIMGTCHIHHLSGLSENECWLLFKQHAFGHDREERVELVEIGKEIAKRCKGLPLAAQALGGLMRSRSGEKEWLEIKESRLWDSLNDNSILPVLRLSYFYLTPTLKQCFTFCAIFPKDTVMVKEELIHLWMANGFISSRENLEVEDVGSMIWNELCQKSFFQDIKIDEYSFNISFKMHDLVHDLAQSLMGQECNSLTELSDLNLGRKLSIRGLNNVGSLSEAKEANLMCKKDLQELQLSWKISRFGGTEFTKTPTINAEQLLEVLQPHSNLKCLVIDYYEGSFLPSWISILSNLVSLTLKECNKCVQFPSFGKLHSLKKLNLGNMINLKYLDDESQDGMEVGIFPSLEELGLYGLPNIEGLLKVERGEMFPCLSKLDIISCPKLELSCLPSLKILYLEGCNNELLRSISTFCGLTNLQLVTGGERITSFPEGMFTNLTFLQTLKIQHFPKLKELPNEPFNLAMEHLNIAFCDELESLPEQIWESLQSLRVLEIWSCKGLRCLPEGVRHLTSLEVLEIHNCPTLKERCKEGTGEDWGKIAHIPKLKFG
>g2015.t1
MEILISLTAKVAEYTVAPIGRQANHLLSYKGNFKKLADCVNELEAERVTTNHSIEHERRNMREIKPNVIKWLEEVNEIAEKANQLLSDPRCAKVGCSVRSFPNLILRHQLSRKATKITQEVVQVLNKGKFDQFSYLPPLDSAAFLNSFSTRGGVTFETRESFKEEIVKALEDSNACNIGIYGLGGVGKTTLVKEVAQIAKQRKLFDVVVMANISKTPDIKRIQEEIAEQLDLSFGKETIAGRAYRLRQRIKAEKAILVILDDMWPSFDFEKAGIPLVDKHTTRILDKQNAKQNVEQNVKQNVCKLLITSRNEDVLLDKATQKEFTFRLDLLNEEETWRLFQYKAGEKVNDTHLQNVATQVAQKCAGLPLVIVTVATGLKNKDIYAWKDALRQLESVGHAEMDEITYSALELSYKWLASDELKALFLLFASLQYSDIEYLLSVVVGLDIFKDINTVDNARDKLYTIIDSLKASCLLNKGESGEVQMNNFVRDVAISIARRDQHVFQKEGLDELKEWPTKDFLKRCPHIILFGCHIHELPQRLDCPNIKFFYLHNVNPSLVIPDIFFEGMRSLRVLDLTHLNLSSLPTSFRSLTNLQTLSLDQCTLENMDAIGALKNLEILRLWKSSLVKLPEEIGNLTKIRLLDLSHSGIEVIPPNIISSLSKLEELYMGNTSIKWEDENSAKQNVNASLAELGQLSKLTALELQIREAWILPRDLKLMFEKLQRYKIAIGDVWEWDEIEDGTLKTLLMLKLGTNIHLEHGIKALIKGVESLYLDEVDGIQNVVFQLNSEGFPLLKHLHIQNNAKIKHIVDSMERKQIQVFFINLEKLVLQNLKNLEQICHGQLAINSFGKLSVIKVKNCAQLKYLLSNSMVKGLTQLSEIEVCQCNSMKEMVLLRPDSNVENSTNEKIEFLSLRSLTLKHLQKLDNFFSYESTSIRNEQKDQGLESYVSASFFNAQVAFPNLDTLELNSLNLNIIWGDNQHSFSKLTYLVVENCGGLKYLFLSSMVGSFINLKRLEISKCSLMEEIIDAKGKNNGTDVSKEVRFSKLEEIILKDMENLKTIWHHQFDSLKKLEVNNCEKITVVFPYSLQKTYNNVEKLDISYCASVEEIFELSSNEKGIKEDATHLKEITLSEMPKLKNVWSRDPQGILSFHNLENVSLDSCGSMKYLFPNSVATSCSHLEILGLASCGNMKEIITEKKGSVCTTPIFEFNKLNTLMLLDLPKLKGFYAGTHTLTCPCLSSIFVSGCSKLNLFKSSLTSSMRIKFPNGKLPIAEEAPLFIVEKVNPNLEELIFDYRDAIMIWKDKNLGDNFTKIKHLRLLNGVTEEAIFPYWFLQNLPTLEQLTVDSSSFKKIFPDQRLSKFCSSKSLLKLPLLEEVVVRGCPHMKIFSEGNVSTPILRKVKTAEDVGKWHWKGNLNGTIKNMFEDKVAFCEFKHLTLAEYPEIKDLWYGQLQSNVFCNLKSLVVQQCDFLSDVLFPSNILQVLIGLEELEVRDCDSLETVFDVKGKHTLECPSLKILKVYQCEALKMLSFNHYGFQQPNQVDEIHDIDIPFQIALFSIEKVSSNLEDLALCGKDALKILNGCCPENLFQKVEFLRLQCFEETPITFLNGFHAMFPNAINEDKADEDIIFENLEIMDFTSLSSLRSFCYGKQTFIFPSLLHLIVEGCPQMELFSSGVTIAPFLTAVQVENNKKRWKDDLNTTIKQLFVDQEVSSSTEK
>g2184.t1
MEILASVVGKAVDYAVAPIGRQASYLIFYKGNFKMLADHVKDIQAVRERMLHLVEEARGNGKEIEKDVLSWLEKVNEVIETANRLQNDPRRANVRCSAWPFPGLILRHQLSRKASKIANNDLEVQGKAILGQGQVGYLPTLDGIASSSSSSSSSSSSYTRVGENNDTRESFKEDILKALATLNSCSIGIYGVGGVGKTTLVEEVAKIAKQDKLFEKVVITDVSRKPDFKTIQGEIADSLGLRFDEETIRGRAHRLRQRIKMEKSILVILDNMWTMLDLKKVGIPFDNEHNGCKLLMTCRNQDVLLQMDVPKDLTFKLELMSENETWNLFQFMAGDVVKDRNLKDLPFQVAQKCEGLPLRVVTIARAMKNKKDVQSWKHALRKLQRNDGIEMEALTYSALELSYDSLESDEMRDLFLLLALLLGNDVQYFLKLAMGLNILKHINTMDDARSRLYTIIKSLEATCLLEVKTGEHIQMHDFVRDFATSLARRDKHVFFRKQPDEDLPSKDFLKRCTQIVLDIPIHMLPQTLDCPNIKFFCLVSVNRSLEIPDKFFEGMGSLTALDLTSLNLSSLPTSFQFLTDLQTLCFESCILENMDAIEGLKNLKILSLRKSSIIKLPRVIGQLTRLRMLDLSNSGIEVVPSNIISNLTKLEELYMGNTSINWEDVNSTVQNGNASIAELQNLPNLTALELQIRETWMLPRDLQLMFEKLEIYKIAIGNVWEWSDIMDGTSKTLMLKLGTNIHLEHAIKALIKVVEKLYLDDVDGIQNVLYQLNGEGFPLLKYLHVQNNANLKHIVDSKERNQIHEIVLEDYKLSANNEKIEFLQLRSLTLEHLEMLDNFFSYYSTDSRSKQKYQGLESVSSPFFNAQYLFSSTVVGSFKNLKHLAISNCAMIEEIIAKEEGHNASKEVHFCKLEKIILKDMHNLKTIWHRQFETLKMLQVNNCNNIVVVFPSSMQKTYNKLEMLEITNCGLVEEIFELTFNGSSSLEDTTHLKEVTIDGLDKLKKIWSGDPQGILSFQNLKIVQLKNCASLEYLLPLSIATRCSHLKELHIKQCGNMKEIVAEEKESSVNAAPVFEFNQLSTLLLWYLGKLKGFYAKNHTLACPSLKIIDVIDCAKLNLYRPLSKRSSNLQDDKLSVLTQEPPFIVEEVIPNLEKLRIDCKEANMILQAQISSGLFTKVTYLCLASYKYEDTFPYWFLQNVRGLEKLVIEHSCFKKIFQDEGRKSEKTRTQIKMLLLCKLPKLELILARDMTRLQSLHVLQCGIEEIVGKEEITEVGIVKFVYPHLTSVILAHMTELKAFFSGVHSLRCKSLKQITLFGCPKIDLFKIEPLRHQESARNDELNILTHQPLFVIEECPSLIKLVPSSATFKNMTYLEVANCNGLINLITYTTAKSLVNLTTMKIAMCNWIEDIVNGKEDETNEIVFCNFQQPNPVVENHDTLFQQPLFSIEKLSPNLEELAINGTDMLGILNGYCQENMFHKVELLRLQCSFEILFPVKGTTVHLSMKISKQVRNLWVNESEKLEYIWQEEFPLDHPLLQDLEGLFVSACPSLTSLVPSASSFTNLTYLEVDNCKELLYLITSSTAKSLVQLKRLEISNCEKMLDIVKIDEEEAAESIIFENLEDMEFTSMSSLGSFCYGKQTFIFPSLLHLTVRGCSQMKMFSSGIVVAPHLTEIRVGVGNKQWKGDLNTTIQQLFIEKLSKRSLQSNQALSHNMLLLPGRSHN
>g2185.t1
MEILTFVVGKVVDYTVAPIGRQASYLIFYKGNFKMLADHVNDLQAAKERLLHSVEEERGNGKEIERDVVNWLEKVDELIETANQLQQDPRRANVRCSTWGFPNLILRHQLSRKAKKVANDVVQVQGKGTFDRVGYFPDLDGVASSSSIRGDEMYETRESLKEKIVKALSNPNSRNIGIYGLGGVGKTTLVEDVALIIAKQHKLFDKVVIAHVSPNPDFKTIQGEIADLLGLRFDEETIFGRANRLRQRIKMEKSILVILDNIWSMLDLKKVGIPIGNEHNGCKLLMTSRNQDVLLQMDVPMDFTFKLELMSENETWKLFQFMAGDVVKDRNLNDVAIQVAQKCEGLPLRVVTVARAMRNKRDIQSWKDALRKLQCNDHTEMDALTYSALELSYNSLESDEMRDIFLLFAVMEGNKVEYFLKVAMGLNILKHVNTMDEARNKLYTIIRSLEVTCLLLDVKKVGNIRMHDFVRDFATSIARRDKHVLLRKQSDEEWPSNDFLNRCMQIVLPLGHIHDLPQTIGCPNIKLFYLACENLSLKIPDTFFEGMASLRVLDLTHLNLSSLPTSFWFLTDLKTLCLNFCILENMDAIEGLKNLQILSLAYSSMIKFPSEIGKLTQLRMLDLSNSGIEVLPSNIISNLINLEELYMGNTSINWEDVNSTVQNENASIAELQNLPKLTALELQIRETWMLPRDMQLMFEKLNFFKIAIGDVWEWEDIEDETLKTLMLKLGTNIHLEHEIKALIKGVENLYLDDVDGIQNVLYQLNGEGFPLLKHLHVQNNANLKHIVDSKDRNQIQVSFPILETLVLHNLKNLEHICHEHLETMDDFFSYHSPNSRSKQEYHGLEPDVSAPFFNAQVAFPKLDTLKLSSLLNLNKIWDDNYDSMDNLTSLIVDNCGGLKYLFSSTVVGSFKNLKHLEISNCAMMDEIIAKEEGRGASEVQFCKLEKIILKDMDNLKTIWHHQFETLKKLQVNSSTHCSHLKELDIKQCGKMKEIVAEEKESSNVNAAPIFEFNQLTLSTRRRSNTEDDKHSVSTQQPLFIVEQVIPNLEKLRICHKEANVIMQAQNSNGLFTKMTILGLSGYKDEDTFPYWFLQNVRGLEILVIEHSCFKKIFQDEGRMSEKTHTQIKWLTLSDLPNLEHICEDGFRIDPVLEFLEHLRVDSCPSLINLLPSSVTFTHLVFSEGYTSTPGLRKVEIAETHEERFWKGNLNDTINNMFEDKVAFGKFKYLALSDYPEMKDLCLISLVPSSTSFTNLTILEVDNCTELNYLITSSTAKSLIQLKILRIMNCEKMLDVVKIDDEKAEEDIIFENLEDMVFISLSSLGSFCNGNQTFIFPSLLTFFVKECPQMEIFSPRVTVAPCLSKIEVGEERIRWKGDINTTIQHLFQEKEVLRSNPLNDTIISSHLQDDELGGQDGIDADPEE
>g2192.t1
MEILTSIVGKVVDYTVAPIGRQASYLIFYKGNFKMLADHVKDLQAAKERLLHLVEEERGNGKEIERDVVNWLEKVDELIETANQLQIDPRRANVRCSTWGFPNLILRHQLSRKATKIANNVVQVQGKGTFTRVGYLPTLEGVASSSTTRGSEMYETRESLKEEIVKALSNPNSRNIGIYGLGGVGKTTLVEDVALIIAKQHKLFDKVVITHVSQNPDFKTIQGEIADLLGLRFDEETIFGRANRLRQRIKMEKSILVILDNIWTMLDLKEVGIPFGNEHNGCKLLMTCRNQDVLAQMDVPNDCTFKLELMSENETWNLFQFMAGDVVKDSNLKDVAIQVAQKCEGLPLRVVTVARAMRNKRDVQSWNYALRKLQSNDGIEMDSLTYSALELSYDSLESDEARELFLLFSLLLDAIEALQNLEILHLWKCSMIKLPSEIGKLNKLRMLDLTNSGIEVFPSNIISSLTKLEELYMGDTSINWEDVNSTVQSGNASIAELQKLPKLTALELQIRETWMLPRDMQLIFEKLNFFKIAIGDVWEWAYIEDETLKTLMLKLGTNIHLEHGIKALIKGVENLYLDDVDGIQNVLYQLNGEGFPLLKHLHVQNNANLKHIVDSKDRNQIHVSFPILETLVLHNLKNLENICHGPLSITSFGSLSVIKVKNCIQLKYLFSYTMVNELSHLSEIEVCHCNYMKKIVLKDNNSSANNDIDNEKVDFLLLRSLTLEHLETIDDFFSYHLTNSRSKEKYHGLEPDVSAPFFNAQIN
>g2195.t1
MEILTAVAGKVADYTVVPIGRQASYLIFYKRNFKKLADHVKDLQAVRERIIHLVEEERGNGKEIERDVLNWLEKVNEVIERANQLQKDPRRANVRCSTMGCPNLILRHQLSRNATKIAEDVSQVQGKGKFDRVGYLPTLDGVATSFSTRGSENYETRESLKNDIVKALADLNSCNIGVYGLGGVGKTTLVEEVARIARQQKLFDKVVITHVSKNPDIKTIQGEIADSLRLRFDEETIFGRAERLRQRIKTEKHILLILDNIWTMLDLKNIGIPIGNEHNGCKLLMTCRNQDVLLQMDVPKDYTFKLELMEENEALSLFQLMAGDVVNDSNLKDVAIQVAKKCEGLPLRVVTVARAMRNKKDVQSWKDALRKLQSNDHIEMDALTYSALELSYNSLESDETRDIFLFLALLQGIEVVPPNILSCLIRLEELYMGNTSINWEDVNSATQTENASIVELGKLPNLVALELQIRETWMLPRDLQLMFEKLERYKIVVGDVWEWSDIKDGSLKTLKLKLGTNIHLEHGIKALIKGVESLYLDDVDGIQNVLYQLNGDGFPLLKHLHVQNNANMKHIVDSKERNQIHESFPKLETLYLFSSAAVASFKNLKQLEIYNCPMMEEIIAKERDNALKEHLLPLSVATRCSHLRELHITECRDMKEIVAEEKESSVNVAPIFEFNQMNTLILRNLDKLEGFYAKQHTLVCPSLERIDVFNCEKLNLYRTLSAKSSNCLDDQLSVPAHQPLFIAEEVIPNLDSLRIDNKEANMILQAQNSSALFTKMTSLLLYGYNNEDTFPYWFLQNARSLELLGVEKSCFKKIFQDEGRISEKTHTRVKNLYLNGLPELQHICEEGSQIDPVLEEGKFLRSDTKEIFKTLMQGNNDDDEEDVDIGTSEFQKKDASGEDDMQSDDSSWMVPIEIMLGSLNHGEVQACSISNVPDELREVNEDAYKPKQISIGPLHRGATRHLQLMEEPKWHYMHELLDRQGTIPEQNRRSAVRLSECGTEILKLDKVICASYGECNNNILEEADPHKITKIMIVDGCFLLELLIRIGDYMENRNTNSYINDAILETKEKMLSVLNDVAMLENQIPFLVLKKLYRKVFPDGSDIKDDYRVANIVRKAFGYPLENSSGGAHILHLMHLSTVEQSQLHKGKKAKLELMRCATKLRASGITIRAKLNSINQNQHRSEVEEFDCLGAKQNLD
>g2196.t1
MLADHVNELQEARERIIHLVEEERANGNEIKRDVLNWLENVDELIERANQLIGECGRANVRGSTWGFPNLILRHQLNRNAMKIANDVIQVLRKGMFDRISYLPTLDGVASSSSSRGSENYETRKSLKDDILTALADPNSCNIGVYGLGGVGKTTLVKEVALTARQHILFDKVVVAYVSENPDFKKIQGEIADSLGLRFEEETILGRAHRLRQRIKMEKSILVILDDIWTMLDLERVGIPFGNEHNGCKLLMTSRNQDVLQQMDVPKDFAFKLELMSEFETWNLFQFMVGDVVKDNNLKNVVIQVAKRCEGLPLRVVTIARAMRNKRDVQFWKDALRKLQSSDHLDISARTYSALELSYNSLESDEMRDSFLLFALMQGNDVEYFLKVAMGLEILKHVNTMDEARNRFYSIIRSLEATCLLHEVEVGGVIQMHDFVRDFAISIARRDKHYFPDDQLSILSHQQSSIAEEDDYRERLDILIRSNNHSLRDTTQEVDEQEVDEETRLSLWVDVAGGMSGGQHYNTAMSVNLRPSVCHPTQESSPPENEGIEMLRREVATALAEAAAARAEAATANERAAAANERAAEANQRADVSDQRINFLENNMADFAQQMAALENQLSGGSCNTSRPRPTPQHSHYDDDLNDQPKDDLTCINVNEDDEEDNDLSTYEFQEDDNISIYEFQEKDVSGEDDVGDMNSNRTIE
>g2308.t1
MTSTQAGIVCNDSSTHSVTVPFHKYDVFISFRGEDTRNSFTSHLHAALSRSSIRTYIDYKIDKGKEVWAELLKAIKRSTLFLVVFSXNYASSTWCLNELIEIMKCNKKGHDVIPVFYHIDPSHVRKQTGSYHTSLANHKIQGNEKMQKWKDALFKAANLSGFHYNKDRTEHELIEEIVKEVLGKLNHKYTNELRFHFIPDENYSQVESSVNINSREVRIIGLWGMGGIGKTSLAAALFHKVSSQYEGRGWLRGGSTVIVTTRNKDVLISGGVDEIYEVQKLNFQNSLKFFSLNAFNKPQPKQGYEEVSKRAVVYAKGIPLVLKVLGSFLHSKSKEEWDNALAKLMEGTSAIEGILLDMDQIACINLSSKAFRKMSNLRYLEWNGFPLKSLPSTFCPEMLVELSLRHSNVEKLWNGVPNLPNLEILDLCGSRHLIECPNLSGAPNLKTVELICCERLPHVDPSIFSLEKLEYLNVSRCTSLKSLSNITCSPSLQSFLAWDCINLQEFSFTLRPNIAFAINLWLTFGWWGFNELPSSILHLKNLRGCCFPISNNLIDLPENFAYGIWLYDLRKDECDILITLRKVLPSPAFLSVRCLLFHDFRSLFELPDNISFLSSLECLILFGCAIKSLPETIKYPPRLKYLGVGKCKMLQCISALRQSIQCLRVWNCESLRTLSSTTIEPYEKSCCGILLFNCIKLDPHSYETILKDAIVRIELGARLNSKNEEGAFSLVSEIEGDSSVDHDGEHGLYRMHTLKSGIWYFLFAMSDKFQDCFHYHSTKTLVSVELPPKLLGFVYYLVLSQGRMGYGGRFGCECCLETSSGERIKISSFFRDEMVWWFNVDRDTSVNMMSDHVLFWYDAQCCKQILDAIEERKSVNDLSTNYNPKITFRFFVETPYDEEVVIKQCGFRWLYPSEDQIVVDVIGGRSKSKRGRESCGLENSEVQNRVEGTESDEQKGTIVPTKKLKQRVFGTSSKLAAGEIEDLRCLLEELLNIGFGGDLMQI
>g2309.t1
MAMISSSFSHSAATASLKKYDVFISFRGDDTRAGFTSHLHDALKRKYLETYIDYRIEKGNQVWAELEKAIQDSTLFLVVFSENYANSTWCLNELVEIMECNKNEDNVVVIPVFYQIDPSDVRKQTGSYGTALAKHRKQGGKNNDKMMQNWKNSLSQAANLSGFHSATYRTESNLIEDITRVVLEKLNHNNTNELTCNFIMDENYSTILSSIKQIDSKEVQSIGLWGMGGIGKTTLATAIYSKISYQYEGRCFLDNVTEVSKMHGINDTSNKLLSKLLSEDLDFDTSKVIPSTIFRRLKRMKSLIVLDDVHTLELLQNLIGVGHGWLGAGSTVIVTTRDKHVLISGGIETIHQVKKMNSQNSLQLFSLNAFDKVLPTEGYLELSEKAIDYAEGNPLALKVLGSLLRCRSELEWNSALAKLKEIPNAEIDRILRWSYNELDDKEKNIFLDIACVLKGYKRDKVTQILNECGFFADIGIRLLLDKALIRVDYENCIQMHDLIQEMGKQIVREESPKNPGQRSRLCDPKEVCDVLINNRGTEMVEAIFFDATEYTNISLSPKAFKKMVNLRLLXFRDHXEIKSVSLXHGLDLLPXNLRYFLWDGYPSKSLPPTFCPKMLVELSLQQSSVSKLWDKEMNLPNLERIDLTGSKNLIECPNLSGSPNLTHFKFDHCESMTEVDSSIFLLQKLQILHVTGCKSLKSLSSSTCSPALQEFHAFYCDNLQDFSVTFSSTDHLDLGLTHGWNGNVLPSSLLDKNNLKILYFPLIECLADLPENFANYIWLENPPNCEHDPSIILHKVLPSPAFTXLKHLSISYIPMLSEIPDNISLLSSLEYLKLVAIAIRSLPETIKYLPKLLQLSVYDCEMLQSIPAXSLNLIDFTVSNCESLETVLSSMGEPYNHKPNLCTVFLLNCKKLDSRSYHTVLKDAIAGIELGANEENDTIQYLLPVMPGIEYWSHYSSTQVSFTIELPPNLLGFAYYLVLSQGHVGVGVGIRCECYLDNISGERICITSFPSANIFKFYWCDGSENSIHMKSDHVVLWYDPVSCKQIMEEIKAINDVNNTSYNPKLTFTFFIDETLHEVTIKKCGVRWIYQGEMVSSXIFESLDEEETASSSXFQSNXQEQTXPPTIIESDDQVQIVLSTNFELDETKELR
>g2310.t1
MAMAMASSSSSSSSSSSSSSFSSSHSAATASQKKYDVFISFRGDDTRAGFTGHLHAALNRSYLETYIDYRIEKGDQVWAQLEKAIKDSTLFLVVFSENYANSTWCLNELVEIMKCHKNGRVVIPVFYQIDPSHVRKQTGSYGTALAEHKHQGKNDDKMMQNWKNALFQASNLSGFDSTTYRTVAKLDWSGTLLARSSLNAFDNVLPKKGYVELSERAIDYAKGNPLALKVLGSFLRCKSEIEWNSALAKLKEIPNAESLPPTFCPEMLVELSLKESHVQKLWNGILNLPNLETLDLSNSKMLVECPNVAGSPNLKRVTLDNCESLSEVDSSIFLLQKLERLCISKCTSLKSLSGNTCSPVLGELNALDCTNLQEFSVTFASIDRLALGLSKWVGNELPSSILHTKNLKTFVFPMIESLVDLPGKFADCIWLLSPLNPEHNPLITLHKVLSSPAFMSVKHLNLSNIPNLSEFPDNIFLPKLESLILIDMVIRSLPETIMYLPRLNWLRVYNCKMLQSIPALSQFLPFSIVSNCESLEEVLISSIFEQYHKPNRGFTVLLNCKKLNSHSYHTVLKYAIDGMEHGARLNSENDEDGIIGYFLPAMPGIEYWSHYTSTQVSFTLELPPNLLGFAYYLVLSQGHMGHGVDFGCECYMNNSLDNGRNESH
>g2400.t1
MAESLLFSLAESFIGKIASRAVQEASLALGVYDHLRDIKHTASLIKAVLLDAEQKQRQNHLLREWLRQIKRVFNDAEDVIDDFECEALRKHVVDTSGSIGRKVRRYCSSSNPLVYRLKMAHKIKDIKERFNKVAADRLNFGLQINENDNRVVQKREMTHSHVIESDVIGREHDKQKIIDLLLQDNGGDKSLSVIPIVGIGGLGKTTLAKCVFNDKSVVESFPLKMWVCVSDDFELKHVLLKILNSDSASNSNPIHQENFDVEQIQNRLRNKLVGQKFLLVLDDVWNEDRVKWEELKDIIQGVAGAEGSKVLVTTRSHTVANVMGTTSPHFLRGLSKEDSLSVFVKWAFKGEVEKYPQLKKIGEEIIGSLLGTMRFGICHKKRTAFCRKRMTYYLLSN
>g2490.t1
MKSFIXLDXVHTXELLXXLIGVGXGWLGAGSTVIXTTRDKHVLISGGIDKIHQVKKMNPQKXLHLFCLNAFDKVLPKEGYVELSQRAIDYTXGNPLALKVLGSLLRCKSEXEWNCVLAKLKKXPNAEIDSILRWSYNELDXTDKNIFLDXACFFKGXXXXRNLPNLEILDLDFCSELRECPNVSGSPKLKEVRLQYCQSLLEIDSSIFLLQKLERLFMTGCTSLTNLSSNTCSPALVKLVASDCENLQEFSVTFASTDRLALNLSNWSLGVYDCELLQSIPMLSQFIPYFLVFNCESLEEVLISMDAPDVNLNGFSIILNCKKLEQHSNHTVLENAIFGIERLARLNLEDEDHNISYLLPGMPDLEYWFHYTSTQVSFTLELPPNLLGFSYYLVLSPGRLGYLVDFGCECYLDNSSGERINITSFATASLYEIMHDYNNSVRLMSDHVVLWYDPESCNQIMDAVEAINDVNSXGYNPKLTFRFFIDESETHDEMTIKECGFRWIYQEEEEEEEEEEEEEEEEEETLRPRKKPKQDIFGTP
>g2495.t1
MSGCTSVKNLSSNTCSPVLRELYALQCSNLKEFSVTFTSGANLHLGIPEYCGNEFPSSLLNIKNLVSFYFPMIECLVDLPENFAHHTYLTSPPNDEHDPSITLHKVLSSPAFISLKHLYLSGIPTLSEIPDSIILLSSLESLMLMYMAITSLPENIKYLPQLNQLNVYCCNKLQSIPALSQFIPFFIVLNCESLEKVLSSMCEACDKPNPCFSVLINCKKLDLHSYQTVLEDAIDGIELRARLNSANEDDIIGYLLPDMPGREYWFNYRSTQVSFTLELPPNLLGFAYYIVLSQGNWKKGVDFGCECYLEYSSVSCEKIMEEIKAFKELKSTSYSPQLAFRFFIDEALHDGSMDDEVAIKECGFRWIYKEAAASQKRYDVFISFRGDDTRFGFTSHLHAALKRSYLETYIDYRIEKGNQVWTELVEAIKDSILFLVVFSENYANSIWCLNELVEIMKCHKNGRVVVPVFYQIDPSHVRKQTGSYGTALAEHKHQGKNDDKMMQNWKNALFQAANLSGFDSTTYRTVAKLDWSGTLLARSSLNAFDNVLPKKGYVELSERAIDYAKGNPLALKNLPNLETLDLSNSKMLVECPNVAGXPNLKRVTLDNCESLFEVDSSIFLLQKLERLCMSRCTSLKSLSGNTCSPVLGELNALDCTNLEEFSVTFASIDRLALVLKYAIDGMEHGARLNSENDEDGIIGYFLPAMPGIEYWSHYTSTQVSFTLELPPNLLGFAYYLVLSQGHMGHGVDFGFPRATSDIQLSENCFKGDDTRVGFTSHLHAALKRSYLETYIDYRIGKGDQVWAELVKAIKDSSLFLVIFSENYASSTWCLNELVEIMECHKNGQVVIPXFXQIDPSXVRKXXXSYAXDXAKHKQQGINDHKIQNWKNALSQAANLSGFHSTSYRTEFDLIEDITRVVLRKLNYSNTNDLTCKTTLAAAMFHKLSFRYEGSCFLENVTEVSSRHGINYTCNKLLSKLLREDLDIDTSKVIPSMIIRRLKRMKSFIVLDDVHTLELLQSLIGVGCGWLGAGSTIIVTTRDKHVLISGGIEKIHQVKKMNSRNSIQLFSLNAFGKTLPKEGFVELSERAVDYADGNPLALKGYVSLPHGLDLLPENLRYVSWHGYPWKSLPPTFCPEMLVELSLKESHVQKLWNGVLNLPNLEILDLSSSKKLIECPNVSGFPNLKEVILGDCESLLEVDSSIFLLQKLTRIFMAGCTSLKSLSSNTCSPALLEFNVIDCINLQEFSVTFSSVNNLFLALPKCGGNELPSSILQTKNLKLFLFPMIEDLVNLPENFAENILLTSPVNRDIDPSIVLHKLLSSPAFVSVTHLNLTNISVLSEIPDNIYLLSSLESLTLIGLAIRSLPETIKYLPRISEFGVYDCKMLQSIPTFSKFISSLVVWNCESIEKVLMSSSTPCLTVLLNCNKLDIHSYQTVLKDAIAGIELRARLSSQQDVTFLSNEYLLPVMPGREYWFQYTSTQVSFTLELPRNLFGFAYYLVISQGRVENGAYFRCECYLENSATITSFMRVKSMGHHWINLENSIHMMSDHVVLWYDPISCKQIMDAIEAINDVNSTGYNPKLTFRFFIDESETLYDEMTIKECGLELEESTILQRAARDSSSSTPAALVANTTAPPSTNYKGKTKKKQTESWRD
>g2509.t1
MNNQCDDLTNPEKVYKWQAALAEVATISSRNSCHYSACFLENISQESTKLGLPYLCDKLLSDLLKDQVSSSDFEGLGGKNVFIVLDDVGNAMQLDYLCGELNNLGPNSRIIVTTRNMDTLNGRVDEIHEVKRWMLKESLELFSLAAFKQSRAKEGYERLSERVVECAQGVPLALKVLGSHFYSRSPELWEFELNYLENKGESLCEIQDVSRVSYNGLEVREKEMFLDIAFFFKDENKDFVIRILDACGFNATSGIDLLKYKALITISNDNKIQMHDLHQKMAFDIVQYKKDQTKRDPRKCSRLRDTEEVCSLLKRNKGPHNKVEGIIFDLSQKVDLHVQEDTFNLMAKLRYLRLYVPLGKKICTNLYLPDQDILPFSDKLRYLEWYGYPLKSLPQPFCVEFLVEIRLPHSRVEHLWHGIQELVNLEGIDLSECKQLTNLPDLSRATKLKWCKKLESLISEKHLTSLQNIDVSGCSSLIEFSLSSDSIEGLDLSQTMVKTLHPSIGHMSNLLCLNLQVLRLQNVPKELSHLRSLAELWISNCSVVTKSKLEGIFENGLESLKTLFLKDCCNLLELPANIDSLSSLHELRLDGSNVKRLPTNIKNLSNLSIMSLNNCKNLTFLPELPQHIKELRAENCTSLVKVSTLKTMSKHRNGDEKYISFKNAKKMQSDEHSLNHIIEDIILVMKSVALYNVLVDKRCSEIHSYNYDSVVVCYPGSKVPSQLKYRTTDSKITIGFSDINDSLGFIFSVVVSPSNRMKNEHGSGAKIQCKCYREDGSMVGFSSEWHSEPITNLDMDHVFVCVALFIVNTTSSIIRTSEDSPNSMSFLNEMYLFSPLKHSEKVFKVKTFTNEVQLSVGVQGALEESEACCNFLMTEFLTLR
>g2511.t1
MHNSKKKYDVFISFRGEDTRTNFTAQLHQALTNRNIESYIDYNLVKGHEVGPALAKAIEDSHMSLVVFSENYATSKWCLDELLHILKCRELHGQVVIPVFCNIDPSHVRKQTGSYEMAFARYERDLAKSHVNKVSEWKDALTQAANISGWDSRKYRDDSQVIGNIVEDVLQKLSLMFPNELKDLVKVDENSEHIELLVKTIPRIGIWGMSGIGKTTIAIQMFAKNFAHYDNVCFLEKVSEESEKFGQTYVRDKLLSKLLKREITASDVHGQHTFIKRRLSGKKSFIVLDDVDNATQLDDLCGVLNDLGPKSRLIITTRDRHTLSGKVDEIYEVTTWKLKDSLKLFSLGAFKQIHPRKGYERISERAVEYAGGVPLALKVLGSHFHSKTPKFWESELNDYENKGEAFQKIQKVLRASYNGLSWRQKEMFLDIAFFFKGENKDFVTRILDAFGFNATSGIEILEDKALITISNNSRIQMHDLLQKMAFDIVQEDYNDRGKRSRLRDAKDICDVLGNNKGSDAIEGIIFDLSQKIDLHVQADTFHLMTKLRFLKFHIPKGKKKLGNVHIPENSMPFFDKLMYLEWNGYPLKSLPQPFRAEQLIKICLPHSNIEHLWYGMQELVNLEAIDLSECKQLINLPDLSGALKLKQLRLSGCENLCEVQSSAFSKDTLHTLLLDRCTKLQSLMGEKHLTSLANFSVKGCSNLKEFSLSSDSLISVVTKSKLEVLFAGLGSLALLHLKDCFNLLELPANISSLSSLEELRLDGSNVKELPASIKNLSKLEVQSLDNCINLSFLPELPSSIKEFQADNCTSLVTVSTLKTFSIIMIGRKKCISFKNSIKLVLDGPSLDCIMEDAMLTMKSAAFHNVLVRKYRFQTHSFNYNSAESLFLHTSVNGLDTLLKSNVNVIQKMEGGWWDISLESQTVLGTGNLDKNLELELYEEIQFESRSGEGYDEQKGTVIQNQQSDLTENIRSSYECLIVSNDTQVNENPLGKGNLDDDDNSKEMMKSKILHESCVESGEETGTSSHKQEQFKKVYNYWRCVESDVESSFNKAATKLKSKDNEETQTESDAGLHLLPVVSAVVEVNFDETKISEETPNIQGGQIIVPDTNDPISEPEQEKENAPIMNVSKPEGDQEDGSDEDPFAELDSILLGSPETSPKATSCSTSNVAISEALDNLECLLENSLESIICDDELQQQLHVSLECIKQATHEKVSPNVMKLVQKMTSSIENLFKDFVMTKSVVEDHIKALQQKENLMQRYRNAKKQKESKQKEKSQFENEAKRLEEEGEKVDEKIRILVEQKKSIELEKTKLKQSMERCEGEKKKVEDEAKNMIIEGTELMSSIKNSKSSYLAALSKQHKIKDKWEGFRIDFADNNRSSSSSS
>g2513.t1
MSYSSRKHDVFVSFRGEDTRYGITAHIYDALICKSIKTFIDYELNRGEDVWPKLSAAIEDSHISIVVFSENFATSKWCLEELVKVLKCRKENGQVVIPVFYKTDPSHIRYQTGSFEKAFAKHERDLGTNDNKSNKLKVCNWKAALTEAANISGWDTQTHKDESNLIHKIVNDVLQKLQLRYPNELEGFVRNEKNYERVESLVVRNQIVGIWGMGGMGKTTIAKALFAKYFAQYDHVCFASAKDYSLSKLLSELLKEEFSPSDVAISTFHMRRLRSSKVFIVVDNVDSLDQFEYLCRDYGKLHTDSRLIITTRDRHLLSGRVDWIYDVEEWETSKCLELFCLEAFVPSHPRQNYEHLLQRAITYAGGVPLAVKVFALLLRAREIEFWESAFKKLDNHSNAAMHKVLKLSYDDLDEPQKKVFLDIAFFFIGENKDCVARILNACDFGGSSEIVILKDKALITVSNDHTIQMHDLLQKMGSDIICNDCGTDPATHTRLKGRAALEVIEENKGSSSIEGITLDLSQNNNFPISADTFSKMEGLRILKFYAPSNQRCTDPYKNLPKFIEPFSKNKLRYFEWNGYPFESLPEPFYAKFLVEIRMPRSNVKQLWQGIQELDKLEGIDLSECKHFVLLPDLSKASTLKWINLSGCESLVDLHPSVLCTDTLVTLILDRCTKVRKVRGEKHLNFLEKISVDGCSNLEEFAVSSDLIENLDLSSTGIQTLDLSIGRLHKLKRLNLESLRLNHLPKELSSARSIMELKISGSKLIVDKQQLHELFDGLRSLQILHMKDVINPFELPNNIDVLSKLMELNLDGSNMKRLPESIKKLEELEILSLVNCRELECIPELPPLITLLNAVNCMSLVSVSSLKNLATKMMGKTKHISFSNSLNLDEHSLNLIMESLKLTMMSAVFQNVSVRRLRVSVHSYNYSSVDACQPGKSIPSLFQCQTATDSSITITLIPDRSNLLGFIYSVVLSPTGGNGVKKGEARIKCQCNLGEEGIKASQPNTYVTEMNSDHVYVWYDPFHCDSILRFYKPEICFEFSVTNDAGEVDGSIGIEKCGVRLVTVEDLESVLPQLELDLEKKKELKMAVIFESGFSQVKIESVEDENEKGNIVSSNKETYTNAGSSHEENVTNPTETKNLQQSPPPLVKNLEIESHSYTNTLMKAETSSSKPSSSLKDHEYSPIDYSEYKRILEEEDPLTVMEKLLSGDKLCRASQSTETQSASIEMLLDELKQLAFSRNLLKNLPSDVTLGEEVKTLLAKLDDRANELSEKQSSGIADFTTIFKEAIMNIDEGKLSNVTLQQLNVDHKDSISKLQASKNKIMKFDESIIAGENKIKAMVVEIEDIKAQIRLLEEKTSKVQQAKSQLEEACSKCKEKRSETVEVVKNVASKTIETRVKIDNVKKKKLELDSKYICNEWVIGMEINTNVKRDEVEKLINELMVGDKAKKLDEAKGHGVEEDG
>g2591.t1
MASFLTDLVKPYVEKLINGAIKESSYICCFTCIAKDFEDEKARLEVERTTFKQLVDVATGRGEDVQATALRGKELANKKEQIKKLIETRKELAIGLPAHLPDVERYSSQHYIPFKSRESKCKELLDALTDDNNYIVGLQGMGGTGKTTLAKEVGKKLKQSKQFTQVIDTTVSFSPDIKKIQDDIAGPLGLKFDDCNESDRPKKLWRRLTNGEKILIMLDDVWGYIDFDKIGIPQSDNRKGCSVFVTARDLKVCNKLGCSRTIQLDLLSEEDAWIMFQRHAGLSEVSKKKLLDKGHKIANECKRLPVAIAAIASSLKGEQRLEKWDVALNSLQKHISIGGVDEDLVDIYKCLKFSYDYLKNKNAEELFLLCSVFQEDEEISIQILTRLGIGVGLFGEGYEKYNNARNLVVVTKDKLLDSCLLLKTYEGGVKMHDLIREVAQWIANKEILVVSLSKCVSLWNSNLSEATFKHVMQTVEHLKLERIEKEWANIMPEIVPIDEGMNDLIELHLKKDSQLQCLVDTKHIVPNVFSKLVVLELVEMNNLEELCNGSISSDSLNSLEKLTIRDCRKLRSLIKGNLNLCNLKTVKIKKCSKLVSVLSPSGSLPLLEELNIYDCDQLENIFTYERRVDEAIEEISVPNLKVVNIQYCDKLTYIFDQEAKLTSLIDLELSFVPNFIDIFPKSDHSIEVSSNSISKPQTQLQLQVEPIKSNIFSCCYRSKTTKVPSVDQPQPCSISTWVRAQCLSRLSNILCNIKVIKLIRVSKMKSVFMLSIAPKMSLEHLTIYHCDELEHIVDIGDGSGGIELGNVFPKLKELHVQSCEKLEYIFGHINSSDDHDQNNNEIQLHLPALKSLKLVKLQSIIGICSKQYHTTFPPLKEVELSECSQIDVKSIGDFTFLTSISRYQDSTTIKQFSGNMEHFLALERLKVSKSNVESILCLNAESERQIDLVLQSIILRDLPMMIYLSAGPKNAFALKNLKRIVICGCEKLEMVFCTSVLRCLSQLSDLIILECNELKHIIEDDDDNIENAMSSKTCCFPVLKTLIVVKCNKLKSVFPISMSKELPKLEAMFISEADELEEIFKSVADDDHKVETPNLTVVVFANLPNLCHANGIQFHTVENHFVQNCKQLSLTWLRSNIDDSYDFEHLIDGIDDDTYYDLSDLFEKLQEMAKGSDFEDLCNEDPQKEMNQTPEAEHECIENVPDLEIPSVVTLPTNSEELISEQSTSQQHSLGQIDTTIKLSQGDYGIQVSIDEGTASTSHANTITSSTDHLESELMNEQSMHQQRLRNQEPPLGEIDATMKSSQGIKISVEEGTSSTHSKSVSSSSGLSTTSMSETSSLEDGDGKISIPSFSTVNTKPPTTKYVDIVDSPETIGEFYYSLAMEDINKLIEEDPLLALVALEKLLTGQVSITSVRVLLQELKTLMDSSSDLDHLVSNQESISKLNSLFHRLNQHQGMLTSNLKDFVEKVQNFFNENIIKHTTFQQVLEKHNQLLDSKTDLMNKLWSVKSTQTHIDSETSTTNAQIHELSLQIDELRKKLADLENQRDSLKSVANKCDVKKMKLKAECTELVQQSKIFFSALASSDVSVREAEHARNLAKEGFANLKSSFPRF
>g2594.t1
MGGTGKTTLAAEVGQKLELSKKFTQVVYTTVSFSPDIEKIQDDIAGPLGLKFDNCNKSERVKKLQSRLTKEEKILLILDDVWGDINFGEIGIPYSDNHKCCRILVTTRSLMVCKKLGCSKTLQLDPLSEEDAWIMFQRHAGLSEISTNNLLDKGRKISNECKRLPLAIATIASSLKGEQRREEWDVALNSLKHVVVNYIYERLLLSYYYLKDWKAKGLFLLCSLFRENEEIPIERLTRLCIGVGLFGEDYGSYDDGRNAVVEAIDKLLDVCLMLEDIDLFYWKFDGSKLETLIVCVNGGEMEVPPDSFFENLVKLRVLYLECKDKRPLSIPQSIQSLKNIRSMNNPFEVIERCSSLEELYFMNSFNDSCKEITLPALQRYCVRTSEFLWLNGIEGTWRNLMPEIVPTDLGMNDVFELHLSGISQLRCLVDTTGTQEPNVLLMLVVLELERMDNLEELFNGPLSFESLKNLEKLSIKDCKHLRSLSKCKLNLCNLKTIKLQNCPMLVSLFQPLTSRSLVLLEKVQIANCEGLENILSGEKREKESIEEIDDGDDNDNKSHGSLFPMLKVLDIEECPRLQYILPFLPTQGRLVLEAIRIRRCDELKYIFGQYHSMFLRRLHIWEHVQCLPIQSYSMCNIKEINLSHFLKMKSVFILSITPKMLLLETLTITNCNELKNIVIDTVDQYSGGNNWGDVFPKLKRINIGDCIHLEYIFEHYTHHGHQNQNEVQLHLPALKHINLCNLPSLVAMSTKQYRIKCPPLVELEHNGCSQVAIKSFPGFVIHPISKSQGIEKFPKDYDIIFSESPVVSQFSMVPDIGDPSQKVEDLSSSLLVKTELEQLVSKKHLDYENLSLLTDFLLKHPSVRLKDTLMFDRYKGSAYNLLAEL
>g2973.t1
MSTFTSYSSSSSKSHHESRSKRYDVYLSFCAKDSASFVWNLCSILSSEARIPVFWDNNRLCLQELEKITECCRSTTGLIVLPVFYDGVYPSDGTLQRGMVGEDFYEFVDRISMDEMSSQEEDSFLSWVADISKATEYSGSTHFVQIPEYRKEIEYIKNVVRRVVHVLHKNRDLFDVSYTVSVKSGVHDVIQLLKQSKSPLLLGIWGMTGIGKSTIAHAIYGQIGSYFEGKSLLTNIRGVWEQDNGQVSLQQKLLFDINKQTAKILTIESGKVILKETLQNKRVLLVLHDVNNLEQLNALCGSREWFGAGSKIIITTTDRHLLKELGVDHIYRVKELDESESLELWNLGTLSRAPRKNLGELSTQLVAYCGGLPLALKAIGSILHGKAIFEWNGVLRTLERFSIPAPRLLEALEKSFSDLNDEEKRIFLDIACFFIGMNQDNVLKTLNRSIQCADLQISLLEDKSLLTIDENNKLQMHVLLQAMARDIIKRESSNKIDQPKMYDVFLSFRWEDGRAKFISHLYSSLQNAGIYAFRDDDEIQRGDQISISLLRAIGQSKISIVVLSTNYARSRWCMLELEKIMEIGRARGLVVLPVFYEVNPSEVRHQQGQFGKAFEELISTISVDVSTKSSWRRELLDIGGIAGFVLIDSRNESADIKNIVEHVTRLLDREELFVAEHPVGVESRVQAITKLLNIQKSDVLLLGIWGMGGMGKTTIAKAIYNQIGSKFEGRSFLLNIREFWETDTNQVSLQQQVLCDVYKATKFKIRDIESGKNILKQRLAQNRVLVVLDDVNELDQLNALCGSRKWFGPGSRIIITTRDMHLLRSCRVDQVYAIKEMDRSESLELFSWHAFKKPSPVEDFISHSTDMVAYSGRLPLALQVLGSYLCDCEITEWQKVLEKLKCIPHDHVQKKLKVSFDGLKDVTEKQIFLDIACFFIGMDRNDVTQILNGCGFFADIGIKVLVERSLVTVDNRNKLRMHDLLRDMGRQIVYEESPFDPENRSRLWRCEEVFDILSNHKGTEAVKGLALEFQRKNTVCLKTKAFKKMSKLRLLQLAGMLENLKILNLSHSLYLTETPDFTYLPNLEKLVLKDCPSLSTVSDSIGSLHKLLLINLTDCTGLRKLPRNIYKLKSLETLILSGCSMIDKLDEDLEQMESLITLIADKTAITKVPFSIVRSKSIGYISLCGFEGFSRDVLPSIIRSWMSPSNNVISLVQTSSSMSSLGAFKDVLMLRILCVECGSTPQLSRDVARILDVFKATSCQKLEATTSSQISETYPSPLINDSLDQVCTSESNNYMKSFLIQMGMKFQVPHITEDNILQTEDGTWDSFLLGCDNKSDWLTFSCKGCSVIFDVPTMKESNLKNMMLFVTYYSSPDNITSEGCQGVLIINHSKITIQAYKRDTLTSFKDEDWQSIKSNLEPGNEMEVNVVFGEGFIVDKTTISLLYDEPINKETENCIAIDEECVIVSSRDYMNVSVSGTGYNIDVPVDNNVAGLDHTVNISEDKHFSAMDKNSGDDAMATNKKCACCFPWR
>g2991.t1
MADPLGGAVGAVMGEMKKDEALQRHLAVNVQVENRKDLMDVLIKVNGILEILMRKDNLGQFDNGNQIRGLCGVPEEPQCKGMVEPLNKLKIELIKDGVSVLVLTGLGGSGKSTLAKKLCWDSQIKGAYHVSVYHDLVWSRILSKGFAPGRGGCLGHLVRMVPWRVVCDVNLTLTKIRDSIGLPPSPKDQELGRSPCPLHMPLLSIKLCHPLRVLFPLLVYRLLGKFGGNIFFVTVSKTPNLKNIVQTLFEHCGLRVPEFHSDEDAINRLGVLLRQVGKNPILLVLDDVWPNSEGLVEKFKFKMSDYKILVTSRVAFRRFGTPFPLDPLDHDHAVSLFHHFAQSNHSSSYMPDKNLVHEIVKGCKGSPLALQVTAGSLCQQPFEKWQNMKERLKSQTILESTSTNLLSRLQQSLDILEDINEKECFLDLGLFPDDQRIPVTSLIDMWAALYNLDEDGTKAMAIVHDLNTRNLISVISTRKVATETDMYYNNHYVVMHDLLRELAIHQSKGEPFEQRKRLIIDLNGDDRPEWWIGPNQQGIISRMYSFIAGMLIKQKQLKVAARILSISTDESFSSDWCDMQPDEAEVLILNLRSDKYSLPDFTEKMSKLKVLIVTNHGFHRSELTKFELLGFLSDLKRIRLEKVSVHCLCILKNLQKLSLHMCNTRSAFESCSIQISDALPNLVELSIDYCNDLIKLPDGFCNITTLKKLSITNCHKLSAIPQDIGKLENLEVLRLCSCSDLEEMPESISGLNKLCCFDISDCVSLPNLPNDIGDLQKLEKLYMKGCSNLSELPYSVINFGNLKHKISVICDEEGASLWEHFPDIPNLKIEMPKVEINLNWLHGTRS
>g2992.t1
MKGFNDLLDRPSEEIERLEKHMREGKEIVEKSENKRDLMDVLIKVNGIFEILMKNLGQFDRNQIRGLCGAPDEPQCKGMVESLSKLKIEMMKDGVSVLVLTGLGGSGKSTLAKKLCWDPQIKGKFGGNIFFVTVSKTPNLKNIVQTLFEHCGLRVPEFHSDEDAINRLGVLLRQVGKNPILLVLDDVWPNSEGLVEKFKFKMSDYKILVTSRVAFRRFGTPFKLDPLDHDQAVSLFHHFAQLNHNSSYMPDKNLVREIVKGCKGSPLALQVTAGSLCQQPIEKWKNMKEFFQNQSILESQRYFPSDSTDTDLLCRLQQSLDILEDINEKECFVDLGLFPEDQRIPVTTLIDMWATLYNLDEDGTKAMVIVHDLNTRNLINVIATRKVATETDMYYNNHYVVMHDLLRELAIHQSKGEPFEQRKRLIIDLNGDDRPDWWIGQNQQGIISRMHSFVAGLFVKQKQLKVAARILSISTDETFSSDWCDIQPDEAEVLILNLRSDQYSLPDFTKKMNAMPNLVELSIDYCKDLIKLPDGLCNITTLKKLSITNCHNLSVIPQDIGKLGNLEVLRLCSCSDLKEMPKYVAGLNKLCCLDISNCVSLSKLPKDIGELQKLEKLSMKGCSNLSGLPYSVIKFGNLKHEMHVICDEERVALWEQYPNIPNLRIDMHKEDINLNWLHRTFSGGVGEMVKYAIQTIKNGLAFRSTLQTGIETLKALSPLLEKIKGSTSNNLLDQPRDEDIVRLETHMKGIEELVEKSKKLKRTWWKSVSFPRYQAKLQKKDEDFQRHLTVHVQMMLLAKVTEILDILINMKISGQFDGNHQVKGLCGAPEAPHCMGMDELLTQLKIEMMNDGVFVRVLTGLGGSGKSSLAKKLCSDPQIKGKFGGNIFFVTVSKTPDLKIVAQTLFEHCQHEVPKFRNDEDAINQLELLLKEVGRNPILLVLDDVWPGSESLVEKFKFDKILDYKILVTSRDAFRRFGTPCKLDPLDHDHAVSLFHHFAQLNDSSSSYMPDKNLVHQIVKGCKGSRLALQVIAGSLCQQPFEKWQNMMEFFQNKSILESKSYFPNNTTDTDLLCRLQQSLDSLEDINKKECFMDLGLFPDDQGIPVTVLIDMWAALYNLDENGIKAMAIVHDLNTRNLISVISTREVATETGMYYNNHYVMMHDLLRDLAIHQSKGESFEQRKRLIIDLNGGNRPDWWIRPNQHGILTRVVTGMLVKQKQLKVAARILSILTDETFSSDWCDMQPDEAEVLILNLRSDQYSLPDFTKKMNVMPNLVELSIDYCKDLIKLPDGFCNITTLKNLSITNCRKLSAMPHDIKNLENLELLRLCSCSDLEDMPESVAGLNKLRFLDISDCVSLSKLPNNIGNLQKLEKLSMKGCSELSGLPDSVIYFGNLKHEMQVICDEEGVALWERFPNIPNIKIDMPKVEINLNFLQRKRN
>g2993.t1
MDLWRNGSASDSRSEGCVFDSRQVSSVSVMADLFGDVIGEMVKYAVQTVKKGRDFGPTLKTSIETLKILVPLVEKMKVSNDLLDQPREDIEMLETHIRGIKEIVEKSKKKLTWRNVLSRPRYQAKLQKKDEDLQRHLAVHVQVENKTDLKMLLVKVEEILERLDGNQVKGCCGVPEEPHCMGMDELLTLLKIEMMKDGVLVRVLTGLGGSGKSTLAKKLCSDREIKGKFGTNIFFVTVSKTPNWKIIAQTLFEYCGLRVPEFNNDEDAINRLGSLLSKVGTKPILLVLDDVWPGSESLVEKFKFDKILDYKILVTSRDAFTRFGTPFKLDPLDHDHAVSLFRHFAQLNKSSLFVPDKNLLHEIVKGCKGSPLALQVIAGSLCQQPFEKWQNMMEFFQNQSILESKSYFPNNSTDNDLLCHLQQSLDSLEDINKKECFMDLGLFPEDQRIPVTVLIDMWSALYNLDEDGTKAMAIVHDLNTRNLINVTARRKVATETYYNNHYVTMHDLLRDLAILQSKGESFEQRKRLIIDLNGGNRPDWWIRPNQHRIITRIGKLVKQMQLKVAARILSISTDETFSSDWCDMQPDEAEVLVLNLRNAFESGSIKISDAMPNLVELSIDYCKDLIKLPDGLCNITTLKKLSITNCHKLSAIPQDIGKLENLEVLRLCSCSDLEEMPESIASLTKLRCLDISDCVLLSKLPNDIGELQKLEKLSMKGCSELSLLPDSVIYFGNLKHEMQVICDEEGVALWEQFPNIPNIRIDMPKVEINLNWLHGTHS
>g3307.t1
MASHGIIHQSSCPHTPQKNGVAERKHRHLVDTARTLLINADEPLKFWGDAILTACHLINCMPSSVLDNEIPHSLLFPKDPLYVVPLRVFGSTCFVHDLSPGRDKLSARAVKCVFLGYSRTQKGYPCYSPSTHRFYVSVDVTFFEDTPFFASPTTSNSTMDVTDVTTSEVMPIPLFEPSVSTHNPPELQGKPEFHRYGIVYERRHVEAPKITPIDSSDSAPQTIAIDSSDSDTVPISSPVEVPVEPSDDLPIALHKAGSVADCIIKPIGRPIGQQFGYILYYKENLAKLKADVQNLEGNKDIVQHTVREAERKGEEIENIVHNWQNTVDNIIAEANKLIHTEDPAKAQCFMGHFPNMCTRYKLSRNMKMMSQKISQVLAEGKFDRISYRAASQVTVPPFSRGYEALDSRTSMLNDIMSELKNPKIFIIAVYGMGGVGKTTLMKELAWQVENDGSFDAVVMATIPKPPDFEQIQGQIALANIQGQIALEKIQGQIADALGMKFNTETKEGRAMQLRARIIKEKSILIILDDIWGKLDLTEVGIPFGEDHTGCKLVVTSRFLNVLNSNMDIQKEFRVEGLREKDSWKLFEKMAGDAVQDFNIKPIAREVARQCAGLPLLIVTVAKALRKKDVSYWKVALNELKSFDQEGLLQKEVYPILVLTYNYLESKELQMLFLFIGSSGVEDIHTAELFLCSWGFGIYEHAHTLADARNRFYKLITDLKASSLLLESETEWVRMHDVVRKVAKSISSKDLPTYAVDRFTKMKEWSKIANLQKLVAIIIPWSFIHELPERLDCPELKLLVLQTIIDNDLKIPDEFFSVTRELKVLDLYGMMLTPSSPPSIRLLTNIQSLALFGCKLGDISIVSELKSLQILSLEKSDITDLPKEIGQLANLRMLNLSHCFQLKFIPANLLSSLTCLEELYMGNCFIQWNAKGSKDHNNNASLDELGNLSHLTTLDLMIQDASVWPRNLQVIKNLERYNIFIGDIWEWSVFMAGGASKSSRTLKLMETESSSILLDDGLNFLLNSAEDMCLAGLQHSKNVLFELNKEGFPQLKHLCIQDSAELKFIINSMGWIHPYPAFLSLETLVLKNLFNLQEICHGPIPIQSLTKLKSLKVKCCEKLKFLLSHPLVRDLPQLLEIKISDCKMITEIVSVQTFEADKENKIVFPKLRSLKLKFLSGLISFCSVPEPLTAAQPTPLGLKSLVPSSVLFGNLEQLMVSYCDGLENIMKSPVVNNIQKLRIFYIDGCEKIEEIIASDDENDASEIAFMKLEHLHLSNLPRLRSFCMGKHGFKFPQLQYLLVEDCPVMESFSHGVLYAPKLRAVHVNDKDEDEWHWNGDINSTIRKIVAEKGARLIG
>g3314.t1
MDAIISVGAKIAEFTIAPIGRQFGYIRYYKGNLERMKSDVQKLEGMKDIVQHKVDEARRNGEEIEIVVENWLNEVDNTIAEAKKLIDTEGHAKAHLFTRHQLSRKTKKMSPEISQVLAEGKFDIISYRVPAQVTVTPFGRGYEALDTRTSMLNEIMMELKNPNNSIIGVYGMGGVGKTKLVEQLAWQAKNDRLFSVVALATITDSPDLEKIQGKIADDLDLNFNKQTKEGRAMQLRQRISNEKSILVILDDIWGKLDLTEVGIPFGDDHKGCKLVVTSRDRNVLNSEMGIQKEFRLEVLLEEDGWKLFEKMAGDVVQDFNIKPIAVEVAKLCAGLPLLIVTVAKALRKKHVSDWKDALNELKRFDQEGLHNKVYSTLELSYDFLEREELKLLFLFIASFGVDYIHIGQLFIRYWGLGLYGHSGTLTDSRTRYYKLINDLKASSLLLESEPEMIRIHDVVRDVAKSISSRTRPTYGVPRFTLIQQFPEMEQLRKCHQIVMPWCNIYKLPEKLDCPELKLLLLSNTGDYLKVPDDFFSGLGELKVVDLYGMMLTPSPPPSLCLLTKIQSLEMSVCVLEDISIVAKLKSLEILSLEGSDIKELPKEIGQLTNLRMLNLSDCSGLRFIPANLISSLSCLEELYMGNCFINWAVKRSKDQCNNASLDELGNLSHLTALDITIQDASVWPRDLQVLAKLERYNIYVGDMWKWSLKWSGNATETSRNLKLTDDKGSSILMDHGFNFLLNSAEDMCLNNIQCVRNVLYELNREGFPQVKHLCIQDSSELQYIVNSMGLVHPYPALPNIETLALQNLFSLEEICHGPIPIHSFTKLKSFEVKADKNLKKCGENYDDTQCIPVPLIDQKVEMPHLELLKLSNINSRKLWDDNLLSHSFILNLKNLRICNCQRLEEIFVSNSVIFPNLETLEISHMKHLKTLWHNQLAPNSFCKLKQLKIQSCNKLSNVFPSYVLDKLQNLEKLTVTDCRALKVVFEIQSLQVEGGKQTRLEMQLGTLILENLPKLKHIWSGNPNESLKFQNLCILNVKRCKSLNHIFSLSLAKELQHLQELCIRSCSVESIVARDEMADTSPNSILIFPELKSLRFQYLTELQNFYPGLHTLDCPVLRDVDVFHCDKLVLFKPMSLNYQDNVTVDILPLLSIEKVVSNTSKLILNCKDVTMLCNGQLNDEPIYTVKDLRLRCFHDVSDKFPSGFLQRFINLENLEVSHSSFTEVLLSESFRTGHSETTIKLRRLQLDRLRNLEFICRENSENLVVEDCPMMKTFSHGVLNTPRIRKVHVNAYDGDEWVLST
>g3360.t1
METVYSAADMKSTQEEDLLQRSTNGDHGSSSLSYKDKLLNVADGDVIKDITPTVDITMGEDTGTVVADNGIMIELTNEELHNWSKQYTNTLVVKVLGKRVNFRVLENKLKRSWTKNGAIQIIDMHDGYYQVIFNNEEDYKHALFEGPWMVADHVLIVQRWRPLFLLNAEASHKVAIWVRISRLPIELYNDTFLRRIGNSMGTFLKMDRLTSIHSRGKFARICVEMDLDRALPTHIVIRGHRIYLEEHDSESVNKDKGHQKDAKTNLEEELKSKGEKANSESTPAQTDTSTVQTLSQEEDHANYGPWMIVKRRSRTKKAEDNSGKKSLLTNEEINPNNKGNNEKKERNYHNKAENQKIVHSTNRSAANQQENQTKLSTKEGEGIRIEKPLEKSLHQSKKIVGLTGFNDSFGLPFISTSSEHDNLELVRKTIDMGQPVPMSSENEKKSDESQEHSGTKKIAKRIGLSDSFIIDAVGHAGGIWCLWNNDVWRVNVIKSSHQFVHMEISWKHETSWFLTVVYASPHTARRQSLWEDLETISDTMNSAWAVLGDFNCTLADHEKKGGVESYIHRDRGRFRQVVENCNLIDAGFQGDAFTWKRGNLQVRLDRCFMNLDWRMRFQAAYIQHLFFLKSDHRPLMMSFDQDVQSNRQRRPFRFEACWLTHKEFEPCVRNSWQGEDRQWNLKMKKLQCDLKAWNKEVFGWIHDKKRKLLKRLEWLDKKKGRSSNVRWDDEIRTTWLEYEQILVQEEILWFQKSRAKWLNFGDRNTKYFHGVTTIRRRRNRYDMLKDDDGRWINEAHQLEEHVSSYYIKMFEGENNYSPLGISGTFPPLAPNQVDDLARDVSRLEIFETVKRFGNFKAPGPDGFQAIFFKSQWNIVGEDFCSLILSIFEDPSKVKDINDTLISLIPKKDVVTCMKDFRPISLCNVTYKTVTKILAQRLRGCMEKLIGPWQSSFIPSRQSADNIIVAQEVFHSMRKKTGIVGWMAVKIDLEKAYDRLNWEFIKDTLIDVGLPEKMIDIIWHCVSSLKMKVLWNGEALQEFQPGRGIRQGDPLSPYLFVLCIERLFHLIGIAVNHDIWKPIKITRGGPTISHLAFADDLILFAEANREQVQSMSAILDLFCSSSGQKVSKEKSRVFFSKNVGWHKKLELSNLLGIQATDDLGKYLGVPILHKRVTKNTYQFILDKVNQRLSTWKANTLSFAGRVTLAKSVLQALPSYVMQTVLLPVSICDEIDKRCRGSGHEVSFWNDSWAPTALPLSNYVLNTLPRYESNHVVANYVDNVGLWNFSRISNYLPAHIIVNISTVPPPHPNNGVDAIAWSLTSDGSFTLASAYASLAGYDNVAGHRIYRAIWNWKGPHQIQCFLWKLSKSCLLTNEMRCRRRMTQSNLCPLCNTEPESLFHAFRDCATVKELWLRLGAGIGSDFFREQNWLDWLCKNLTSGVVAMNENWSLNFGVTLDILWWRRNDQVFNNEFQDSVKLKVKVLAIVSAINNSFDIMSSINKQQRNGNSIEGISWRAPERDWVALNTDGSVVELGSNAACGGILRDSNGCFLVXFAARLHNVSVLEAELWXIYHGLKLAWERGFRKIIVYSDSLIAINLLKDGCPLTHPLRTLVENVHQIHHNDNSIEWSHVLREANQVADRLAKHELIAGAFLSSSLQVIFEKLASVDIGNYFGGNKLDELVKELDIKLNSINHVLEEAEIKQFQNTHVKEWLYELKHVVYEADQILDEIATDAMLKKMKAESEPVTTTVLTLFSALTTNPFESKINEQLEKLEFLANQKKDLGLEDGSCASKEGLVSWKPSKRLSTTTLVDVSSIYGRDVHKEKLIKFLLEGNDSGNQVPIISIVGLGGMGKTTLAKLVYNDKKIKEHFQLEAWVYVSESFNDVGLTKAILTSFGFSADGEDLNLLQHQLQHKLTGKKYLLVLDDVWNGNAACWENLLLPFNHGSSGSKIIVTTREKEVADVLNSMLFDLEQLDKSDCWSLFVTHVFHGKNVHHPNLESIGKKIVDKCGGLPLAVKTLGQLLRRKFSEHEWRKILETDMWRLSDEDSNINPVLRLSYHNLPSNRKRCFAYCSLFPKGYEFDKGGLIKFWMAEGLLKCCRADKSEEELAKSVSGEFCMQIEDYRVESIPERTRHIWFLSKEWIFCSSKNLCAVTIHPMASSPTNSGNPSFMKLYGSSTFIPHWLSVDNPNSPDTDFARSLTRSCITYFSAALQQTFCHPKLDEQHKALVRRFGKRNYGVVVEEKLIEEDKSNTQVLSEKRDEVDPNGDVNGIGYENQIICSGANCSEAMTEFDVATKKIEADRTRVSVTLNHKMVXAVDTPPPSDSPVKEFPKPKPPNRDASWYEGAMSTKPPDPNLFIVVGAIHEMQNPWFSVQPQLNAHTAVPPEPEPPDIAHGRRKFIVTKRQKVLEKLRVFWVMYESVHILTLLDQTXHNLSRWEKGIKMWARLEPFKQAQNKVCLLSNPCVQKNHVTHGLLSVNPIRNRARIRWKSKVKEQTECPPLSSFHFLPSTTFRRHAXRVYLVTIYQPSQSKGKGAGVELIAIHQLLKSLGTVLKRKAQCCFIMLALNKRIKSFNLEVKVSGSALLIWAAKEEEESCSYSPFIIEVLTTKGFVVGEGWLPNSTFISGYGQQERYVAAFDYFIKMQYDDSPELLDENVTHGSHYPLVITWFEYCWRSFPTLCSQFNLVYDKEKIGFKGMWVLVYDXGKFCSSSNWVSDMVHTIDLVNSREIEISEEYRRELIFPAYEFHLCNRCEGHVQVYKVKFKAFKQAGRLQGVDVVMCLKGLINSLPMCVDFSLXPSVKEWQEHVKMCDNCVYFQPTPFVEIYKAYSHVSSCGICDQFSTKYGESTFSYATIEWCDRNEVYEPTIENLGDTWADKVQPNHARLVLDILAYGHNGHIVKGIHVSRMAIGHDVVGSGSLFPCNVEIIIRWRYPMLDLAKVKMMLLYSSVLRIAWDPGKFNVFMFEAAYEFYWRNSHGACIHMAAEPYDPAVNEVHWRMLSTVNQLLNFVFDRGKTRGMRIDVKYRKWDAIRGPLQGRKLRSFVALMSQVEVCQQRNFPRLIEKDIWSLSILVKXLSILSSLNKFIHSWFSDNLMTLLVDPCDHKSQLEREGMSWQNGSVLKELEKLNHLRGRICIEGLSNVIDPADAAMANLKDKYLEELTMDFYKRREEMNDSIVERNVSVLEALQPNSNLKRLTIKNYNGNCFPNWLRGCHLPCLKEISISNCDGIKIISEEFYNNNSTDFPFKSLEVLKFKQMAIWEEWLCLVGFPMLKELYILECPELKRVPPQHLPSLQILKIGGCDKLEECLCLEGSRLLKEFYISECPKLKRAPLPQHLPSLQILKIGGCDKLEECLCLEGSRLLKEFYISECPKLKRAPLPQHLPSLQKLKIVNCEMMEASIPKGDSIIELDINNCDRVLVNGLSSGLNEFDLYGNRYTEFSMEQTLQNCHLEDFSISLHCYNYLGYLSITGWHSSSSSFPFSLHLFTNLQSLKLYDCPQLESFPRGGLPSNLSYLRIENCPKLISSREESGLFQLNSLKSFIVGDHEFENVESFPEENLLPPTLKSLDLTNCSKLRIINYKGFLHLSSLERLWIRHCPNLESLPEEDLQLSSLTHLWIDKCPLIKEKYQKEGGERWHTIHHIPQVCIDKIEQHE
>g3361.t1
MAMRESSSSSNPFSYGFTYDVFLSFRGLDTRYGFTGNLYQALHNKGIHTFIDDEELQRGNEITPSLLEAIEESRIAIVVLSKNYASSSFCLKELVKILDCIKGKGRLVCPIFYDVDPTDVRKQTGSYGEALAMHSERFNDCLPKWKIALRQVADLSGWHFKIGDGYEYEFIGKIVEHVSKKINRIALPVADYPVGLEPRMLEINSLLDVGSDDEVKMIGIHGIGGIGKTTLSIVVYNLIADHFEALCFLENVREKSNKHGLQHLQKILLSDILGEKKVKLTSVKQGISIIKHRLRQKKVLLILDDVDKREQLEALVGGYDWLGSGSRVIITTRDKHLLESHGINRTYELNVLDEKDAIQLLTWKAFKAEKFHPSYLDVLKRVVAYASGLPLALTVMGSNLFGKNIQEWESALHRYEIIPNKDIQNILKVSFDALEEDEQNVFLDIACFYVGTQHTCVEKMLHIHYDACMKYHIGVLVEKSLMKISRSGHFIVHDLIEDMGKAIVRLESPDDPGKRSRLWSHEDIIQVLEDNTELHESGGTTMFSLPGSRIPDWFEHCSSGESISFWFRNKFPAIALCLVSDSVFWTSPIHPIVIINGNKSEVADRGVSINLGYLPIVSQPSARDSALPQARLELHRLQRFQTAMEIGDGEEQLWKLVTVKYGDGNRQWNSATVKIDNGEEPFFRIEEALSLNYKRTSDVLVEMDRVEESISIHATTLSDVMEAMEYVKECMRIHERNPHNYDWESYXILEDNFSMLKYDXQFGIVNILEARETLKKXHAELSELSKERSMLGEKAFLVENVKETIENLKYLSIX
>g3427.t1
MARCKRLVSSVSDYIVNGQWIIPPQLSQKLTNLRSLVKQVTIPLDPSQDLLLWKHTDSGEISFADAYNFVSPQFQDLDWSKVLWNVDIPPSKSVVAWRLMHNKMPTDENLKLRGCSLPSMCSLCCKHEEYSFHIFFECEIAVNLWSLLANCLDMVLQFYTMEDMWKICDLNWAHQSKVVISSALINLLNGIWFARNQCRFNNTLINWQSIISMTKANVSLSGNNSRKSMNERRRRAGCSATGDSKMAVQRDASPQFSKLCDVSVILIFILTLPKHSHSSSSTHPSSPTTMQEVAMDVIISVSAKIAEYMVVPIGCQFGYILYYKGNLVRIEIDVQNLEGTKYSVQHTVDEARRNREEIENFVQNWLNKGDSTVAEAKKLINTESHAKAQCSMGHFPNLILTSSLLGCMGWVEWGKTTIVKELAWQAENDPSFSSVVMATITDSPDVEKIQGQIADALDMKFNKESIEGRTTQLQKRITKEKSILVILDDIWGRLDLAEVGIPFGDDHKGCKLVVTSRDLNVLNSEIV
>g3448.t1
MEFLSSIVGTVAEHTVVPIGRQASYLIFYKGNFSTLAVHVADLEAAKERMIHTVEQEKRNGKIIEIDVMNWLETVDEVIGKANQLQNDPHRANARCLTWPFPNLILRHQLSRKATKIVKDIIQVQGKEMSDRVGYLPHLDGEASSSSTRGGEKYETRESLKENIINALAHHNSCNIGVYGLGGVGKTTLVGEVFEMSKKHKLFDVVVKTHVSETPDIKKIQGEIADLLGLRFIEETILGRAHRLRQSIKMKKNILIILDNIWTILDLEKVGIPFGNEHNGCKLLMTSRNQDVLLQMDVPKDFTFKLGPMNENETWSLFQFMVGDVVKDSNLKSVAIQVAQKCAGLPLVVVTVARAMKVKTDVQSWKDALRKLQSNHHITFSALELSYDSLESDEMKDVFLLFALLPDDNVRYFLKVAMGLGILKDVNTVDDARNRLYSIIHSLEATCLLELKTSGHIQMHDFVRDFAISIARRDKHVFLKALQNLVILCLWRSSMTKLPREIGQLTQLRMLDLSNSGIEVIPPNIISNLTKLEELYMGNTFVNWEDMNSTVQTENASIAELRKLPNLTNLELQIRETWMLPRNLQTVFEKLERYKIVIGDVWDWPDTVDGVSKTLMLKLGTNIHLEHGIKALIKGVENLYLDDVDEHLETLQNFFSRSEQNHQLFNAQVAFPNLDDLKLSSLNLNKIWDDNHQSMCNLTSLIVESCAELKYLFSSTMVESFKNLKHLEISNCPLMEEIIAKEERNNEMKEVHFFKLEKIILKDMDNLKTIWHRQFETVNMLQVSKYCALVEEIFELTFDENSSVENTTHLKVVIDGLPKLINIWSGNHHSASFQILTVVKLTNCASLEYLLPLSIATRCSQLKELHVENCGNMKEIVEEEKESKVSPAPIFEFNQLSSLSLLNLVKLMGFYAKKHTLACPSLKKINVFNCVKLNLYRTLSTRISNFQDDKLSVLMQQPPFIVEEVIPNLEELRIDHKEAKVAFGSFKHLELSEYPELKELWSANELGRIRDQRLNSWQGRRIKGDS
>g3468.t1
MISAYKLTDGYEYELIERIVDVVSSKIDSTPYLRVADHPVGLNYRVLEVNWLLNDHDAGSHGAGLKVLGIYGMGGMGKTTLARAVYNFIAPQFDAFCFLEDVRENLAKHGLVHLQQTLLAGIAGEKNDLQLASVSEGVLLLKHMLHRKKVLLVLDDVNSSYQLHAIVGGGIDSFGYGSTIIITTRDKQFLTTNGVDTTYKVEALTKDESLELLCWNAFKTNTIFPDFIDLLNRASTYASGIPLALEVIGSNLYGKGYELSEVEYLLRAHHGYCLEPHHFGVLLQKSLIKFDVHNRVKMHDLIQDMGREIVRQESPNNPGKRSRLWFTKDIVEVLEKDTGTSEIQTIILDFPKYEKVVQWDGKAFKKMKGLQTLIIRSLCFAEGPKNLPNSLRVLEWWGYPSQFLPSDFYPEKLAVLKLPHSSFMSPELSKSKRDSTQHRTFVRKKLQILDCLVPKNVTNSAEVMGLASFKCMVGKAVCNGSIVEIEACFRCDMIRHDFCKRERQRARAKWLREGDTNSAYFHACIKSRGSRNFINALKVNGSWVESPLEIKRAVGEVKTMFDEFHMNASLPKSFSSYFVALIPKVKSPFALNDYRPISLVGCLYKLIAKVLAVRLTLVMNSIVAQSQSAFLKGRFLMDGVLVVNEVVDLAKKSACVFAGNMSVLVNGCATEEINIQRGLKQGDPLAPFLFLLVAEGLGGLMKKAVEQNRFKGFEVGRNGVMVSHLQYADDTLCIGEASIENLWTLKAILRSFELVSGLKVNFSKSCVLGVNVSNDFIRLASVFLNCKVGSVPFKYLGLPVGANPKRVTTWEPLLDVLRQRLGKWGNKYVSLGGRIVLLNAVLNAIPIFYLSFFKIPLLVWKKVRHIQREFLWGCKGGSTKISWVKWDIVCKPKNLGGLGVRDIRAVNISLLAKWRWRLLEEDDALWKKVLISKYGANVTDSVSIEADCRPWFSSSWWKDICSIGVNLDSNWFSEGVVKRIGSGDRTKFWRHIWVGTGTLQERFPRLFSLSTQKECSVADLRVLENGRTSWQFFWRRRLFVWEENLVTDLKEVVNSVVLTEESDRWGWSYNDGGEFTVKSTYWSVLNLFVPLEPIGAIESKAFASVWKCLAPSKVKAFVWQLLLDRIPTRQNLLRRQIPLPEGNQLCVYCAEAAESAVHLFLYCDFARQIWIEFQEYPGRKLKKHGLVMIWTAVVWAIWKMRNSVIFDNSIARIGTVMDEIKLWSWK
>g3469.t1
MQSPSRLIGPKAFRYSIFISFRGSDTRCGFSGFLNKYLIDRGFRTFFDDGEIERGTQIRVKIPKAIEDSRIFIPVLSENYANSSFCLDELVNILEEFKKGNGRWVFPVFYYVNISDVKNQTGSYGQALDVHKNRVTPERLEKWTNALTSVADFRGCHMERAKGIYEIQYIYDIIQDVSKHVACSIGLDHRVEKVMHCLTSISDNDEVRIVGICGVPGIGKTTLARGVYHFHCSIEFDCCFFFDNVGVYLQKHGLVHLQQMLLSEIVGYHTSTMFESVDEGMSTAIKHMLNQKKVFLILEDVHDSEVLKAIVKLTTCFGSGSKVIITAREKCFLELHGITEIYEVETTNKVEAFQLLNLKAFDSMNVSPCYMTILEGLESYASGHPFILEVIGSYLNGKSIEECESALHQYKQIPKGDIKKILRVSFDDLEKFQQNMLIHIALHLKEQELAIVEEMLHCKYGVCPKDDTRVLLKKSLIKINENGQVILHGLTQDMVRENIPLEDTIV
>g3472.t1
MAASNRSYDVFISFREEDTRLGFTGFLYKTLSDRGFRTFFDHNNNDDDDDARRGIEKAIEESMISIIVFSENYASSAWCLDELVCILDSYTKKKYTNNNNYYCRRFVFPVFYNVDPSHVRHQKGIYAQALDAHEKKNNFKLDKLKKWRNALNQAANFSGSHFKQGDGYEYELIDRIVDMVSSKIDSSPLRVANHPVGLNYRALEVNWLLNDDHVAGSHEAGLKVLGICGMAGMGKTTLVRFVYNSIAPKFDAFCFLEDVTENSAKHGLVHLQETLLAGITGQKKKNMSLQLASVSEGLLLLKHMLHHKKVFLVLDDVNTSDQLQAIVGGGPNSFGHGSRIIITTRNNKQFLTTNGVHTTYNVEALTTDESLELLCWNAFKTNKFFPDFLDLLNRATTYASGLPLALEVIGSNLYGKGVEEWESALDSYEKIPSKDIQTILKQTYHALDRDVRQIFLDVACFFKGYELSEVEYLLSAHYGYGFQPHHFKVLLEKSLIQIDEHNRVKMHDLIQDMGREIVRQESPEHPGKRSRLWLTKDIVDVLENNTGTSEIQSIILDFPKYEKVVQWDGKAFEHMNRLQTLIIRSQRFSESPKNLPNSLRVLEWWGYPSQSLPSYFYPEKLAVLKLPHSSFLSLELSKSKAKELSLVHCENLVEIHDSVGFLDKLKILNVPGCGKLRTVPPIHLTSLEHLNLSQCSSLVSFPEILGNMRNITSLSLVYTAISVFPYSIGYLPRLKSLELHGCGKLLLPSSIILLSELEELNIGQCEGLQLYKQEKDEFIQIGLAWFSNVVELNLSANNFTVLPTCIKECRLLTTLILDYCMHLQEIAGIPPNLEILSAIRCTSLKDLDLAYLLASTEVCCPLRELILDDCENLQEIRGIPLSIELLSAKNCRSLTPACRRMLLIQELHDTGNKSFCLPGTLMPEWFENCSKGHSISFWFRGKFPAISLCIVGHMHKIPTKFGPIVIINGNIMKTELPTKTWFDFEFPMLTDHIFIVGERHIKFEDNVDEVLSANEWNHAVISMDIDFKWNSTGQFAAWIGLHVITQKGSMGRIQFTNPFNHQPFLVAFAAAKFKIGLRVAFAAATSSIIW
>g3475.t1
MASIIDEFAYDVFLSFRGEDTRYGFTGNLKKALDDKGVCTFMDDEELQKGDEITPSLLKAIEDSKISIIVLSKNYASSSFCLQELSKIIDSMKDKADRSILPVFYKVDPSDVRKLKKTYGEAMDKHEASSSHNMNRWKASLQQVANLSGFHYKKGEMYEHEFIGKIVEEVLKKITVGITLHVGDYLVGLEPKKQCVISLLNIGSDDTVHMVGIHGIGGIGKTTLALEDIAGNSNWFGNGSRVIITTRYRRLLTLHGVERTYEVKELNRKDAVELVKWNAFKNEKIGKDFSGYAHVLERAVAYASGLPLALEVIGSHFSNRTIEECKCAQDQCERVLDEKIQMTLQLSFDALKKEEKIVFLDIACCFKGYKLTTVEQVLHAHHGYSIKNHINVLVEKSLIKISESDKVTLHDLIEDMGKYIVRQESPNPGERSRLWASEDIHEVLEDNKGTSKIGILYVNDRIKVERDGKAFNRIENLKTLLIDEEGHFDGKVPKYASFKSSSSHGSFITNT
>g3511.t1
MATTTTTTLFIALLFLFSLSFTTTVRSESDNDCVYTVYVRTGSILKGGTDSKIGVKLYDKYGYYIYIKNLVAWGGLMGSGYNYFERSNLDIFSGRGPCLDGPVCAVNVTSDGDGAHHGWYCNYVEVTSTGPHISCSQEQFTVEQWLATDTSPYQLWAVFQFNRLTFVTLKCAIAMSDPTTLKYDVFLSFRGEDTRDNFTSHLYAELCRQNIETFIDNRLDRGEEISPALYKAIEESTIYVIILSEHYASSSWCLDELTEILKCKERYGREVIPVFYKVDPSNVRHQRQSYADDFVKHHQRFGGKVDAWKAALTQIAGLSGWDSQVTRPESTLVTEIVKDIVKKLECCVSSDYEGMTGIDNHIEKIQSLLLLESPTVRIIGIWGMGGIGKTTIANAIFEKLATQFSSKSIIRNVQQEIERVGLSHVKKEYLSQLLNETITSSESNSYDQRLKRTKGLIVFDDVKDADQLKDLIGTHHKFGQGSRIIVTSRDKQVLENANAHEIYQVSEMDDKDSLQLFCSFAFKQNIPKESFVSLTEKEAWESELRKLEKLPDREVFRLLKLSYDGLDDEQKDIFLDIACFHRGELEKVVARTLDSCGFSAYIGMDVLKDSRLWKASDIYDVLRKNKVLPNLKRLDLSYSRKLIALPDLSFSPNIEEVILSGCLSLTQVNSSSFVNKLNFLCLEGCTELKSINIPGNILSRSSGSVSLCDCHNLETLLISSRIDHAVQSDEFFCGYSKFKEMQTLCHEMGIEIELNDEGDYEIWKSFSDTLSRKRINEFCWLDVSKCGSLTCLPAELLNSKFLTGLSLSGCFKLEELPEIMEIMENLKVLNLDKTSIKALPSSLHHLVGLEELSLRGCTKLKTIPSSIGNLSELLELDLTGCASLETFPSSLFKLKLTKLDFPFCSMLGTFPEILEPAESFTRINLSGTAIKELPSSLHHLVGLEKLSLRSCTKLKTIPSSIGNLSKLLNLNLAYCDSLETFSSNIFKLKLTKLNLEGCSMLGTFPEIPNDIGRLSSLTELSLKGSSIVNLPESLAHLSTLKSLNLSDCKLLECFPKLPPNLNKVLAYDCPSIKRMMLNSRSDFEKGTFKFLLTNSQELDATCLSNIEEEAYIKIDDDAYRSVLFCYPGSAVPDXCSNKGGGVRSGVFGPPHHRVSRSTVQNLRRVVFCADLKQFAVYSCFRRWVRVVRCFAVVVETFSSSPVVVVRGGCQWWRCALFRRWWGALFRWWCCALLRCSGSGGGGGSGGLRWCLAGVFSWSW
>g3512.t1
MSDPTTLKYDVFLSFRGEDTRDNFTSHLYAELRRQNIETFIDDKSLERGDEINSSLVEAIEESLIYVVILSEHYASSSWCLDELTEILKCKERYGREVIPVFYKVDPSNVRHQRQSYADDLVRHQQRFGGKVDAWKASLTQVAGISGWDSHKTRPESKLVTEVVKDIVKKLNRRVSSDYEEMTGIDNHIEKIQSLLLLESPTVQIIGIWGMGGIGKTTIANAIFKELATQFRSASIIQNVKQEIERAGLDHVKSKYLSKLLGEDIKSSEFNISIDPRLKRMKVLLVFDDVKDADQLKDLIGTRRNFGHGSRIIVTSRDKQMLKNAIVDESNIYEVTKMDSQDCLQLFCSFAFKQNHPKESFGSLTEKVLNYAKGVPLALKVLGSLLYGRTKEVWECQLQKLKNLPEDDIFDALKLSYDGLDDNQKNIFLDIACFHRGKYVKIVEQILDCCGFFSSIGMKTLEDRCLISISKGRVWMHDLIQDMGHEIVRLQCEDDPGKRSRLWKASDIYDVLSKNKGKGTDAIQCIFLRMNEIKKVQLHADTFKKMHNLRMIKFYVDVLQKKFYVMDQASTSTAIVKPMIVEPAVDHRGHFTTDRKFHNRDQVKDWIGDLANSLPTSRTCDGCTKLERLDIRSNILSRSSGLVALHGCQHLETLLISSRTNVVQSYGSPPLIQDISVCVFDDEKRIQPDGEVGYEIGKFDSYSLTSINELCWLDVSNCKSLTCLPAELLNLKFLRRLCLSGCLKLEELPEIEDTVENLKVLILDKTAIKELPSSLYHLVGLEELSLYRCKKLQTIPSSIGNLSKLLKLNLAFCESLETFPSSIFKLKLTKFNCEGCSMLRTFPEILEPAESFAHINLTKTAIKYLPSSLEYLVGLQRLNLKLCSNLVSLPNSIVKLNLLSELDCSGCCRLNEIPNDIGCLSSLTKLSLQGSSIVNLPDSMANLSNLESLDLTDCKRLECVPNNIGRLSSLTKLSLQGSNIVNLLDSMANLSNLKSLDLTDCKRLECVPNNIGRLSSLTKLSLQGSSIVNLPESLAHLSSLKSLNLSACKLLETVLKLPPNLNQVLAFDCPSIKRMVLNSRSKSRNGIFKFHLTNNQELDAASWSNIEEEVCIKITTYWSVFFCFPGRAIPCWFHYCCNGHSVTVGKVSPNLLIGFALCVVLGPEEDMYAMRIGNASFMYKFGFISDGKLYSYDHCYMPEGTSIWSSQDRFLNQDHTLLWKHRLDLKAIGNKLFHAHSFTFEILDVDVDDDDDEPCFLTRIQSSTVKEFGICPLYAEKNDDIRLNKRKRIDDNSIEEPSGSKTAE
>g3865.t1
MMYNDPHNPQHQHQHQFQQQHQQQQQQQQPQQHQHFHHQQQPGPEFHRGPPPPMPQQPPPMMRQPSASSTNLAPEFHHPGPGGPPGPPPHYDVHNDIHGAKRMRKLTQRKAVDYTSTVVRYMQIRMSQRDSRDRTVLQPTPAAAIDMLPAAGYSDNPSTSFTAKFVHTSLNKNRCPINRVLAHDQAIRSMVWSHNDNWMVSGDDGGAIKYWQNNMNNVKANKSAHKESVRDLRTDLKFCSCSDDTTVKVWDFARCQEECSLTGNPGHGWDVKSVDWHPTKSLLASGGKDNLVKLWDAKSGKELCSFHGHKNTVLCVKWNQNGNWVLTASKDQIIKLYDIRAMKELESFRGHRKDVTTRLSSDLKQLIAFSCWKLQLNLQYYDLVFLLLCGKCDFQFKASLDHVVVCYLSTCVVTTFYCAQSGVSAKLFLTLAWHPFHEEYFVSGSYDGSIFHWLVGHDTPQIEICNAHDNNVWDLAWHPIGYLLCSGSSDHTTKFWSRNRPGDSARDRYNNGMQGYAEQNPVAGRGGGNFAMPEGPTTPGPFAPPGLTRNEGTIPGVGVAMPLSIPSLDGPQGEQKQPHPGAMGAPPLPPGPHPSLLNPNQQQPFQQNPQQIPQHQHQSLPQQMGSLPMPPNMPQLQHPSHSPMVPHQHLPRPPPQMPLGMPGSLPVPASHPMSIPGPMGMQGSMNQMGPPMPQGHYGGMNQMHSGSLPTSGGPPLGGFPNNMQGPPNTSYPQGAPFNRPQGGQMPMMQGYNPYQAPPFCAMALEFVGSALLSASLQVAFDRLASAEVVDYFQGRKFNDMLLKKLNITLLSINAVIDDAEQKQIRNQHVKAWLDAVKDAVFEAEDLLDEIDIQVSQCKLEAESQSSPNKVWNFFNASTNSFGKEIESKMQEVLGNLEYLSSKKDILGLKEASISSGFGVGSGSLVSQKLPTTSLLGETVLYGRDVDKDIIFNWLRSRTDNEKQLSVVSIVGMGGMGKTLLAQHLYNDSKMEDEFDVKAWVCISDEFDVFKITRAILEGINGSIDDSRDLNMVQERLKEKLTGKRFLLVLDDVWSEKCDQWEALQTPFNYGARGSKIVITTRNLKVAATTRSTRIHHLEQLQEEHCLQLFSRHAFQDENRQLNPELMEIGKKIIGKCKGLPLALKVIGSLLYTKSSLVEWKNVLSSEIWDLPVESKSMLEVGEQYFDDLLSRNRKVPSFLNEFWMSGPLLHDLLPKFKRLRILSLSGYYNMIEVPNTVGNLKHLRKSSDCDSNIQQLGELNLHGSLSISELQNTVNPFDASASNLKDKIHLVKLELEWNADNENSQQVREVLENLQPSKHLKELSIRSYGGTRFPDWFGDNSLSNLVSLRLSNCGKCPLLPPLGILPSLKKLCIIGLYGLVVIGTEFYGSTSSHVPFPSLETLQFEDMEEWEEWECKTATNAFPCLQNLSIKNCPNLRENLPEKLPCLLNLEIFLCEQLVASIPWTPSIRELHLNDCGNLLFDYHPSTLKILKIGGYCMEASLLERIEPIMSNIYLERMKIVGCPNMNIPIHSCYNFLVGLYIWSSCDSLTTFPLDLFPKLKELQFRACNNLEMISQENTHNLKLLQISNCPKFVSFPRGGLNAPELVHCVFYKLENLKSLPECMHNLLPSMYSLIVQDCPQLELLSDGGLPSNIKQLYLRNCSKLLASLKCALATATSLLYLYIGEVDMESFPDQGLLPHSLSSLSITWCPNLKKLNYFGLCHLSSLTRLYLSSFPLLECLPEEGLPKSISTLQIWGNCPLLKPRFRKPNGEDWEKIRHIQCVIIDSDIIT
>g3866.t1
MAVEFVGGALLSAFLQVTFEKLASVEIGACFRGKKLNEKLLKKLNITLLSINLVVDDAELKQIRNRHVKAWLDAVKDVVFQAEDLLDEIDIEVFICNLEVESESNTGKVWNFFNASSNSFDEEIESKMQEVLENLDYLASKKDILGLKEASTSCNQVYQKLPSTSLPVDSVIYGRDVDKEVICDWLISDTENDKPQLSIVSIVGMGGIGKTTLAQHLYNDPKMEDTFDIKAWVCVSEEFDVLTLTRVIVEAITGTRNNTKVLDLLQVKLKETLAGKRFLLVLDDLWNEKRDQWEALQTPFHYGAQGSKIIVTTRSLKVAATTRSTKIHQLEELEEEHCWKLFCKHAFLDENPQINPDFKDIAKRILKKCQGLPLSLKTIGSLLYTKPSLVEWESILGSEIWDLPEEESNIIPALILSYHYLPSHLKRCFAYCALFPKNYVFQKEHLILLWMSENFLQCPRQNISMEEVGEQYFNDLFSSWMSSTLMHELFSKFKFCRVLSLSGCSFENELPGTIGNLKHLRHLDLSGTYITMLPDSVCSLYNLQILKLRNCRYLKELPLNLYKLTNLRYLDFSGTRVRNMPMDVGKLKNLQVLSSFYVEKGCEANIQQLGELNLHGALSISKVQNILNPADALAANLKNKVHLMKLELEWNANSDDSEKEREVLEMLQPSNHLKELSIRSYGGAADHSAKSSGIVVIGNDFYGNKSKSSSAIIPFASLQTLIFENMKRWEEWDCKIATGRIGFSAPCLKHFDLCKLENLKSLPEFMHTLFPSLTDLTITNCPQLESFSNGGLPSSLKRMRLIGCSKFLIASLKWALGINTYLKSLYIENVDVESFPDQGLLPLSLTSLYIYGFPNLKKLNYKGICHLSSLEEVHLADCPSLQCLPVEGLPKSISTLEIRHCRSLKQRCKKPEGEDWGKISDIQNVMIDGDIIT
>g4024.t1
MAETAVWFVLKQVYQLLKEEAKLLKHVRKDFEDIKNELEFIRAFLKDADKRATTEELGIKFWVKQLRELSFHIEDVIDAYIMDVNATYHHDHGYIGKFQSVIGLMKLKTLTLKPRHRIASEIQEIKLRIYGIKERIERYNFQFSEQQQGLSIKYPDRLGSLFVDEGEIVGFEKPRDEIVGWLVGLDGEERSRSVISVVGMGGLGKTTIAKNVYDDQRVKGYFDCRAFLVVSQSYSVEALVRSMMMQFSEETKEPLPQGINMMDKTALITVARSYLQSKRYVIYFDDVWKVDFWDEIQLAAPDNKKGSRIVITTRNLDVANYCKKDSRVQVHKLQPLPPNKAWELFCNKAFRFDFDGSCPLELKDISDEIVQKCEGLPLAIVAIGGLLSTKDKTVSEWKKLCQNLKDYSIRSSRLIRQWIAEGFVKHEVGKSLEEVGEEYLTELIHRSLVHVSRVHYDGALLDYVPNDIGNMFHLKYLSLRYTNVKNLPKSIGKLQNLETLDLKGTLIRELPSEINKLTKLRHILVYNRRLYISISGESGVKMMEGFGGMIVLQKLYHVEVDHGGLNLIAELKKLKQLRKLGLKNVKREYGNALCESIEEMKFLESLHISAISENEVIDLQFISSLPQLRQLHLFGRLEKLPNWVPRLDQLVRLSIRFSKLKDDPLMLLKDLPNLLRLAIVCDAYDGEKLHFQVGFKKLNKLFLVQLNNLNSILIDNEALPALKLIEMAYLPKLKEIPSDIHLLKNLETLRLIGTPHELNRSIDPNDGSKKWVTEHVQMVTIVERVGPNPNSSDFSYRTIRHARRT
>g4025.t1
MAETAVWFVLKQVYQLLKEEAKLLKHVRKDFEDIKNELEFIRAFLKDADKRATTEELGIKFWVKQLRELSFHIEDVIDAYIMDVNATYHHDHGYIGKFQSVIGLMKLKTLTLKPRHRIASEIQEIKLRIYGIKERIERYNFQFSEQQQGLSIKYPDRLGSLFVDEGEIVGFEKPRDEIVGWLVGLDGEERSRSVISVVGMGGLGKTTIAKNVYDDQRVKGYFDCRAFLVVSQSYSVEALVRSMMMQFSEETKEPLPQGINMMDKTALITVARSYLQSKRYVIYFDDVWKVDFWDEIQLAAPDNKKGSRIVITTRNLDVANYCKKDSRVQVHKLQPLPPNKAWELFCNKAFRFDFDGSCPLELKDISDEIVQKCEGLPLAIVAIGGLLSTKDKTVSEWKKLCQNLKDYSIRSSRLIRQWIAEGFVKHEVGKSLEEVGEEYLTELIHRSLVHVSRVHYDGALLDYVPNDIGNMFHLKYLSLRYTNVKNLPKSIGKLQNLETLDLKGTLIRELPSEINKLTKLRHILVYNRRLYISISGESGVKMMEGFGGMIVLQKLYHVEVDHGGLNLIAELKKLKQLRKLGLKNVKREYGNALCESIEEMKFLESLHISAISENEVIDLQFISSLPQLRQLHLFGRLEKLPNWVPRLDQLVRLSIRFSKLKDDPLMLLKDLPNLLRLAIVCDAYDGEKLHFQVGFKKLNKLFLVQLNNLNSILIDNEALPALKLIEMAYLPKLKEIPSDIHLLKNLETLRLIGTPHELNRSIDPNDGSKKWVTEHVQMVTIVERVGPNPNSSDFSYRTIRHARRT
>g4095.t1
MRETGKELAIGLPARLPDVERYSSQYFIPFKSRESKYKELLDSLNDDNNYIVGVQGMGGTGKTTLVKEVGKKLKHSKQFTQVVDTTVSVSPNIKKIQDDIAGPLGLKFDDCSESDRSKKLWSRLTNGEKILIILDDVWGDIDFEEIGIPQSDNCKGCRVFVTTRNLQVCYKLGCGRIIQLDLLSEEDAWIMFQRHAGLTEVSTKNLLDRGRKIANECKRLPIAIAAIASSLKGEQCQENWDVALNSLQKHISIGGVGDDLVDIYKCLKFSYDYLKDKNTKELFLLCSVFQEDKIISIEILTRLGIGAGLFEEGLRVLNLIAPGYQKTMPLPQSIWLLMKLRSLIIEYANLGDISVLGSLQSLETLDLKHCTIDKLPEEIAKLKELRLLNLDNCCIISNNPFEVIQKCTSLEELYFWGSFNDFCREITLPALERYKLKGTTTSTEVPSLVSEEQPKACSISTHIVVDIGDGSGGNELGNVFPKLTELNVQYCSKLEYIFGHINASDDYDQTNNEIQIQLHFPALKCLKLVKLQSLISMCPKQYHTTFPPLIELEVGECSQVDVKSIGDFTFLTSTSRYQDSKTIKQFSGNMEHFLALERLNVSESNVEKCNELKHIIEDDIGNEIMSNSMSSKTCFPMLTTLTVVKCNKLKSVFPIFMSKELPKLELMIIAEADELEDIFKSLGGDDQKVEIPKLKVVAFVNLPRLFHVQGIHFQALPCCLELISEQSTSQQHSLGKIDTTIKLSQEYGDGQIDNIPFPVSTTECLNIEDVNLGDSHETTQTNNQVSLNDDAFMQVSSTIQQPLPKDDEIIVSGVDE
>g4438.t1
MKPNDDTISMLGICGLGVIGKTELAKALYNKIVHQFEAASFLASVREKSNRINGPEDLQQTLLSEMFEQPETGLGSTSKGIYEIKHKLGKKKVLLVLDDVDEKKQLENLAGGNDWFGPGSRIIITTRDKGLLMGTHQIEVKTYEMTELNDQHSLELFCRNIFGKSNPKTGYEAVSSRAVDYAKALPLALKVIGSNLATRKILKAWEDALKDYERIPRNGMQDVLKVSYDVLEPFAQSVFLDIACFFKGKRIEYVEEILDEFSAASNIEELVNKSLLIVEHGCLNMHDLIQDMGREIVRQESPNPAKRSRLWFHQDVIDVLSANDSGSDAIQGIMLDPSQHIKVVDWNGTAFEKMNCLRIQRSI
>g4441.t1
MKQLENLAGGNDWFGPGSRIIITTRDKGLLMGTHSIKVKPYEMTELNDQHSLELFCRNAFGKSNPKAGYEVVSSHAVGYAKGLPLALKVIGSNLATRKSLKAWESSLKDYEKIPRKRIQDVLKVSYDVLEFNAQSVFLDIACFFKGKRIEYVEEILDEFSAAANIEELINKSLLNVENGYLNMHDLIQHMGREIVRQEALDNPAKRSRLWLHEDVIDVLSAKNSGSYAIQGIMLDPPQRITEVDWNDTVFEKMDRLRILIVQHTTFSSEPKHLPNHLRLLDWDQFSYLIVMNFSNNQSITTMPDVSKVENLRELRLDNCRNLTTVHESIGFLKHLIHLSASGCTELENFLQRMFLPSLEVLDLDWCKKLEHFPDIVNKMNKPLKIRMSHTSIKKLPNSIGNLIGLVSIDMEHSEKLEYLPSSLFRLPDVVAFDFGSCSKLGGSFKRFLSNSPSEGNGHSTLKRIHFEESGLSDEDMQSILICFPKLEELIVPGNNLVSLPVCIKESAHLTNLDVSDCKKLKEIPQCTNLRILNVNDCTSLAHISELPHTIQKIDARKCFNFSQKTSNMLWDQSREMREKGRAEKERGDSRRSRSRVSPSNRRPHGYIHNVDQASVSYFVTNFPEDCTSKDLWKLFARFGRVGDVFIPSKLDKRGKRFAFVKYMEAKEMEELRRNMEDLWLGTFKLRINKSRFDRRDDGGKREEPVQGLGRAFGEKDALLVEVDSTMLKELQESFVGKLALNIEVSRIRTTLFMEGLPHISITEMGRSLVLIHSPYEGEMERLCKAKADGLTYYFKQNLFKVIGGNYGEFPDFDNNTTSRAKLDVARIKIATDFRGGIDEFLKIKALGVVYRLRIVEEKEVVQEIFHGERFEEQEPSWAESVNMPIGVVEEEGDGKGGSMDKGEEEDNVDFLFDQHQERGVSKKVDGDGSLVLGGKGQNPICVSEGCLEDQNGNMAQEESEKGSFVEEEGTLVGAHEYMLTKGDRGKEDDVAVENSVMETCQMKGVGRDTSGLGERNDVILENNIRFFKENPNRASSHSRSKSLPPNRVVEPAACVGLGQDQELNYSDSISLIEVRRGADSINEVNQIIQTQKTTPPNGVQRGRSCKPKGRPKSKKPPSVVAPKFLQLAEVVKEGGGGRQRKKMKGVEAVRAEKGKGVLLCSNTDGDGNSEVPNSMEGLILEVVLPAIEHTPEFGLVMLLVDGEDVGGQQVDAIHVESKKLLEIQQKVGFDYDETNADVIKVKKERHILEIVMPGITVPKWFNYICKDGIPCLWVRGKFRNVALALVFQYADGKERIDPDLVQLHLVINGQSVPEKGYYNFIIEPHHVLVCDLRLLFNDEEWLNLDGLLLNHEWNQVQISYEAKNNVVTLSEWGLFVSEQETYNFEAVNLNEQSDGFTNDVFLSFREEEPLDFIGHLHVPSGLDQHIDEVKSLLDLKSNDNTVCMLGITGLGGIGKTELAKALYDKIVDQFEEASFLANVREKWNKINGPEDLQKTLLSGMFEQPKTEWGSTSKRINEIKHXLGRKKVLLVLDDVDEMKQLENLAGGNDWFGPGSRIIITTRDKGLLLGTHHSIEVKTYGMTELNDQHSLELFCRNTFGKISPKAGYEVVSSRAVGYAKGLPLALKVISSNLATRESLNAWEDALKDYERIPCKDIQDVLKVSYDVLEPYAQSVFLDIACFFKGKSIEYVKEIPEEFSSTLNIKELVTKSLLNVDDGYLNMHDLIQDMGREIARQEASNNPAKFNPMKVIILIIENEMNTPLKIHLMGTSIKRLPNSVEDFYLIALQKTMNLQH
>g4609.t1
MAQQILYGVATSLINSLASAALREYGRINGIMDELERLNNTVESIRAVLLDADEKQEQSHIIQNWIRRLKDVLIPADDLLDEFVIQDMIHKRDYKPHQKQLTRVLHSFSQNKIAFRRDMAREIEKILKKFDDVVRDMSGLNLNSNVVVVEKTNCASRETGSYVSESDIIGREDDKKKIISLLRQSHEIQNVSVVAIVGIGGLGKTTLAQLIYNDVEVQSLFEKSMWVCVSENFDVKTIVKNMLMSLAKKKIDDTLSLDYLQNMLRNSLTGKRYLLVLDDVWNESYEKWAQLRTYLMCGAQGSHVVLTTRSMMVARTMGVSVVHVLNGLTLTESWSLFKKITFGDDTIRVNQTFESIGKKIAEKCKGVPLAIRSLGGILQSKSEDKEWIDVLRSDFWKVCEVKDSILPVLKLSYLNLSPQQRQCFAYCSLYPKCWKFNKDELIQMWTAQGYLDCSMEGQCMEDVGNQFIKIFLMKSFFKDAKINADGVIYGFKMHDLMHDLATQVAGNDCCYLNSKTKRCLGKPVHVSVELDAICLLESLDASRLRTLIVISFKSDGFLDREKLSVISTFKYLRVLKLCNFISIKLCLSIEKLKHLRFLDLYENCVLESLHKSIGNLVCLQTIKVTLDEKVALSTKVVSKLINLRHLTIDAWTSGDKTPVGFGKLSIQQHRGVIFSKWLSSLTNITEISLTHCQSFRYLPPVERLPFLKSLEIISLYDLEYIYYEDSILHESFFPSLKRLTFYKCPKFRGWRRMGDDSHHLLLPPFSCLSILAVEECWMLTCMPTFPNIKSLSLEDCKGEILEATLSIATSQYLISFPPLSMLKSLKINETIMDLKNVPQDWFQNLTSLENLEFYNLSSKQFQVIGIWFSDGRGRLSSLQKITFQFCMDLKALPDWICNISSLQHIRIDCCRDLSLLPKGMSCLTNLHTLEIIGCSLSVEECLTETSETWSKIAHIPNIIIN
>g5460.t1
MTIQSPSSSSSLSNRFKYQVFINFRGQDTRYNVAGNLYNALTKMGIHTFFDEYDLEGGDEITPSLFKAIEESRILIPVFSIHYASSSFCLKELAHIMKCYNTKNRLLIPIFYDVDPTHVRHQTGTYGEDLAENEESFQGNEENMEQLQQWKVALKDAANLSGNHFRSCNPTYQYEFIDKIVKYISNKINRVSLHVAKHPVGLESRVQQVKLRLDDVSDEAVHMVGLYGMGGLGKSTLAKAVYNFIADRFDGLCFLENVRENSAQNKLKHLQEELLLKIVGFEIKLGGVSEGIKIIQERLQRMKVLLILDDIDKVDQLEALAGELAWFGPGSRVIVTTRDKHLLTYHGIKRMYAVKGLDKTEALELLRLIAFRSNEVPSCYEEILKRVLTYASGIPLVIQTMGSTLGGKRLEDWKDTLDGYERIPNRKILQILKVSYDALEVEEQSVFLDIVCCLKGCGLQEVEAILHGRYGSSMRHAIRVLDDKCLIKAYNTGGVTCHDLIENMGKEIVRLESKKLEERSRLWLLEDIIQVLEQDKKFKNMKVLKFDNCEYLTEITDVSCLPNLENLSFQMCENLTTIDSSVGSLNKLKILDAYGCIKLESFPPLKLASLEQLVLSCCKSLQSFPEILCKIENLRHLDISETSIKEFPPSFQNLTGVEQISRDELFSLPSFISEMPKLKTITLFHGLDKLSMPKSRSTMLSNLGFPWTVGNSKILPECLKECLRLEELNHCKNLEERRGIPPNLGIFAAPYYKVNRPLSFSRKSTMVDRKSTSGYLFKFQNAPVSWCSKKQSVIALSSCEAEYVAGSLAACQANWLQSLLSEMNIIADITVVLKIDNKSAINLAKNPVSHGKSKHIETRFHFLRDQVTKGKLKLEYCSTDNQQADILTKAVKRDQFLKLRREMGVDYKKFGSGWEKPFLKNEWIHVELELERDDCVEKQKSLRAKFGIHVLKEENNLEDIKFTNPYRKRKSDEYLSTMVLKYVPAERRNAAPVGRCIGDTATIAYAIRILKVFSTLLNMVAVVDSVTIRFATMSVIPVPAERQNAAPIRCGRGTIADTNRILKGSSALYHNSIHSRKSKEL
>g5462.t1
MAMQSLFPSSSFSNRFKYHVFLSFRGSDTRNDYEHNFIETIVKDISNKVNRVPLYVADYLVGLKSRISKVNSLLDLNSIDGVSIIGIHGTGDKHGLEYLQEKLLNKTIRLKIKFQGVAEGKTFIKDRDRLSKMKVLLILDDIDKLRQLQCLIGEPDWLGPGSKVIITTRDKHLLASYGVERTYEVCGLNKEEALELFRWKVRKNKTVDSSYEYILNRAVNYASGLPLAIEVVGSYLAGKKITEWDSTLDKYERITPNDIQSILEISYDALDEEVKSVFLDIACCFKDYSLGEIEEILNAHYVPMLTKSNYDNWSLRMVALLGAHDVWEIVEKGFVDQENEGTPSQTQKDSLRDSRKRDKKALCLIYQGIDEDTFEMVRLQTLRGEFEALRMKEGELISDYFSRVLTVTNNLKRNGEKYDDVRIMEKILRSVDPKFEHIVTVIDETKDLEDMTMEQLLGSLQAYEEKKKKKEDIEEQVLKTRVDSPREEHGRSXQRRGGDRERGRGRGYGRGRGWRPNDDNNQRGEISSRGRGRGAPKPRYDKSQVKCYNCEKFGHYAFECRAPSNRRVEEKANYVEEISQEDGTLLLAHKDNERGGDNQWYLDSGASNHMCGRRSMFVELDESVNGNVAFRDESKVAVKGKGNVLIRLKNGDHQLISNVYYVPNMKSNILSLGQLLEKGYDIQLKDNNLSIRDHSSKVIAKVPMLRNRMFVLNIQNDVAQCLKMCYKEESWLWHLRYGHLNFVGLELLSKKDXVRGLPYIXHPNQXCEXCLXGXQXKMXXPXESSSRAQKPLELIHTDVCGPIKPRSLXKSNYFLLFIDDFSRKTWVXFLKEKSXVFEKFKKFKAXVEKESXLVIKAXRXDRGGEFTSXEFXKYCEXNGIRXQXTXPRSXQQNXVAERXXXTILEMARSMLKSKRLPKELWAEAVACAVYLSNRSPTRSVLGKTTQEAWSERKPGISHLRVFGSIAHAHVPDEKRSKLDDKSEKYIFIGYDSNSKGYKLYSPNTGKTIISRNVVFDEEGEWDWRSSNEDYNFFPQFEEDGVEPEEPREDPATPPTSPTPSSKDTGSERIVTRTRSLQDIYDNTDPLSPRRIEDLYEETVREEKSHTIMSLRKLRTSEPSRSCARWNIQICNEHRNERHQEEWRAKTRFTSNRA
>g5463.t1
MAMQSLFPSSSFSNRFKYHVFLSFRGSDTRNDYEHNFIETIVKDISNKVNRVPLYVADYLVGLKSRISKVNSLLDLNSIDGVSIIGIHGTGDKHGLEYLQEKLLNKTIRLKIKFQGVAEGKTFIKDRDRLSKMKVLLILDDIDKLRQLQCLIGEPDWLGPGSKVIITTRDKHLLASYGVERTYEVCGLNKEEALELFRWKVRKNKTVDSSYEYILNRAVNYASGLPLAIEVVGSYLAGKKITEWDSTLDKYERITPNDIQSILEISYDALDEEVKSVFLDIACCFKDYSLGEIEEILNAHYGNEFIGNG
>g5464.t1
MQSSSSSSSKFSYDVFLSFRGEDTRYHFTGDLYKALSNQGIRTFIDDRELQKGDEITPSLLKSIENSRIAIIVFSKNYASSSFCLDELAHIIHYFHANSRLVLPVFYDVEPCNVRNHTKRYDETLPMHENDNRTYADALAMHETRFQNDKGNYMERFLKWKKALTQAAKLIGYHFKSGNKEYEHEFITKIVTKVSNTINRVPLHVADHPVGLESKLLEVKSLLDVDCNNGVSMIGIYGSPGLGKTTLARAIYNLIADQFEVQLGHVSEGIPIIKHRLHQKKVLLILDDVDTLKQLQVLAGEPTWFGPGSRVIITTQNRHLLSCHGIKEFELRDLSDEEALELFSWMAFKSNEFDTSYKDVLHRAVKYASRHPLALEVVGSNLFAKTIAEWESTIDMYERIPNSEIQEKLRLEEVEEILHGHYGHCIKSHIGVLIDNSDKDEYG
>g5465.t1
MAIQSPSFSSSFSYNFSYDVFISFRGTDTRFGFTSNLYKALSDKGIRTFIDEKELQKGDEITPSLLKNIEDSRIAIIVFSENYAAFSFCLDELVHIIHYFKARSRLVLPIFYGIEPSHVRYHNGSYGEALEKHEARKEEYEYIFIKNIVTEISDKINRALLHVADHPVGLESRLLQVKSLLDVENDNGVSLIGICGSGGLGKTTLTRAIYNLIADQFECLCFLHNLGHVSEGIPIIKQRLHRKKVLLILNDVDKLEQLQSLVGNPCWLGHRSIVIITTRDKHLLSCHGIERIYEVDGLNEKEAIELFMWMAFKSNNIDSSYVHILKRAVKYASGLPLALEVLGSNLFGKSIAKWESTLDKYERIPHEDIQKILKVSYDALDEEQQSVFLDVACCFKGSELIEVEEILHAHYAHCIKSHVGVLVDKSLIKIDVNGHVSLHDLVEDMGKEIVRQESPKEPGKRSSKVESFPPLYLTSLKKLELSYXFFLEGPGEGENYHLWATRMEAYLDANDLWEAVEDEYVVDPLPDNPTIAQIINHKERKQQM
>g5487.t1
MALELVAEPLMGAVFNVLLERIASSEVINFFKNKKSENLLKRLKIILLSIHAVLNDAEEKQMKNEAVKEWLEELKDVAFDADDLLDEIFTIEKMKTKEVNTFHSSPTFFHDKELEKKIEDVYERLEFVIKLKEVLDLKVCMEVKVTHKRPTSSVVEACDVYGRDHDKDILVNLLLSHDVDDEKLGVIPIVGMGEIGKTTLAQVVYNDHRVQKEFDLKAWIYVSEEFDICKITKNLLEVITLSSCDVEDLNSIQRNLKMYIQKKKFLFVLDDVWDENYENWDKFRSPFKHGGANGSKIIVTTRSRNVASIMQTFPPYNLTELSNDDCWELFSNHAFGYGYKDSNVRQQSVCKVGREIVRKCKGLPLAVKTLAGLLRSKSDTQEWQKVLNSEIWDLQDHESNILPALRLSYHYLPSHLKRCFAYCAIFPKDYEFDKEKLILLWMAEGLLNQSKRHRRVKEVGNEYFCELVSRSFFYQSRSGKSCFLMHHLINDLAQFVSGTFSVRIEDNNSDQVMERTHYLSHIISHCSSYVNLKDVSKVNRLRTFMQIRTVGTSIDMFDDMPNDLLTKLRYLRVLTLVGAYFYNLPDSIGELKHLRSLEVSDTEITRLPESICSLYNLQTLKFVGCYNLIELPKDIHKLVNLRYLDIRGTCLKSMPLKISELKNLQKLSDFFIGEDHGFSISELGELCNLHGSLFIHDIEHVVNYKDSEKAKLKEKNGLEKLSLDWGGSGDTDNSQHEKTILHSLELHTNLKELDINDYPGTEFPDWLGDYYFCNMVSLKLKGCKYCYKLPPLGQLPMLKELQIIKFEGLRSIGSEFYGNRTSFSTDSFPALGILRIGSLSACEKWCFYVDNVGSRAFSHLREFYIESCPKLTGNLPSNLPSLTLLVIRDCKRLICPLPKSPSLRVLNIQNCQKLEFHAHAPRSFPKPQIFRYLGMQNLEELTVSASDVSPPNFKSLNSMCIRHCPNLTSFPKGGFAAPKLNLLTINYCQKLNSLPENLHELMPSLKELQLRGCPQIESSTMRPLRIRISNKLMEGKQNHSDPLFARLEGLVSGHSPSSSSTPTLV
>g5505.t1
MAESLLFSVAESFIGKLASRVLDEASLALGVYEDLRLMKDTSSLIKAVLLDAEQKQWENNELREWLRQIKCVFYDAEDVIDDFECEALRIHVVNTSGSTRSKAGPGSNPLAYRLKMAHQIKDINARLTKVAVDRHNFGLQTNYSDTRVTSCWKIVGMGGLGKTTLAKSVFNDERNTLADQKFLLVLDDVWNENLVKWQELKDLIQVCAKGSKVLVTTRSHRTADVMSTNTSHILELEGLSQNDSLSVFVQWAFKEGEDKKHPELMEVGKDIVQKCGGLPLAIRTLGNSLFLKFDIKEWNFVKESEIWNLPIEDDGILPALKLSYDQLPSYLKQCFACFSLFEKSTMHYNVEVTPFWDALGFLPTTKQGENSGDIGMQLLLELRSRCKYLRILKMDKSRYKSLPRSIENLFIEDCNMVILSMGDNNNQIPNLKLEFLHLESLPQIVTFPQWLQGCANTLHTLIIGNCENLEELPKWFSTSISLKNLDIEKCPKLTSLPEDVLPNLEVLHIIDCPELYRRYQPEVGQDWYKISHIKDVTVELQEPED
>g5507.t1
MAESLLFSVAESFIGKLASRVLDEAALALGVYDDLRRIKDTSSLIKAVLLDAEQKQWQNNELREWLRQIKCVFSDAEDVIDDFECEALRIHVVNTSGSIRRKVHRFFSSSNPLAYRLKMAHQIKDINARLTKVAADRHNFGLQTNYSDTRVVQKRELTHSHINDSDVIGREHDKQIIIDLLLQDGDDDKSLYVIPIVGIGGLGKTTLAKLVFNDNRLDEHFQIKLWVCVSHDFDLKHLLVKILNSASDSSPNTFQQENFQNFDIEQLQNRLRNTLADQKFFLVLDDVWNENRVKWEELKDLIEVCAKGSKLLVTTRSHKTADVMSTNTSHILQGLSENDSLSVFVKWAFKEGEDKKHPELMEVGKDIVQKCGGLPLAIRTLGSSLFLKFDIEEWKFVKDNEIWNLPQQDDGILPAIQLSYDQLPSYLKRCFACFSLFEKNFNYSNLDVTGFWDALGFLPTPKHSENSVDIGKQLLLELSSRSFLQNFVDVGGSYIFELHDLVXDLALYVARDDFQLLNSRFESIRENVRNLSVNENDLLGQTSIPTRLRSILFPHGANNIPFLNTCLSRCKYLRLLQLTNSRYKNLPRSIGKLKHLRCLDLRGNRQLERLPDSVCKLQNLQTLNFEACTELQTLPNGIGNLIKLRELHITTKQSNIPEELAKLSSLEILSFKYCNNLKSTFEESLFIHDCNMVILSKGDGNNQIPKLKLKLLSLNSLPQIVTFPQWLQGCANTLHSLFIVGCENLEELPKWLSTSISLKNLAIVSCPKLISLPENVHRLQNLERLQILSCPGLYRRYQPEVGVDWYKISHIKYVCVELLEPEE
>g5817.t1
MTSSITNTFTYDVFLSFRGIDTRYTFTGYLHKALQDKGIITFIDDNHLHKGDQITPSLLKAIQNSRIAIVVLSKNYASSSFCLQELCKILDCITEIGVLVWPVFYDVEPSNVRKLNGSFGEAMTEHEVRYSGEIDRLEKWKKALKQVANLAGFHYKKGDGYEHEFIGQIVEQVSREIKSVTLPVVEYRVGLEPQRQNVLSLLNVGCDDRVVMVGIHGIGGIGKTTLALEVYNLIVHQFEGSCFLENVRENSEKRGLIYLQKIILSEIFGEKEIELTSVKQGISVIQQRLQQKKVLLLLDDVDEEKQLNVIAGRHEWFGLGSRVIITTRDKGLLTCHGVESMYEVHGLSKKDAFELLRQKAFKTNKICPSYVDVLNRALIYASGLPLALEVIGNNLAIVNEMLRAHHGDNMEDHIRVLVEKSLIKITESRMVTLHDVVEDMGKEIVRQESPKEPGKRSRLWCPEDIVQVLEENTEVYHLIFIPRNLPYANLPLT
>g5879.t1
MADVGIVFGVSAFANNLSKILTEEYAVLGSGTVRQVAWIERELRSMQGLLEQVGRRGYGEQEQDLNEWEEKLKEIARDAEDVIETFVIKSVKRRRSGVLYWIDKHKVGKELEKIRKRMRDISQTGLTDIVRVSVETAPGGETSSSFPITTITTLAMEKLDHILSQCLSTDDEVVEIVEQFHPGLATFLFILSYSLIKGTAWILNRKKKKKKTKKWKKGEIKRRFMRFLFCIVIVPLIFILSAFLPVRAHPVLTTFLIFLSSPLIEVIVWTVNLQRSMDNNLKCTQIYLALMCAFLSDTTESAEGLNKRQSVWVGQLRVMSQNGHSLIDAYPKAKGGCLRRIKFAKDINFLLKEILDVSDRKAIYGIANIQTTQQELVPLSGIQESNTENEIIVEHDENSGATPAAAASSYRPVMGLKEKVQSIRGEKELIDALLLDAQEMGELDGRSRIWVEQLKGISLEAQSIIIKYDAKLKHKPILIYICKYWTRRIVNKKIDDIRNKIEDAYRRRKAYGLVQIQSRVVSEIQILRARTCPSLIARESSVVGFDDDTQVLMTELLTDEKRRCITWIVGIRGTGKTTLAKLIFEDNTVVAHFQRRLWVSLPSDCTTNQFVAEVGKEAAKLITVVEEEILSTDCVLANLAHTKYLIVVDGITEISQVYLDTLNQAIPDMSTGSRVIFTTRNANVVQHAAGTSFVHPLQLLDDETSWRLFTRHLKVDIPPESETKLIKVGKEIVMKCGGLPSQILKMSDLLSHKDVMHEEWSSVLGGQQLNEDQIQSWSETLDTINTNLPSYLRRCLFYFVLFPAEFGIPVRRLVVLWVAENLVHQTEDDEVPLELVAERYLTELIDQNMVQVAKRKPNGKVKTCRLPSALRQLWLTNANKSRFLQGRRSAMDSNVDPKMSIIRRVADHLDKDDIWNDHIHGDITDSTSLPTYYQNVLSFLSFDTQEGSKPGQQVGNFLKGCISSDCLLLLRVLDLERMYKPKLPNCIARLSRLRYLGLRWTYLESLPSSISKLLKLQTLDLKHTYIHTLPTSIWKMELRHLFLSETYRTKFPPQPKGNSLSDLQTLWGLFVDEESPVKGGLDRLVNITKLGLACQSMSLNQESMIAQLEAVADWITTLEYLQSLRLKSRDEEGQPWILHLKSFEKNVNLTDMYLLGSWNSSSLPLSQFPLSLVELTLSHSKLQDDPMKLLKDFPNLQTLCLLAESYVGTTMVCESQSFPRLQLLKLWVLEQLEEWTVEPGALPCLRQLEIRSCPRLQMLPDGLKRVNTLLELKLTNMPMEINAEAHNIPPNCQVVQTNFQ
>g6066.t1
MAELIAGAFLSSFFQFAFERLASKDFKDLFHKGLVKKLEITLNSINQLLDDVETKQYQNQNVKNWLDDLKHEIYEVDQLLDEIANNVQRKSKVRSFLSAKINQFGSRIKDLLDKLEHLANQKDRLGLKEGRCAQNELEVRPQSSIRIPMTSLVDESNICGRKGDKEKIVNFLLLDNGSSDHAPIISIVGLGGMGKTTLAQLVYNDHMIQKSFDLKAWVYVSESFDVVRLTKAILESFGCSPTIENNLELLQRQLQERLTGKKYLLVLDDVWNGNVEIWDHLLLPFDKGSSGSKIIVTTRNKEVATSMKSSMLLDLERLEGSDSWSLFVKLAFHNRNVSEYPIHELIGKKIVEKCGGLPLAVKTLGNLLRRKFSQREWEKISKTDLLCLSESDSNINPVLRLSYQNLPSNLKRCFSYCSIFPKGCWFKKNRLINLWMAEGLLKCCRRDQSEEEFGNELFDDLVSISFFQQSPYFERNNSFVMHDLVNDLAKSESLKFCLQIDEGDKVQDICERTRHIWCSLDLKDDARMTKQIXALDVLEVLQPNSNLKRLTVKDYIGNCFPNWLRGYHLPNLVSLKLKNCGLCSELPPLGQLPCLKELSISHCDEIKTIGEEFYDNNNSTSLLPFRSLEFLEFEKMDNWEEWLCLEGFPLLKKLCIRECPELKRVPPQHLPSLQILEISDCNKFEECLCLEGSPLLKEVYIRDCPNLKRVPLPQHFPSLQKLKIVDCKMLEASIPKGDSMIELHLQKCDRILVNGLFNGLKKFVLCENRYTEFSEEEYLVNCTVLEKLEVDLRGFVKHPSLDLCCYNSLRSLSITGCDSSSSLPFSLHLFTNLQFFHLYDFPRLESFPRGGLPSNLFVLEIWNCPKLIASREEWGLFQLNSLKEFTVSDEFENVESFPEENLLPPTLKWLHLRNCSKLRIMNNKGFLHLNSLNRLWIFNCPSLESLPEETLQLSSISELNISGCPLIREKYKKEGGECWHTMSHIPLWIDGERQASTTHVLLPPPPQADLHHNLLRLETILSLSTTLLSSNLKVLTVPMTYSFHCHEARTRSCRSLAEENQGHGTNPPQEQPDEPLPRRCNQLLRTNNPRKTSWPELVGVTAEEAKKKIKEELAGADIKVVPQGSFITFDLRYQRVRLFVDESNKVVEIPRIEWFFTIINLHRRRIPLPISIAVLHRHQFPSLFFTVTDFHRRSSLSPIFTLGISISSSNTFTNPNLLYRDFISFRFFVASHFQV
>g6226.t1
MAESFVFDVADSLLGKLASYVHEEASRAYGIYEDLQRITDTLSIVRGLLLDAEEKKNQQHALREWLRQIQSICYDAEDVFDEFELQHNKKQVVEASGSTRRKVRHFFSSSNSLAFRFRMAHQLKEIRNRLNKVAADGTGFGLVRINVEPELAVQRREFTHSHVDASSVIGRENEKETIIKLLMESKPQGLGGVTSMSVIPIVGIGGLGKTTLAKLVFNDKRIEEVFQLKIWVCVSNHFDIKKIIIKIINSAFLSASPPPGVAIPHQEDINHFDIEQLQIRLRHKLDGQKFILVLDDIWNDDRRKWIELADMIKVGAGESKIIVTTRSNSIASMMGTVPSYVLEGLLTLPGWIEGAAETLETLTISELPNFHMLPECLTIMTHLKKLVIAGCPQLLSLPSGIHHITTLEELHIIGCPKLCRKCYPQSGEYWPMIAHIKSVIIEEEEEEE
>g6263.t1
MDVAMLSHSISNILQWSNTLKPLANRLSGIDINKLETIVKQINEKLQKQSNSEWRQKVKDVVIDLNDLMEDLRYKESTNSSKKSLIRSGLNVKNRFKATLQVKKATEELKRLIEEVPKGEEEVAGSNVNEERKFAYEVFEKITMFGRENEKKEIIDQLLNMNNSDVVIVIAGVPGIGKTKLARLVCEDDQVKANFGFQPIWINDIQETFDVESIANRITTTKSKHLLLVIDDLRVEIEHDDFEKLQKKLTEVVGGGTDTAILITTRSNHVANNIAAGHVLKLQGLNQEESWSLFQCVNEPITSTKKEQSTNESESKPEPEWEIVRDYGGGVPLLIVIIAMVMKKNHSGGGDDWISEALQMLKCIYYDDLPNYQKLCFAYCSLFPEDYLIDVERLIQLWTAEGFLLSTISSNSDTITAEQQFGRACFNDFVPLVFHQMDEENDHHQYRGVLRNNMNNNFYRMNKLMHKLARLVTTGGENITMDSMVETVHGGMLRVSFNFSLDLSCEIPDSVFEKAKKLRTILLPYNTNNPRLPHEVKMTTSTCDKIFNTFKYSLRVLDLHDLGIKTVPSSIEEVKYLRYLDLSHNNMEKLPSCITTLIHLQTLKLSQCHALKELPRDTEDLSNLNHLDIEGCLDLTHLPSGISKLTSLQTLSLFVATKKQVTGGLRSLTDLNNLRGHLEISHLEQVKLSPSKEPAKDEFLKNKHLLEFLTLRWDHDEEEENKVDKDKKSLECLQPHPNLRMLLVVGYNGDTFSNWLTSLQNLVKFTLNDCPKCQFLPTMDNLQHLKVLQLRRLDSLEYIAKNNQVGSSTPIFFPSLKELTIADCPKLRSWWEKEIWDNDRPSFSSISKINIQYCPQLACMPLYPGLDEELVLVESNVKSMRDTMHCADNTGSTETSNSQSQPFSKLKYMVIERIEHSPPESWLKNFISLEELHIRDCSKFKSLPQGFKSLSSLQSLSIERCEELVLDVDMSGTEWKKPTQWEGLENLSSLTLRSIPKLKSLPWGVENVKSLKDLRIYDCQALVSLPESIGNLTSLEKMFRVSQKECIVLVTVLAAVTIDFTTDRKFHSRDQVKDWIGGLAKKLGFVAVTAKFDNEGNNRKPYIVMGCQRVECDRRDTQPQNCKLLEGHKCSERLLEDEAILVALRQPNHVFRWVRTLVGGEGIKLVWALERCRELLKQRDHPDVVVTDRDNALMNVVNKVFPKSGKLPCRYHISCNVRGSCKGKTRLNEESVEFMIIIMGAWENILDSENEESYVDSVIRFRQLCIPFPTFTEYVESNILGPIKEKVVTTWTKRRMHLGNTTTNMWEMLGNMFIEIHRRFEKGKIETTKQLEGNPVFSHIQRNISQQRVNPLVKEVSRVRDVGNDKSRCGCMSRTTMGLQCACELSKTSRGRVPISLENRTIIMANIAASGIVLEPLTKDNYDNWSCLVRNYLLGHGLWEVVISVAEMGVGSKEEIEKWNMKNAKALHIIQLACGSENLAHIKDLHTAKEAWNYFSASYGSELKADSDIEQGVVDDSLLHYRSLHRFIESDEWNDAKVFMNRDETAMFSTSSSGRTILHVAVIAGHEEIVKKLVKEGKDKLVKMKDKRGYTALALVAELTGNTDVAKCMVEKRGQLIGQDLLSMKNNDGEIPVLLAAAKGHKEMTSYLFARTKMEDMADNNYHNGVLLLTRCINAEIFGVALSLLQQFPHLPLAHKSKSDGVQPLYALARMPSMFPSGSKYGFIRRFLYKRNLGPSADLHRRSGPALQMQREILWFKEVEKIVHPKCKEAKNAEDKKPREIFTESHKELVKAGEKWAKDTAGSFTLVATLITTIMFAAAFTVPGGNNQDSGIPLFLKDQTFNVFIIADAISLFTSSTSVLLFIGILTARYAEKDFLKSLPLKLLFGLIALFFSVVSMMVAFCASLAMLLKGHQGVIITAMSFASIPVIVLVPSQLRLFIEIFKSTVLSN
>g6490.t1
MTESFVLHTANSLLGKLASYAYEEVSRAYGVYEDLQGLKDTLSIVSGVLLDAEEKKNQQRGLREWLRQIQDICFDAEDALDRFELQDKKKEIVKASGSIRVKVRHFFSTSNPISFRIKMAHQISKIRGRLDKVAADLTKFGLVSVDPRLVEKGREMTYPDVDASSVIGRENDSNEIIKLLMQPHPLGDKSLSVITIVGMGGLGKTTLAKSVYNDKRTDRLFQLKMWVCASDNLDIRNIIIKIINSATDSFFTSSSTPSSGLAHQENINNLDIVQLVNRLKQKLSGKNFLVVLDDVWNGNRAKWLELKDLIKVGAPGSKVMVTTRNGSIASMMRDGPRYYLNGLSPEDCLSLFLKWAFKEGEGKQYPNLVEIGKEIVKKCQGVPLAVRTLGRSLFSNFDISRWEFVRDSEMWNIEQEEDDILPALKLSYDQMPTHLRQCLAYFSLFPKDYIFDRSVLCSLWVALGLVQSLNGGENLESTASKYIDKLHSRSFIMDVNDSGSIFEFKVHDLIHDLALYVAGEDILVVDWDTRSIPKQNCDNMRFLFRQKLPSIEELHFRSCGCLESLPLHLFPKLQTLYIDNCENLNLLLNNECPTPTMRLKHLYLIGFSILVTLPGWIACAMDTLETMVISNLPNLKMLPVFLTTMTRLKRLYILDCPQLLNLPRDIYGLTALEDLRLSGCSKLC
>g6836.t1
MAVAAAAAGEAFLSGFIEVVLDRLASPDVVDLIRGKKVDINLVQRLENTLYAVEAVLNDAEQKQFKDSAVNKWLDDLKDAVYVVDDILDHISTKAAISKNKKLSTATNYFSLLFNFEERDMVGKFEGIVARLEYILKFKDILGLQHIDETQMYDVFLSFRGEDSRAKFISHLYSSLQNAGIYVFKDDDGIQRGDQISVSLLQAIGQSRICIVVLSRNFANSKWCMMELERIVEISKTKDMVVVPVFYEVDPSDVRNQTGEFGQKFNSLLSTISVDEYTMHNWKTALHEVGGRAGIVIINSRNESRDIKKIIALVTHLLDKTKLFVADHPVGLESRVHDVIQLLNNQKSNNPLLLGIWGMGGIGKTTLAKAVYNEIRHDFDGKSFLFNVREVCKLDNGKVSLQQRLFSDIYKTTKIKIDSVESGTMILQERLPEKKIFLVIDDVNKVDQLNALCGNRKWFGKGSRILITTRDEDLLSRLEVDHVYRMKEMDESESLELFNWHAFKQPTPGEGFTTLSRDVVKYSGGLPLALQVIGSFLLTKRREAEWNSVLEKLKLIPNDEVSEKLRISYDGLSDHDMKDIFLDIAFFFIGMDQEDVTEILKDCGHFPEIGISVLVQQSLITVDRKNKIGMHDLLRDMGREIIRKKYKEGGKEAIRFWRYEDVHELSKDPIPLYVKGLTLKMSRLEPLTCLQTKEFEKMNRLKLLQFAGVQLDGDYKYLSKDLRWLCWHGFPLKYTPKDFHLGSLVALDLRYSNLEQVWRKDQLLENLKILNLSHSHNLRHTPNFSKLPNLEKGLREIPRSIYKLDSVKTLILSGCTKIDKLEEDIEQMKSLTTLVADSTAITRVPFAVKMPPTGSGLLPGDNYPDWLTVNSNSSSVTLEVPQVDGRSLKTIMCIAYSSSPNNTITEAFEVLLVINCTKNTIQLYKRDALLASFDEDEWQRVISNIEPGNEIKVKTNHCHEPDENIFGSLFAIPSLARAVLTSRPFWFCLAGLMVWSSLRRSEKRRRDNPILREVASTSSQGFNDPKSLDKNPLVDVQEAKRQG
>g6838.t1
MAVAAAVGEAFLSGFIEAVLDRLDSPQVFDLIRGKKVDVNLVQRLKNTLYVVEVVMNDAEQKRFKDSAVNKWLDDLKDAVYVADDILDHISRFYKNISTKAAISKNNKVSTATNYISRFYNYNFEERSMVGKLEDIVARLEYILKFKDILGLQHIATHHHSSWRTPSTSLADDESNIFGRDQDKEAILKLLLDDNNDDAKISVIPIVGMGGVGKTTLAQSVYNHDSIKKKFDVQAWACVSDHFDEFKVTKEIMEAVTKCPCNINNKELLHLDLKEKLTGKKFLIVLDDVWTEDFDGWNSLLRPLQYGTMGSKILVTTRIGIVASMVQTYQTYHLELLSDEDCWSVFANRAFLSPKESVENMELRKIGKEIVRKCKGLPLAAQSLGGLLRCKRDIKDWNNILNSNIWGNESMIIPALRISYHYLPSYLKRCFVYCSLYPKDYEFRKEDLILLWMAEDLIQPPKNGQTLEEVGYGVEELGKATKIGSMVRHLSFSEFSVPVNEDYDVFGRAKHLR
>g6840.t1
MALAAAVGEAFLSGFIEVVLDRLASPQVVDLIRGKKIDDNLIQRLKNTLYAVEVVLNDAEQKQFKDSAVNKWLDDLKDAVYVADDILDHISTKASISNNNKKVSTATATNYFSRFFNFEERDMVCKLEDIVAKLEYILKYKDILGLQHIATDHSSWRTPSTSLVDVGSNIFGRDKDKEAILKLLLDDDNDDAKISVIPIVGMGGVGKTTLAQSVYNHDSVKQKMEELGKETKIGSTGRHLSFSEFSDPVHENYDVFGRAKHLRTFFAISFRSPSFNNEKAPSIILSNLKCLRVLSFQSFPYLDALPDSIGELIHLRYLDLSDTNITTLPESLCNLYNLQTLKLEYCAKLTRLPNDMQNLVNLRHLDIRFCFKLEEMPREMGKLKNLQHLSCFHVGKHVEKGIKELGTLSNIQGLLSITKLENVNNSSEASEAKIMDKKYLEELSLSWSEDAKDHFTNSKSEMDIFGSLQPTKNLKKLNVHGYRGTRFPEWVGSSSYHNLTELYLYGCRNCCILPPLGQLSSLKNLKMGRMSMLETIGYEYGESYSGSLFPSLEYLEFDHMPCWEXETIGYEYGESYSGSLFPSLEYLEFDHMPCWEMWHHSHDPDDSFXVLKSLKIIDCPRLKGDLPSRLPMVERINIKRCNQLGSSLPKAFSIRELNILESNKVALHELPLSLKVLKIQGTEVIXSVFEAIAITLPRSLESLDITDCSSAISFPGDCLPXSLKVLWITKCKNLNFPKQNHRHESLETLRIDGSCDSLSTXPLDNLPNLVYLKILNCENIEHLSASKIPSNLVRIEIRDCPKFVSFPREGXSAPNLKILYVTNCTNLKSLPCHINTLLPKLQDVLINECPEMETFPEGGMPPSLRTLCIGDGEKLLRNPSLTXFDMLTRLVIVGPCDGVESFPKKGFASLPPSLTSLXXXRMSSLHTLKCTGLLHLTSLRKLIIEKCPQLENMEGERLPASLINLEINRCPLLGERCRMRHPQISHIKGIKVDYKWI
>g6841.t1
MAVEAVGEAFLSAFIEVVLDRLASPQVVDLIRGKKVDDNLVQRLKNTLYAVEVVLNDAEQKQFKDSAHGEKGIKELGTLSNLQGSISITKLENVIDSSEASEAKLMDKKYLEELSLSWSKDANDHFMNSQSEMDILAQLQPAKYLKMLRLFGYRGTRLPEWVGDPSYHNLTMLYLIDCRNCCILPPLGQLSSLKKLTMRRMSMLETIGYEYGDSFSGTLFPSLEYLEFYDMPCWEMWHHSNDLDDSFPLLKSIVIFYCPRLKGDLLSHLPMLEIVKIERCSQLISSLPKAFSIRELNILESNKVALHELPLSLKVLKIRGTGVIESVFESIAITLPRSLESLNIMDCSSAISFPGDCLPTSLKELWITNCKNLNFPKQNHQHESLQFLFIDKSCDSLSTLPLDNLPNLNYLAILKCENIEHLSASKIVSNLVRIEISDCSKFVSFPREGLSAPNLQSLWIINCTNLKPLPCHINTLLPKLQEVSIDECPEMEAFLEGCMPPSLRSLHIWNCEKLLRNPSLTSLDMISHLSIGNICDGVASFPNKGFALLPPSLTSLDLWGMSSLHTLDCTGLLHLTSLQQLTTVNCPKLENMEGERLPASLIQLQIFRCPLLEERCHMKQLQIWPKISHIKDIRVRCNRHIVSANWLFIMLALFVGEAILSSFIQIVIEKLFDVVRSNSVVGKKLEDSLVEKLARCLRNAESVLEDAERKQFTDPKVNAWLSDLRHAIYMADDLIDRISIKTATHNDDEMVPMFEETLSLLESILKDKDSLGLSKIAVDTSLWRTTTSLEVKSSIIFGRETDKKAVLDLLLRDNDDDDEISVIPIVGMGGVGKTTLAQYVYNHDDIKRKFDVQAWTCVSDDFKEFKVTKDILGSVTGIDRGKDTNEELVRRKLKENLTGKKFFIVLDDVWNDNRDKWISLMTPLQYGAKGSKILVTTRIETIASMVQTSQSYRLELLSDEHCWSVFANNACLLDPIQMDLQETGKKIVGKCKGLPLAAQSLGALLRDTREIGDWNNLLHSNIWETEKDLILLWMAEGLLQPPNNGKTLEEVGYVYFNDLVSRSFFQRFGNGNPCYVMHDLVHDLAMFIGGEFYIREEGLEREPKIIGAKTRHLSFTILDDPVSKNFGTSGGPKYLRSYFPIYPKGDNKYTDLPLWIFDSKYLRVLSARTFYTYMLPDSIGELIHLRYLDLSGAEIKTLPDTLCKLYNLQTLKLNGCENLTKLPNDMHKLVKLRHLDLEETYLEEMPSHMSELRDLQHLTYYLVSKHEDNGINQLGTLSNLRGSLSIQNLQNVTNSSEASKVKMMDKKYLDSLVFEWDEDRHDEEDEEKEEDEGDVEEEEGDVDEESENFVDLHFVDILGKLQPTTNLERLDIVGYMGMIFPEWVGDPSYNNLTELSLSGCKNCCIFPPIGQLPSLEKLVVDGMDTLRTIGCPYGTGTLFFPSLESLEFKNMSCWEKWYHPQESNDYFPVLKSLVINNCPKLQGVLPTCLPAVETIEIMLCSLLASSLPRTPAICKLDIHDSNKVSLSAPNLTLLDISCCNNFKSLPCHLNTLLPKLQELRIHYCPEMETFPEGGLPPSMRTLEIENWFSIAASLPYLSISMENVKFADVGVHRASPPNIPPTVNICFLFGAGEYGGRKAAYMEADMSLVDYAGYMNRSGFGLHNELLGYVAETLHEGKSKLLGSRENVEMEEWIIGVREKEGNCKPGAMVYLLIDNNQSPRFPGKIEASTNAMQELDRPLQIVCATSQHICIPSWTVMQLDSVSTVADFIAILPFDISIGLTPQSWDLKTMTKEHGLTELCRHAENRDVSTALSVIQSNTSAATFLASVSLTLSSLIGAWIANNSNIVLQSQLIYGDTSATAISIKYICLLTCFLLAFSCFIQSARHFVHANYLISTPDSFVPVSSVELAVIMGGDFWSLGLRALYFALNLLLWFFGPIPMFICSLAMVLVLHYLDSNSRPLHLHPNRSQGDMFQMEKSNLNL
>g7688.t1
MIPLNLPEIVKSIPGIEWLKQQLIQLKLYEARLGELKGAVDVLKKEQKLVINRVNEAESQPGKVRKDSVRDWIDGVDVIISEYNEFIEERCLDELAVLKFFTTGYLPKPGIRYCRSRRAYSIITKVNEKLNTAKFDEYAEWSGPPSKAAFLLNDNYQNFPSRAEIVKKIKAAMGNPNVKMIGLYGLKGVGKSTMVKEVAKEVEANKDFVMTMANLEGNPGIRQIQGEIGGWLGITLVEESDSARAAQIEDHLKKKNALVILDHLCDKLDFKLLGIPSLNGNLNNVDKGKSPVQHSMVEIEETLPDCYKMCKVLLISESKQLLLSQMGGKENNIFTMDVLKDEEAEVFFKKTAEIGDGESEFNILAAQIAKKCNGLPSSVIESAKGLVDQKSHSAWTNALQNLELKMSTGVPEFSTKLSYELLEDEELKKIFLLCAYVGPDVLIMDLVKHCIGLDYLQGTYKVRDARDKVCELVRKLKLFGLLSDNHSSDHVTMQVIVRSAALSIASDTEEKHIFTMTKKPFHKWPDEDKLERLAVISLRHCDIFEGSLKRINCPRLRVFHVDNNDPLLEIPTNFFEGMKELRVLILTGIHLSPSDSSIASLNKLRMLCLEQCILDEDLSFIGNLKELRILSFSGSDIEKLPVELKQVKNLQVFDISNCFKLREIPPNVISSLTDLEELYMRNTFIQWKPIGETHPDGIACLSEFRRLIQNQLTTLDLQIPVVSCVPNDLLFYKLERYKIVVGDVNAYFETDYNMPEKYEASRFLAIQLKSGFDIHSQEGIKMLFEGVENLFLEELKGVQDIFYNLNLKGFPYLKHLLIVNNSEIQSLINPNKRQRTVKAFPKLESLHLYNLKNMDEICSCKLSAPSFGNLKVIKINRCGKLDKVFLFSVISLLTVLETIEVSECNALKEIVALEVQSNPTEIKLMKFPELRSLILINLPGFIGFNHIPSTGRKATELFHEKDCIFPNLKNIKLSCLHSLMEIWNSGLTSNSFGIFKSLQVLRVTNCKSMTAIFDLDDKKGDAGDVANLRDVHLETLPKLEHVWKCNKDQYGILKLNYLQNMWVSDCHGLENIFPFSEAKNLNKLEYLVVCDCSNLREIVVDGEGTNTASTSSPNISFVFPELTTIKFSKLPKLKSFYRGYYELSCPALINLSIELCDKVELFGKGAADEKPVLYPEEVINKLKSMQIDAESSSSYTGKGNHQGENFEELHLCRLKNTDILYSFLYSSPDLKSLSLIECFFEEIVPLGRSREHQKTGVVPNLKCLKLIDLPNLENIGFERGAFIKKIEFLIFKNCPSLVNMIPSSLSDTFLTHLEVVNCNGLKTLMPLSSAKSMGKLKTMKIIKCESLQEIVENVDENGKVVFKQLKALELVSLNSLKGFCSSKTCVFVFPSLEKLLMFFEGMDEINVSEHPELQECHDAEIMGTTSQLKKLTLENLPRLTHVWKKNLKVSHNFQNLQQVIVVNCKNLETLFPVTLAENLRKLEELKIEFCNKMLAIVEKETSGKEVTKKFVYPYLTILTLTSLSNLTFFYPGSFTLECPALNELSVYNCFSLKLFQSEHLEDDTEGSSTSISNHSVILDPRAIPNLKELSLDWNNASALWFSLLYVDTLHLKELNIYNCSRPEILLNQNPNIECHGLNYLFPSSVAMKLMCLEYIKVENCRRMTRIVERDDTLVRVKLEHETLLLPSLAQVNIMKCPQLKIFSQGSIDAESINSIKIDGNLISYDDLNVSVEMKFLQRATPNLKLSSFGKEEAKMINEGERDVSGIELYSLKLQYFCDYVSDVFQFLPESSKPPPSMEKFVVVHSAFIRIFSSANQSYHIRSHFLSKLRGLELRNLPRLVSIGFEHSWMEYFAGKLETIFVKECDCLRNLTPSDTQVSFSNLTELKVQDCCRLEYLFSSSTAETLHALEKMHVTNCGSIKNIVANKDGNDITFGKLKLLTLSLLPKLESFYSGSSILNFPSLEEVSITECHNMEVFCSGKAIISKELWVSVYGGEWLEGDFNDVRGRNCRWK
>g7740.t1
MASFLTDLVKPYVEKLINGAITESSYICCFTCIAKDFEEEKAKLEVERTTFNQQVDIATRGGEDVQASALFWEEQAELAIGLPAHLPDVERYSSQHYIPFKSRESKYKELLEALNDDNNYIVGLQGMGGTGKTTLAKEVGKKLKQSKQFTRVVDTTVSFSPDIKKIQDDIAGPLGLKFGDCNESDRPKKLWSRLTNGEKILLILDDVWGDINFNEIGIPYSDNRKGCRVLVTTRNLLVCNRLGCSSTIQLDLLSEDDAWIMFQRHAGLSEVSTINLLGRGRKIANECKRLPIVIAAIASSLKGEQRQEKWDVALNSLQKHMSVDGVDNDLVDIYKCLKFSYDYLKNKNAEDLFILWLRVLNLIDKRIRPQKLSFEFPQSIRLLTNIRSLLVERADLGDISVLGSLQSLETLDLKYCIIDKFPEEIAKLKELRLLNLDRCSIKSNNPFEVIQKCPSLEELYFWDTFNDFCREITLPAALERYHLNQDYLRIYNSSLSKCVYLVNDNLSEATFKHVMQTAEHLKLQSIEKGWANIMPEIVPINQGMNDLIELHLEEDSQLQYLVDTKDIIGSQVPNVFSIYKFKGATSTKVPLVYEDQQQACSIFTETSSYCPSMWERAQCLSKLSHILCNIKVIKLAWVSKIKSVFMLSIAPKMLSLESLTILHCDELEHIVVDCGDGGGGNELCNVFPKLKELDVSFCRKLEYIFGHINANDDHDQNNNKIHLHLPALKTLKLVYLRSLIGMSSKQYHIAFSSLKELKLSQCSQVDVKSIGETIKQFSGNIDHFLALERLMLSNLRVEECNELKHIIEDDGIENQRMSKTCCFPVLKTLAVVKCNKLKSVFPISMSKELIKLEFMLIRDADELEEIFKSVGDIENAMSSKTCCFPVLKCLAVVKCNKLKSVFPISSMSKKFPKLEAIIIREADVLEEIFKSVGDDDHKVQIPKLRLVVFVNLPSLCHVQRIQFQAIKIGFVQNCEKLSLTSMESDRDIFHEFLDKIFIVTGDLEFRDVCVFTHAHGNGYVTCKEMNRTPEAEHKFNENVPDLEIPSVATLPTNSEELISEQSTSQHSLGEMNTTIKPSQGEYGILVSVEEGTASTSYANTITSSTHSESSEGCTSEKTEAAATMSTISEPKNEPDSIKISVEDRTTPANAKTITSSTNSKSVSSSSGLSTTSKSETSSPEQNVDVKDFQETTKTNNDQGNPSQKVADLSPASMSIAIAKPLTTKDVDVKDSSSPSTVIWELEQLVSKNCLDYKNLSLLTDFLVKHPSVLLRDTSLGNKYKGYAYICLAELLQFLQSHSVLDVLGSSRTEFVELLQEVRSFDFNKDWLDSVERRALFSDIQVSQDALQKLLESKQQVSKEVEVLHMKIDIFNQHVEDLQHQLTSSEAVLESIILQEAQVLETKAALSAPLSY
>g8097.t1
MSIENSIPYRTANFGDMYITTVDDKVKEQIMSALRVSDQGERIIGLCGPDKRVGHSVKTAIRIAERDQLFQKTVTATVTKKLDITKIQTQIGDAIGLNFDDLQTNLAESTSCMCFGNNKRITTAQRAVLLCSKMKELQTVLVVLYDVYGRLDLGEIGIPFGKDHNGCKILLTSTNVEIIITVIIGGGVEKVAVDPREPQSAVKDDKGDGLVVTTEVEEEPFTVGPNSFGPLEDLSPEVEYDLQLRGGVVRGRSPKLGLSAAVQNEGVAELIVQAQDDGRVEYEMGVSSCQVRQLQMGVRLLMILRRLGRFLISNRDWVSASQGTLGQKGLXSXVKRNKIRDLVKDHNLDFLAIQETKMEEMSDVLCYSLWGSRDVGWLAVPSRGNSGGLLSLWNKDKYSLVFSFTGEDFAGVCLNIIQEQRICYVLNVYAKCDLVDRRSLWDCILMSKRGFGGDLWCVXGDFNSVRTREERRGLGAVTLPSNGADFNVFNNFIAGMELVEIPLFGRTFTWSHPNGVSMSKLDRFLLSEGWADTWTNPVVWALPRDVSDHCXIILRYNDVDWGPRPFRFKNFWLENSSFKDMVSKVWEEQHFTGWMGHILKERLXGLKLEIKKWNXEVYGEVDLKIQKLRENIEELDLRSEREGISDDEVLLRKXCFTELWKLLKSKDALNFQKSRAKWLKEGDANSNYFHACVKNRGRQNSIKALRVSDGWIEGVDNIKAETVRFFTNHFSASAGVRPLLNGIQFPLLSEAENALLIVPFSMEEIEAVVKDSDGNKSPGPDGFNFTFIKEFWGLMRGEFRIMFDQFYGNASLPKGILSYFLTLIPKVKNPEKLGDYRPISLLGCIYKLLSKVLAARLAKVMGSIISASQSAFLKGRQLVDGVLVLNEVVDSARKTGKECLIFKVDFEKAYDSVDWNFLVYMLHRFGFNDLWIKWMKACVCSGKMSVLINGCPTEEINISRGLKQGDPLAPFLFLLVAEGLGAIMXNAVGLNRFSPFAVGSGDLTVSHLQYADDTVFVGEAKVENLWTMKAILRGFELASXXKVNFWKSCLVGVNVSNNFMEMASRFLXCRIGRTPFKYLGLPVGANPRRLATWYPMIEVLKNRLNSWGNRYLSLGGRIVLLNSVLSAIPXFYLSIMKMPVKVWKEVVKIQREFLWCGLEKKRKISWVNWETVTKPKCDGGLGVRDVRRVNLSLLAKWRWRFLNADQSCWKLVLQSKYGDNLASKHLQQEHSEVRLASIWWKDICKLEGNDRWLTETIVKKVGNGRSTSLWTDAWLGNFTLKDRFXRLYSISIAKDVMVAEAGLRENDNWRWALDWRRNLFVWEHDLLNELMLILNXVSLSAAADRWVWLEDSSGDFSVNSCYCFLAKRGAAAAXISEVQKLVFHGVWKSPAPLKVTAFSWQVLLDKIPTKSNLIRRGVALDVTXIGXNFCSVETESSIHLLLHCNLASAVWYKVCRWLGFYHVNPPNLFISFASFLGFAGSKKRKKGLSLIWHAVIWVIWKVRNDVIFNNKHVSVEEVIDSVKVTAWRWFLGRLTKHPCLLYEWNHEPWCCLDA
>g8247.t1
MASLVDCYQFLLLPRVKARLKEYLDHLKLYEARHRELKANIQNLKKARDSVQRKVDEEDNRYGNGIPKEVLDWIQTVDTVISEYDEFDEDEDHQLAVFDLFKSGYLPKTGIRYRLSTKAFTITSKVNGLLQKAKHDTYSYWLGPPSIASFFHTVGYESFPSREDSMEKIKEALKSPNVRVIGLHGLSGVGKTTLVKKIARDALQASEAAKMFNVVAMSSLTRNPDIRQIQGHIADALGMKLDEESDIARAARIRRRLKNESTLIILDDLWAALDLNMLGIPLDVDDGDARQKQQRKFHLGMSEKEKFLGCSARQKQ
>g8688.t1
MKDDEVAKKLYHVQVEKKCLIVLDDIWTVDTWNNLSPGFPTGISSSGVGSKILLTTRNTNVALFMDPTCYLHKPRCLDEDDSWELFQKKAFPKYDDPDSRISTEMEKLGKEMVGRCGGLPLAIIVLGGLLASKPTFYEWDTVRQNINSYLRKAKAHFPQNQEIQTKKLTRTWVAEGIISLVQNAGDDGEEALEDVAQRYLTELVERCMIQVVEKSSTGRIRTVQMHNLMRDLCVSKAYQENFLDMIDSRNMDQASTSKARPNGEVRRIALYLDQEVDSFLLKKLKSHKHLSSEEISILEVSRGCPNLYKLHIEGPISNFPQPNQISSKLAKLKLQGKKMVCSSYGFPQLRSLVLRDLSNLEEWKLEKGAMSCLGKLEISNCTKLEVVPEGIRFVNSLKDLEIRSMFAAFRIKLEKVNSETDFVGALRVLRSVLALGQCLVTLIPK
>g8750.t1
MAESFLFALAESFIGKVASRAVEESSLALGVNDDLRDIKNTVSLIKAVLLDAEQKQLQSHELREWLQQIKHVFSDAEDIIDDFECEALRKHVVNTSGSIRRKVRRYCSSSNPLIYRFKLAHQIKHIKERFNKVAADRHNFGLQINESDNRVVQRREMTHSLVNESEVIGREHDKQKLIDLLMQDGGDKSLSVIPIVGIGGLGKTTLAKCVFNDKSLVESFPLKMWVCVSDDFELKHVLVKFLNSASAFDPNPIHQENFINCDVEQLQNHLRNILVGQKFLLVLDDVWNEDRVKWEELKGIIQGVAGDEGSKVLVTTRSHTVANMMGTSSSHILQGLSRVDSLSVFVKWAFKEEEAKNYPEFVEIGKEIVQKCGGLPLALRTLGSSLFLKFDIEDWKFVMDNEIWNLPQKEDDILPAIKLSYDQLPSYLKRCFACFSLFRKDFQFDSLSVTMLWQAHGFLPSPKKGETVDDVSNQLLHDLSSRSFLQDFHDLGIASIFTLHDLVHDLAMHVSRDEFQMLNSYSEDISDNALHVSFIKDNLLGKSSVPTGKMATSVKPPYKIKPKGKHYYTIWKTLFEIDMKYVPIKPIGRGSYGVVCSSINKDTNEKVAIKKISNIFDNCVDSVRTLRELMLLRHIQHENVIALKDVMMPVQRTSFKDVYLVYELMDTDLDQIIQSSHPLANDHCKYFLFQLLRGLKYLHSANILHRDLKPGNLLVNSNCDLKICDFGFARTNGLDGEFMTEYVVTRWYRAPELLLCCDYYGTSIDMWSVGCIFAEILGRKPIFPGTESLNQLKLIVSVLGTPHESDLEFIDNPKSKWFIKSLSYTRGIPFSQLFPQADPKAIDLLQKMLVLDPTERITALEALQHPYMSGLYDPRCNPPARVPINLNIDENCGEQIIREMMWNEMLHYHPEAASAKA
>g8870.t1
MENHMVKEEIVEVIDGEQEEEENVVCGDGEDDVVSTLTMERVEAAKKFIENHYRSQMKHIQERKERRSVLQKALESAHVPEEEQINLLKDLESKETEYMRLKRHKICVDDFDLLTIIGRGAFGEVRLCREKKSGNIYAMKKLKKSEMLSRGQVEHVRAERNVLAEVANDCIVKLYYSFQDPEFLYLIMEYLPGGDIMTLLMREETLTESVARFYIAQTVLAIESIHKHNYIHRDIKPDNLLLDINGHMKLSDFGLCKPLDCSNLSSINENEILDDDNLNDTMDVDGSSNPKSKNGRRWKSPLEQLQHWQMNRRKLAFSTVGTPDYIAPEVLLKKGYGVECDWWSLGAIMYEMLVGYPPFYSDDPVTTCRKIVHWKNHLKFPDEARLTPEAKDLICRLLSGVPHRLGTRGATEIKSHPWFRDVIWDRLYETEAAFKPRVIGELDTQNFMKFDEVEPPKPPSRTGSGPIRKMLLTPQDLSFVGYTYKNFAAVKGKRHSIDKGSLSPRSSIDSTQKLVTILELCSDTQGRLILPIFYDVDPSHVRHQTGTYGDALKKHEERFSDDKNKVQKWRDALSRAANISGWHFQHGSESEYKFIGKIVEEVTKRTSRTRLHVADNPVALESPVLEVASLLGSDSDKAANMVGIYGIGGVGKSTLARAVYNKISDQFDGVCFLADIRASAATNNGLVQLQERLLSEILYEKDIKVGDVYTGISIIKKRLQRKKVLLVLDDVDKPKQVHALAGGQDWFGSGSKIIITTRNKHLLSIHEFLKLYEVKQLNHEKSLELFNWHAFRNRKIDPCYSDISNRAVSYAHGLPLALEVIVSYDDLDEDEKGIFLDIACFFNSYEMSYVKEILYLHGFKVENGIQVLTEKSLIKVDGNGCVRMHDLIQDMGREIVRRESASEPGRRSRLWFDDDIVHVLEEKTGTDTIEVIIINLCNDKEVKWNGKAFKKMKNLKILIVRSARFSRGPKKLPNSLRVLDWSGYPSDSLPADFNPKNLMILSLPESCLISFKSLKVFESLNFLDFEGCKLLTELPSLSGLPNLGALCLDNCTNLITIHKSVGFLERLVLLSTQGCNQLEILVPCINLSSLETLDMRGCSRLKSFPEVLGVMENIRDVNLDRTSIDKLPFSVGNLVGLQRLFLRECKNLTQLPDSIRTLPKLEIIMFYDCRGFQLFEDKEKVGSKVFPKTMLVFNEGKGTMLDVCSLNICANNAIELCEPNQEIIANNDFGFVFKGIFEGRVNWYQQGNKKPSLCFWFRKKFPRIILCCAGEPPMSKDNMVLDFKLSVLINGTKQFSSSCNYIFSAGRISDQILMCDLVCKGERSFLEHEWNKVEILYEFKYPMPLGSERIMANHDRTTTRNPSWSLIYVCQDIKEDVKFMSEFMECKEVERRKETLLGVHSMLKHHGFDWIGF
>g8983.t1
MAVAAVGEAFLSAFIEVVLDRLASPDIVELIRGKKVDINLFQRLKNTLYAVEIVLNDAEQKQFKDSAVNKWLDDLKDAVYVADDILDHISTKAAIFKNKKVSTATNYFSRFFNFEERDMICKLENIVSRLENILKFKDILGLQHIATEHHSSWRTPSTSLDDGSNIFGRDQDKEAILKVLLDDHNDDDAKISVXPIVGMGGVGKTTLAQSMYNHDSIKQKFDVQAWVCVSDDFDVLKDYDGWNSLIRPLQNGTMGSKILITTRIQEVAVMVQTFQSYHLRQLSDEDCWSVFANHACLSLEESSETVDLKKVGKEINRKCKGLPLAAQSLGVPDSISELVHLRYLDLSYTHITTLPESLCNLYNLQTLKLECCRNLTRFPNDMQNLENLRHLDIRGCWKLEEMPRELRKLKNLQHLSCFHVGKHVEKGIKELGTLSNLQGSFSITKLENVINSSEASEAKIMDKKYLEELSLSWSEDAKDHFTNSQSEMDILGKLQPTKNLKRLDVHSYRGTRFPEWVGDPSYHNLTKLYLSDCLNCCILPPLGQLSSLKTLMVRRMSMLETIGYEYGDSFSGKLFPALEYLEFDDMPCWEMWHHSHDSDDSFPVLKTLRIIDCPRLKGDFPSHLPMLETIRIQRCNQLGSSLPNAFSIRKLNIFESNKVVLHELPLSLEVLQIRGMEIIESVFEAIAITLPTSLQRLDITDCSSALSFPGDCLPTSLKFLSVTDCKNLNFPKQNHQHESLQSLRIVRSCDSLSTLPLDNLPNLDRLQICNCKNLEHLSISKILPNLNDISISDCPKFVSFPREGLSAPNLESLCISNCTNLKSLPCHINPLLPKLQDLWIYDFPEMETFPEGGMPHSLRSLRIWNCKKLSRNTSLNSFDMISFLSIGDLHNDAIKSFPDKGFALLLPSLTSLDLFRMSSLQTLECTGLLHLTSLQRLTVIDCPKLENMEGERLPASLLELQIYGCPLLEERCRMKHPQIWPKISHIKGIQVDNKWI
>g9063.t1
MANYEEQSDGFTYDVFLSFRGEDTRENIVAYLLDAFKKRGINAFYDDTNLEIGEELSPAFYKGIEESNISVIVLSENYASSKRNEIDHVKEIAEKVHAKIAPKPLLVGEKPVGLDQRIEEVKSLLDLKPKDDTVRLLGIIGLGGIGKTELAKALYNKIVHQFEAASFLANVREKSKKINGLEDLQKTLLSEMFQQPETELGSTSKGIYEIKHKLGRKKVLLVLDDVDERKQLENLAGGSDWYGPGSRIIITTRDKGLLMGTHPIKVEAYEMTELNVQYSLELFCRHAFAKSHPKLGYEAVSSHAVGYAKGLPLALKVIGSNLATKSLKAWEDALKDYERIPCNDIQNVLKVSYDTLEHNAQSIFLDIACFFNGENINYVAEILKEFSAVSNIEELVNKSLLNVDNGYLNMHDLIQDMGREIIRQEEPNNPAKRSRLWLQEEVINVLSANDSGSDAIQGIVLYPPERITEIENKMIKPLKIHMIGTSIKKLPNSVGNLTGLVSMDMQYSENLEYLPSSLFKLPNLVAFDFGACIKESAHLANLDVSDCKKLKEIPECTNLRIMNVHGCMSLTHISELPCTIKKVDARKCFNFSSETSNMLWDQVKKEGHVFEIVMPGVEIPKWFNYICKDEILCFRVREKFPNVSLALVFKYADGKERINQDLVQLHLVINGQLVPHKDYNNFIIEPHHVLVCDLGLLYNDEEWLSIDALLLKHEWNQVQISYEFEYSHVTLSEWGVFVYKQGTDNLEAVNLNEQSYGFTYDVFLSFRGEDKLLDFISQLRVAFQKRGINAFYESLRIGEDISPALCKAIEESKISVIVLSENYASSRWCLYELAKIMECTKRNNKQIVFPIFYHVDPSDVRHQRKSYGEAIFTHQDRLGKESEKIKEWKAALSEVADFEGHHIHTGHEIDHVKEIAGKVDANIGPVGLDQHIEEVKSLLDLKPNDNTVCFLNIVGVEGIGKTELAKALYKKIVHQFEEASFLSKLNRINGRYDLEKQLEKTYKLERKNVLLVLDDVDDDGMYRLAGRSDLFGPGSRIIITTMDKVWFTFGNLIEVKTYEMTELNDQHSLELFCQNAFGKSIPKAGYEAVSSRAVGYAKGLPLALKVIGSNFATRKSLKAWEDALKDYERIPRKGIQDVLKVSYDVLEPNAQSVFLDIACFFKGKRIEYVEEILDEFSAASNIEELINKSLLNVDNGYLNMHDLLHDMGREVFMQEAPNNPAKFNPMKVIILSLLDSQLITMEEPFKQFSCLTILNFSHNQFIATMPDVSKVENLRELRLDYCSNLTTVHESIGFLKHLVHLSVSGCTKLENFLQRMFLPSLEVLELNWCEKLEHFPDIENEMNTALRIHMIGTSVKKLPNSVGNLIGLVSMDMKYSKNLEYLPSCLFKLPNVIAFDFRGCSKLGESFRRLLSHSSSEVNEHSTLKVIHLQESGLLDEDIEGILTCFPKLEELNVSYNYNLVSLPVCIKESNHLKKLNVRGCWSLTHISELPCTIQKVDVRECFNISWETSDMLWDQVKKERHGLEFVMPRCYKVPKWFDYKCNEGIPCLWVRGKFPINVALSLVFQAVDRKKQSRYLYQLHLVINGQSVPSKDYNNFIIEPHHVLVCDLRHLYNDEEWLSIDALLLKHEWNQVQISYEFEYGLTLCEWGVYVYKQGTTDNLEDHVQFMCPDPTRYSNIANTTVPPKKSYE
>g9067.t1
MAAPILDNINTTVTLCRRASIPVIFTRHCHKSPSDHGMLQEWWFGDLIIDGTVEAEFMTALDRKGERIEYVEEILEEFNAASNIEELVNKSLLIVEHSWLDMHDLIQDRGRXIVKQEAPNPVSRSRLWFHQDVFEVLSDENFLEHISELPCTIQKVDARYCFHLNRETLDMLWDQVKNERRGVEIVMPQMLTGVPNWFDYSCKGGNPHFWARKKFPVVALALVFQGVTGRTRQSRRLLVELHLVINVTRSGWALMHCLSEWNQVPVSYEAQSTVTLIPPKDHKLEQMKLIDELALDEMLAGVLSEARDMEDHFSNKHHLQDLLAIVSGINKEAQDALEGKPLDDKNSPLACLLQYLNESHDDKDEPINFDRTEEINAIGVGEASTSGDQGSSEAQDSHAEQDEIMTGIFMNGMGAGLREAQSSFPSLDIDTTMIATYNRGERVRLSVPVSEVEMKIYMEGIITGLLEAKLSFPTLKEWEILNTVLRKEGHNVMFQRIDWTEIVVRSSSDPLLESFMMMKKGGCDSGRAKSKLFCKLLEEHNALRKKIEEIEKESATTDNSKKHHSLDEKLMGPHPYFYQKLAAVLKGRAEELERLYDDVNEEFQNSKEIHDLMTDTYSNGMRDGLLEAWAILLTLDMDMITHVLEGNTHEISTQDKDSHRLSKNQYGDFIEKLKSSLNRTKIRADAGNEGCKENSEEIQDLMSATYLNGLRDGVLEAQATLLSLTKDRTTPMLEENEEHITHEDSNDVSVNENHDDEAISIEGIVSPGLEADNLRDARYPYGCFWKLLYTCFXNELSPCSAKSSRAQRNFENQHSANSREKIYLPDAPDLTLGFNISILHLLSCLAQKQSHGFTHDVFLSFRGEDTRYNIVGYLREGLQKRGINVFYDDRSLRIGEDISPVFYKAIEESNISVMILSEDYASSSYGKAMVAHQKRFGKDSEKIKAWTAALSDVANLKGHRIDTGHEIDHVKEIAEKVHANIAPKPLLVGENPVGLDQHVEKVKSLLALEPNDDTREIEKINGLEDLQKTLLSEMFQQPETELGSTSKGIYEMKHKLGRKKVLLVLDDVDEMKQLENLAGGNDWFGPASRIILTTRDKGLLMGTHPIEVKTYEMTELNVQHSLELFCRNAFAKSNPKLGYEVVSSHAVGYAKGLPLALKVIGSNLATRKSLKAWESALKDYERIPRKGIQDVLKVSYDVLEPNAVAASNIEELINKSLLNVDNGYLNMHDLIHDMGREIVRQEAPNNPAKRSRLWLQQDVIDVLSANDSRSDAIQGIILDPLEDTIEVNWDGSAFEKMNRLRILIVRNTTFSSAPKHLPNHLRLLDWKEYPSKTFPPKFYPKEVIILSLFDSQLTMEEPFKQFIYLTVMNFSFNQSITTMPDVSKVEKLRELRLDDCENLTTVHESIGFLKHLVHLSVSGCTKLEHFLQRMFLPSLEVLKLDWCEKLEHFPDIEKEINTPLKIHMMGTSIKKLPNSVGNLIGLVSMDMQYSENLEYLPSSLFKLPNVVAFDFGTLVFQYADGKERINQDLVQLHLVINGQLVPHKDYNNFIIEPHHVLVCDLRLLYNDEEWLSIDALLLKHEWNQVQISYEFKYSHVTRSEWGVFGYKQGTDNLEAVNLNEQSDGFTYDVFLSFRGEDMPLDFIAHLLVAFQKRGINAFYESLRIGEDISPALCKAIEESKISVIVLSENYASSRWCLYELVKIMECTKRTNKQNVFPVFFHVDPSDVRHQRNSYEKAMVAHQNKFGKDSEKIKAWTAALSEVADFKGHHIHTGHEIDHVKEIAEKVHANIAPKPLLVGESPVGLDQRIEEVKSLLDLKPKNNTVCFLGIFGLAGIGKTELAKALYNKIVHQFEEASFVSNVREKLKKNNGLKDLEKQLEKTMLGRKNVLLVLDDFDEMQENFVGRYRFGPGSRIIITTRDKGLFRGPYPIEAEIYEMTELNDQHSLELFCRNAFGKSNPKAGYEAVSSCAVGYAKGHPLALKVIGSNLATRESLKAWEDALKDYERIPRKWIQDVLKVSYDVLEPYAQSIFLDIACFFKGKRIEYVEEILEEFDATLNIEELVNKSLLNVDNGYLNMHDLIQDMGRAIVRQEAPYNPAKFNPMKVIILSLLDSQLITMEEPFKQFINLTVIKFSSNQFITTFPDVSKVENLGELRLDYCQSLTTVHESIGFLKHLVHLSVSGCHKLENFLQRMFLPSLEVLELDWSRNLKHFPHIENEMNTPLKIHMMGTSIKKLPNSVGNLLGLVSMDMKYSKNLEYLPSCLFKLPNVVAFDFGGCSKLGESFRRFLPDSPSEDNERSTLKVMHLENCGLSNEDMQPILVKKERHGLELVMPGCYKVPKWFDYKCNEGIPCLWVRGKFPINVDLSLVFQAVDGKQSKYLYLHLHLVINGQSVPRNSHKEYYDFQIDVDHVIVCNLRLLYNDEEWLSIDALLLKREWNQVQISYDASYGLTLSEWGVFVNKQGRTVNLEEHVQFMCPDPTRYSNIANTAVPPIESL
>g9068.t1
MDETNFADFSTNPSNPYYIHPNENPTLILVTPLLDSKNYISWARSMKVALISKNKIKFVDGSFQKPAAASILYDPWVRCNNLVLSWLQRSISDNIAQSILWIENANAVWDNLRNRFSEGDIFRISDLQDDLVRLQQDKLVSNVFMDFFRSKMLDNSVFANRAVMKWYDKLSYDVFEVETLFDEISTESLLQCIGKAESEIITPTSSHVVINLSSPYTQLVVLLDRLVSSEFVDNFQTITKLDVSLLENLKLTLLDLHQAEKKLIVGLWLDMLRNVVFEVGYLFDEINNEAEYRTQTATSQVMKIHSSPFKRFNGVTNSKFQKLIERLEFLSSRAQGQFGGSCSRNVWSETPTCSVLDDESSIYGRDSDIEKLKHLLLFSDGDSKIGLISIVGIEGIGKTTLAKLLCNDPEVSDKFELKVWAHVSEHFDDLIVLETILDDLNTNRYHTTDVNTIYPKFLLVLDEVRDARSINWTLLLNIYNVSETRSRIIITTQDERVALFMQTFLFVHYLRPLESEDCWSLLXRHAFGACNNQHQSNLEEIGREIAKICYGSPFAAVALGDILRTKLSPDHWNFVLESDIWYLNLSHTKIERLPIETCKLYNLQFLLLAGCRRLVELPEDIGKLVNLCHLDVSDTALKEMPAQITKLENLQTLSDFVISKHNHGLKLLELGKLPHLHGKLVISQLQNVNDPFEADQANMKTKEHIDELDLEWDCGSTSSYPQIQSVVLEHLRPSTKLKSLTIKGYGGISFPNWLGDSLFSNMVYLKISNCDNCLMLALGQLVNLKELIVEEMQSIQTIGTVFYGNDGFSFQPFPSLETLPYEDMQEREEWNLIEGTTTEFPSLKTLSLSKCPKLRVGNISDKFPYLTELDIRECPLLVQSIPSMDHVFNQLMFPLNSLRQLTIDGFPSLAYFPTNALPKTLKFLIISNCENLEFLPQEYLHNYTSLEELKISYSCNSMISFTLGALPVLKSLFIEGCKNLKSILISKGEPRKSLSFLKSIKIWDCNELESFPPGGLATPNLIYIAIWKCEKLRSLPEAMNNLIGLQEMEVDNLPNLQSFVIDDLPISLQELTVGSVGGILWNTKLTGKHLKCLSVLRIKGGDTVNTFMMPFLPVSLMTLCICGLSVNSIDRKWLKHLTLLQNLEIVSAPKLKSLPKEGFPSSLLVLSMTHCPLLEARLRRKKGKEWRKIAHIPSIIINDELIT
>g9385.t1
MKYAYDVFVSFRGADTRCNVTDHLFAALKRKGIVSFKDDKNLRKGESIAPELRRAIEGSQIFIVIFSKNYAFSTWCLRELDQILYCALISGRRVLPIFYDVDPSEVRHQKGSYDKAFQKHEERHDLEVVRRWRTALTRVANISGWDLRHKLQYAEIEKIAQQILNSLGHQFSSLPRDLVGMASPLEELEEHVYFDSANDVRVVGICGMKGIGKSTLAAVLYDRIFHEFEACCVIDDVSKIYRVNGPIGAQKQILRQTLKEEHLQTKYRYPLQPPMYQYNGRRSCRGQTSCAVKDQSGGDHHNMEQNTVLAWKFDEEIIRLKIAGRIQQNIKHMDNRVVTSKTVEAVKKAILMSSSNGQLELVSRLLLEE
>g9711.t1
MSLPTRSTSFSDDIELDDFLVTHSPSHSDSDLDLDLKESKKLSLSDYYSDLALKDLEKAPFADYALDLDDELGVDMNYANIRRKYDVFLSFRGEDTRASFISHLSASLQNAGIIVFKDDNSLQRGHRISKSLQEAIEDSQISVVVFSKNYADSRWCLQELMQIMKCYRLICQVVIPVFYDVDPSEVRHQTGEFGKAFQDAFNSFEVNEFMVPKWRDSLRDAAGLAGFVVLNSRNESEVIKDIVQKVTHLLDKTDLFIADHPVGVESRVQDMIQLLDTSLSNDVLILGMWGMGGIGKTTIAKSIYNKVGRNFEGRCFLANIREVWEHDAGPMNLQERILYDICKETTTKIQNIESGKSALMERLCHKRVLLLLDDVNKLDQLNAPCGSRKWFGPGSRIIITTRDKQIIRGNRVNQDCIMKEMDDSESVELFSWHAFKKATPREDFAEISKNVVEYCGGLPLALEVLGSYLFDRPVTEWECVLEKLKRIPNDQVQRKLKISYDGLNDDTERDIFLDIAIFFIGMNRNDVVHILNGCGLFAEIGISVLVERSLVTVDSKNKLGMHDLLRDMGREIIRDKSPKELEKRSRLWFHEDVLDVLSEQNGTQAVEGLVLKLTPNVKCFSTKAFKNMKKLRLLQLSGVHLDGDFKYLSRRLRWLCWKEFPLTCMPSNFDQRNLVSIELENSNIKFVWKEMQRMENLKILNLSHSHYLTQTPDFSKMPYLEKLILKDCPRLTEVSHTIGHLHKVLQINLKDCISLSNLPRTIYTLKSLKNLILSGCLMIEKLEEDIEQMESLTTLIADNTAITKVPFSLARSKSIGYISLSGYKGSAHEVFPSIIQSWFSPTNKLSSLVQTPAGMCSLFSLDASKSSSHRLSSISEVLPKVLSLLVECGSEIQLSRDAILNALGAANSKELESIATTSQVAIVKTSTLIECCGQVHISATKQSLKSLLFRMGMNCQAADVLKESILQNMTVNALDGCLIPGDNYPNWLTFNSEGSSVIFTVPQVKRHNLKTMMCFVYSSSPDNLTSDGLKNVLVINHTKTTIQLYKREAFASLENEDWQKVLSNIEPGDKVEIVVVFGNHFIVLKTAVYLIYDEAINEKLEQCHAPDERSTLQCIGAIVGNEDETGTAKRFYAYLVATIVLLLKCGVPGKVKAWIFVSKKSNLSLIGNPDPNALRGNKIRKPGYLYAYRELAGQQYCIE
>g9712.t1
MDMLPPWKEQDTPQHFDTPDFDSSDSRRKFDVFLSFRGEDTRASFTSHLYSSLQNSGIIVFKDDHSLQRGSRISKSLQKAIEDSQISVVIFSKNYANSHWCLQALVKIMECRRTIGQVVLPVFYDVDPSEVRHQTGEFGKAFQNALNSLKVNEFMVPKWRDSLRDAAGLAGFVVLNSRNESEAIKNIVQKVAHLLDKTDLFIADHPVGVESRVLDMIQLLDTPLSNDVQLLGMWGMGGIGKTTIAKSIYNKVGRNFEGRCFLANIREVWEQDVGPMSLQERILYDICKETTTKIQNIESGKSALMERLCHKRVLLVLDDVNKLDQLNALCGSRKWFGYGSRIIVTTRDKQIIKGNRVNKDYIMKEMNAGESVELFSWHAFKEATPREDFVEISKNVVEYCRGLPLALEVLGSYLFDRPVSEWECVLEKLKRIPNDQVQRKLKISYDGLNDDTERDIFLDIAIFFIGMDRSDVVNILNGCGLFAEIGISVLVERSLVTVNNKNKLEMHDLLRDMGREIVRETAPKELEKRSRLWFHEDVLDVLSDQTRMENLKILNLSHSHYLTQTPDFSNMPNLEKLILKDCPRLSEVSHTIGHLHKVLLISLKDCICLSNLPRTIYTLKSLKNLILSGCLMIDKLEEDIEQMESLTTLIADNTAITEVPFSLARSKSIGYISLCGYKGSAREVFPSIIQSWMSPVNKLSSLVQTPPGMYSLVSLDASTSSSHSLSSISEVITKVLSLWVECGSELQLSRDSILDALSAANSKELESTATTSQVSVEKTSSLIECCGQVHISATKMSLKSLLFRMGMNCQAADVLKESILQNMTVNALDGCLIPGDNYPSWLTFNSKGSSVIFAVPQVKGCNLKTMMCFVYSSSPDNITSYGLNNVLVINHTKTTIKLYKKEAFSSFQNGDWQRVLSNMEPGDKVEIVVVFGNNFVVLKTAVYLIYDEPIDEKLEQCHSPDKNFVVDSGDENESGSKSISLQIRTIYYGPVTGEKLDDDVFTRLVINLAERENLVWRGRDLDDDVFIRELQEILQRSFSRYEASSAEQKLDPEILEKSFYQYAASSGKQKLHSSRITSSDEFDPEMDMCPFPSDEQLDTPGSRRKYDVFLIFRGEDTRASFTSHLYSSLQNSGIIAFKDDHSLQRGNRISKSLLEAIQESRISVIVFSKNYADSHWCLQELMQIMECHRTIGQLVLPVFYDVDPSQVRRQTGEFGQAFQNALNKLYKVDEFMVPKWRDSLRDAAGLAGFVVLNSRNESEVIKDIVENVTRFLDKTDLFIADNPVGLESRVQDIIQLLDTQQSNDVLLLGMWGMGGIGKTTIAKAIYNKIGRNFEGRSFLANIREVWEKDCGQEYLQGQLMEVSEWICVLEKLKRIPNDQVHKKLKISYDGLSDDKEKSIFLDIACFFIGIDRNDVILILNGCGLFAEIGISVLVERSLVTVDDKNKLGMHDLLRDMGREIIREKSPNEPEERSRLWFHEDVLDVLSEHTGTKAVEGLTLKLPGLSAQCFSTKAFENMKKLRLLQLSGAQLDGDFKYLSRNLRWLCWNGFPLECIPANFFQRHLVSIELENSNVKLVWNEMQRMEQLKILNLSHSHYLTQTPDFSYLPNLEKLILRLSKAVSGFSHDVFPSIIWSWMSPTNNLPSTMSSLVSLNASNSISHDLSSISNLLPKLQSLRLECGSKLQLTRVLKALNATSSKEVESTATTSENLTIDGCGFLLPGDNYPDWLTFDSEGSSVIFEVPRVEERNLKTMICIVYSSSPNDITSDDLKNVLVINHTKTTIQLYKREALSSFENEEWQSVQFISYMMN
>g9821.t1
MWLESCRQSFVKMHADKEHFETVEIKTKAQILPFQEKNVMCSRHLIIWKDDLKHATGEFIKDAYDSNKLNHILQVTGLSDPVYAEAYATVHHYDIVLDAVMIYETSSNVLRRTVIVLNGIHIDENDIRQDCGMHSQEVNGDAETNFVEGASSCAGHDADWVVTMALLESMKIASRYQKEAKLNTQSWEATEKVEMTSSSARKLSLFCLLAAAYALAKMKIHNHLVYNGYCHIARGGFFYTAEDILDFHTCSTVVHLLMDFLGDTNAASATDVVVFVRDIIETNPKLYVSIIVESEIAIIKQCLSDLPFYTIYEDGEGQDISKAVQQVNSTTVSSRRLAILADGAYAIQSAALETTVSPPTLVQCLFSSIGNLRSLILSGDFFLREVVACTLTKLILRLEVVQTSKVELELEDEVQDDLERATGEFTKDSDDSNKLNRILQPLKSDPKFQLLNPKALSSDLGWKTLSADVRIIGIWGMGGIGKTTIAKAIYTEVSSQYEGCYFAADVREKWKDSRKDELRNKLLDGGTDSIESIALDMSQIKEVTLRPRTFDRMYKLRLLNFYVPSHEKLVELDLKHSLVEKLWNGMQDLVNLKLMYLGGCKHLIELPDLSLASKLEEAVELRYIQSEKQSRSFKWLNLRGCSRLVKYSVISEKLDYLNLDDTAIEELPSLVIGLDCSIQLRDLNVSNCRKLCSLPELPFFLQDLNASNCISLETVSSFGITVLNDSFDKLKKISFHRQIQEKEKMSIRHRDYLGRFEFNNCMKLNQIAFKAIMEEALIIIQLAASLSSAIDDCNDPYGQTGEITKNFDPEDLGNYAGTCSIKSSSDAKSDQVWLWYDQILEVVEVTSGLPSDEDYYCYFGELVDNINVFSSLATLSLYDCNIESLGASIKHLSSLQHLSLVCCKRLMPLSNLPPSLRSFSIVECMSLETVEFAVENTIIIFNGRSNEMVYEKVSRIQITGPGASVTDIYMFNLPGSSMSIAFNVASSSTELMMSFMCVGDTLKVNVNCQNELETSRCNAPLIASQVTNHGIDESTMKDALEMATEFFNLPNDEKKMLFFSDNDWIHMLPSNPSTSSWNRDKGIDAKVVFQPSYAWRSLMSAKEESAWKALDWVLWSGVGEERG
>g9862.t1
MAEQIPYGVASSLIDRLASAAFREFGRIYDVMDELERLKNTVESVRAVLLDAEEKQQKSHAVQNWIRRLKYDVLHPADDLLDEFIIEDMKHKMDETPKNKFTKVLVSLSPNKVSFRRKMAHEIESIQKNINDVVKDMSGLNLNHNVVVFEQSNNVRRETCSYVLEKDIVGREADKKEVISLLRQSHENQNVYVVAIVGIGGLGKTALAQLVYNDGEVRKIFDEFMWVCVSDNFDVKTIVKKTLEVLTDSKIDDKLSLENLQNMLRAXLAGKRYLLVLDDIWNESYEKWAQLRTYLMCGAQDSXILVTTRSTIVXXTMGVSVPYIVNGLXPKESWCLLKNIITYXDEXKRVNQTLESIGEKIAKKCCGVPLAIRTIGGILQSKSDEREWIDVLQGDFWKLCEDEESIMPVLKLSYQNLSPQLRXCFAYCSLYPKDWXIXKDELIQLWMAQGYIGCSIVGNQFVNTLLMKSLFQDAEFXXGYISRFKMHDLIHDIARQVAGNDCCYLDSGTNRLVGSPMHVMLEXXAIGLLESVDASKMRTLILLSNTSESMNEEELXVISKXKYLRALKXXDCSLGLKYLPQMERLPFLKSIDIRLDFEPLXTSAYDHXXLXXYSFPA
>g10257.t1
MAELIAGAFLSSFFEFAFERLASKDFKGLFRKGLVKKLEITLNSINQLLDDAETKQYQNPRIKNWLDEIKHEVYEVDQLLDEIALEQQKSKAKRFFSTLTNPFEPRIKDLLERLKDLADQKDVLRLTERSFTSYDGAVGLQFSTITPTASLVDESNICGREGEKEEIINYLFSTNDNDKQGSVISIVGLGGMGKTTLAQLVYNDQRVEKEFALKAWVHVPKSFDVVGLTKTILRSFRSSADGEDLDPLICQLQQTLTGNKFLLVLDDVWTGNEECWERLLLPLNRGSSKSKIVVTTRETQVASFMESDHRVLLQQLEEEDCWKLFVKHAFRGKNVFEYPELESIGKKILDMCGGLPLAVKTMGNLLHRKFSRDEWCKILESDMWHVSEGTDIKKMPKKIGRLNHLQTLSHFVVGEKCGSHIKELNNLNLLQGKLCISGLEHIINPTDAAEANMKDKKNLEELNLSYSVNFKLNNNGGALDVLEALQPNSNLKRLAVEYYNGKCFPNWLRGYHLPNLVSLKLENCGLCSQLPPLGQLPCLNELSISNCDGIKTIGKEFLYDDNSTSLLPFRDHEFENVESFPEENLLPPTLKLLWLYNCSKLRIMNNKGFLHLNSLXYLFIVSCPSLESLPEEGLQQLNPLYWLQIDECPIIREKYKKEGGERWHTISHIPXLYWLQIDECPIIREKYKKEGGERWHTISHIPYVWIDDIQ
>g10260.t1
MAEAVIGGAFLSAFLDVIFKRLTSPEVANLIHGNKLDKKLLQRLETTLKVVRTVLNDAEKKQIRYSDVNNWLNDLKDAVYVADDLLDEVSTKTVTQKEVTNPFFRLFNLQDREMVSKFEDIVERLESILKLKESLDLKEIVVENLSYKTPSTSLQDGSRVYGRDEDKEAIVKFLLDDNRDXGEEVXVMXIVGMGGVGKTTLAQLVYNDDYLKHVFDLKAWVCVSEEFDXLRVTKIITQAXXGRXCEMNDXNLLQLELQDMLKEKKXXIVLDDVWIEDYVNWDLLKKPFQRGIRGSKILVTTRSEKVASVVQTVQTYRLNQLSNEDCWLVFANHACFTXGSGRNAEXLEXIGREIVKKCKGLPLAAQSLGXILRRKDGIMDWSNVLKSDIWELSESEIAAFNNEKVPCILLLKLKYLRVLSFCRFRNLDMLPDSIGKLIHLRYLNLSLTGITTLPESLCSLYNLQTLNLFGCYKLTMLPCEMQKLVNLCYLDIXETALKEMPKSMSKLNKLHHLSYFIVGKQEEDGIKELGELSNLHGSLSIRKLENVTNXSEALEARMMDKKHIDSLFLVWFSSDDCTDSRTEIDILCKLQPYQDLKLLSIEGYRGTRFPDWVGNSSYHNMTSLTISSCKNCFSLPSLGQLTSLKYLTISDLDWLETIDASFYKNDESSSSVTPFPVLEFIEFENMPCWKVWHSSESHAFPHLKRLTIDNCPKLRGDLPNHLPSLKTLVIRSCEQLVSSLPKAPSVRILQIVKSDKVVLQELPFSVEFLKIKGSSMVESVLEAITVTQPTCVRYLELTDCSSSISYPGSCLSISMNTLHIEDFTKLEFTKQHNHKLLESLSIHNSCDSLTSLPLDIFPNLKRLYISNCENLESLLLSQSHDFILQNLTSFEIRECTNLVSLSSQGLPAPNMTRFLISKCKKLKSLPHQMNILLPKLEYFRLENCPEIGSFPESGMPPKLRSIRITNCTKLLSGPSWPSMDMLTDVTIEGPCDAIKSFPKEGLLHASLKSLTLLTFSSLEMLDCKGLRHLTYLQQLRIXDCXKLENMVGGETLPASILNLCIIGCPLLKEKCHMKHPQIWNKISHIKVIGVDHKRIS
>g10265.t1
MEQQTLPSLSSFTCDWAYDVFLSFRGIDTRNNFTGNLYNYLQHQRGIQTFIDDEEIQKGDEITPTLLQAIKESRIFIAIFSPNYASSTFCLTELVTILECSKLQGRLFLPVFYDVNPSHVRNITGTYAEAFVKHDVRFAEEKEKVQKWRVALRQAANISGWHFEHFLHFTPGVVKLVELSKKAGDSGAQALLQEGTELTTPESEEEAVNLVGATKHPMVVGDKIFMRAEGIPRDKGEVYKLTITQVQQSKSICPLTRAHSSESEYKFIGKIVEEVSIKINRIPLHVANKPIGLESRMLEVTSLLGLESGERVSMIGIYGIGGIGKSTTARAVHNLIADQFDGVCFLTDIREREIHHGLVQLQETLLSEILGEKDIKVGDVYKGISIIKRRLQRKKVLLILDNVDKEKQLQALVGGHDWFGFGSKIIITTRDKHLLATHGVVKVYEVIGSQLFGKSLAVWESSLDKYAGVLRKDIHDILKVSYDDLEEDVKGIFLDIACFFNSYDIGYVKEILYHHGFHAEDGIQELTDKCLMKIDVNGRVRMHDLIRDMGREIVRQESPLEPGRRSRLWFSDDIVHVLEENKGTDTIEVIIVDLHKDRKVNWCGDAFGQMKNLRILIIRNAQFSSGPQILPNSLRVLDWYGYQSSSLPSSFNGKNLAVFETLNFLNFEGCKFLIEVPSLSSVPNLGALCLDDCTNLNRIHDSVGFLDKLVSLSAQDCTQLENLVPSINLPSLVTLDLSGCSRLESFPEVLGVMENIKDVYLDHTSIKQFPSTIGNLVGLQQLQDILPNIIHQLGPDNLENLKKLAEQYQKQAPEAGADATTAQEDDDDAVPDLVPGETFETAAEEETKA
>g10266.t1
MEEQPPTLPSLSSSFTCEWTYDVFLSFRGTDTRNNFTGNLYNYLQHQRGIQTFIDDEEIQKGEQITPTLLKAIKESRIFIAIFSPNYASSTFCLTELVTILECSKLQGRLFFPVFYDVDPSQIRNQTGTYAEAFMKHEARLSNEKDKVQKWRDALRQAASMSGWHFKPGFESEYKFIGKIVEEVSLKINRVPLHVANNPVGLESQMLEVTSLLGLESDERVNMVGIYGIGGIGKSTTARAVHNLIADQFEGVCFLADIRKREINHDLAKLQETLLSEILGEENIKVGDVYRGMSIIKRRLQRKKVLLILDNVDKVQQLQAFVGGHDWFGFGSKIIVTTRDKHLLATHGIVKVYEVIGSQLFGKSLAVWKSSLDKYERVLHKDILEIMKVSYDDLEEGDKDGIQELTDKSLIKIDNNGFVRMHDLIQDMGREIVRQESTLEPGRRSRLWFSDDIVHVLEENKVFEMLSFLDFEGCKFLTIVPNLSRAPNLGALCLDYCSNLIRIHDSVGFLDRLVLLSAQGCTQLENLVPSINLPSLETLDLRGCSRLENFPEVVGVMENIKDLYLDQTSLEQLPLTIGNLVGLQRLFLRGCQRMIQLPSYILPKLEIIITYGCRGYRGIENEEKLCPKVFANAMCVYNEYGKSFLNVYSRNISPSDVIEVCRPWWNHRGYNIENLEFELFRLRNTTGRVNVAPGKQFFNMVFDFKLNVIINGTKQLTSSCEYIFYTQQNTHQVLCCDLQCKVEGVFSENEWNRVEILCEMEHLMPCDSKRVMAYRDWTSNRILKWSLLYVYPENEEEDYRLFDNTCSPLSTKEIVSEGRILQKRQLMSPSGLARFEREFREVVIKDEASAEIGLKK
>g10272.t1
MAELVAEAFLSSFFQGIFDRLASSNFTDYFRRVKLDKLVEELESTLDSINQVLDDAEIKQYQIPNVKKWLGNVKHAMYEADQLLDEIATDAPLKKLKAESQPSTSNIFNFIPTFTNPFESRIKELTKSLDSLVEQKDKLQLKNQTYAGNAVGFNSKPSGIEETTCLVDASGIYGRDAEKEEMIKTLLSSENGSSNQTPIISIVGLGGMGKTTFAKLVYNDNKMKEHFELKAWVYVSESFDVVGLTKEILKTFNSSTEGESNLNLLQLRLQETLTGKKYLLVLDDIWNGNEESWEQLLLPFNHGSSGSKIIVTTRDKEITYVLKSTKLFNLQQLNKNDCWSLFVTHAFDGKNLDEYRHLEQIGMKIVDKCGGLPLGVKTLGQLLRRKFSEHEWRKILETDMWRLSDEDNNINPVLRLSYHNLPSIQKRCFACCAVFPKGYDFEKGKLIKFWMAEGLLKCCGTDKSEEELGDEIFSDVESISFFQNSTWRDDAFVMHDLVNDLAKSVSGEFCMQIEGCRVEGIPERTRHIQLSRQLNRGDKLLEPIFERKGLRSLLLDYTGMLISNNVQRDLFSRLTCLRMLSFRGCDLSKLVDEIGNLKLLRYLDLSHTRIKSLPDTICMLYNLQSLLLEGCQKLTELPSNFSKLINLRHLELPFDDFGHPYIKKIPKNIGKLNKLQSLPFIIVEEQNRFVLKELEKLNHLHGTIHIEGLGNVIDPADAVMANLKDKKYLEELYIEFYGRREEMEDSIVEVESNVSVLEALQPNSNLKRLTVKNYNGKCFPNWLRGYHLPNLVKLEISKCNKLEEWLCLEGFPLLKELCITKCPELKRVPSQHLPSLQELEIHDCDKLEECLCLEGSPLLVNVSIEYCSKLKRAPLPQHLPSLQKLKICVCEMMETSIPKGDSMIELDLQRCHQILVNELPTGLKKFSLWQNRYTEFFEEQNLVNCAFLEQLAFDLRGFVVKRPSLDLRCYNSLRYLSIRGCDSSSSSLPFSLQLFTNLQDLRLYDCPQLESFPRGCLPSNLISLKIQNCPKQIASREEWGLFQLNSLKILIISDHEFENVESFPEENLLPRTLKWLEVRNCSMLRILNNKGFLRLNSLKNLNIDNCPSLESLPEEGLQQLGSLFQLSIKNCPLIREKYKKEGGERWHTMSHIPSLWIDGERQL
>g10273.t1
MAELVAGAFLSSLFQGIFDRLASSNLTDYFRRVKLDKLVEELESTLDSINQVLDDAEIKQYKIPEVKKWLGDVKHAMYEADQLLDEIATDAPMKKLKAESQPSTSYNIVNFIPTFTNPFESRIKDLIKSLDSLVEQKDKLQLKNQTCAGNAVGFNSKPSGIEETTCLVDASGVYGRYAEKEDMVRILLSSENGSSNQTPIISIVGLGGMGKTTFAKLVYNDNMIKEHFEHKAWVYVSESFDVVGLTKEILKTFNSSAEGESNLNILQQRLEKTLTGKKYLLVLDDIWNGNEESWEQLLLPFNHRSSGNEDNNINPVLRLSYHNLPSIQKRCFAYCSIFPKGCWFDKGELIKFWMAEGLLKCCGADKSEEELEPIWECKGLRSLIVDHRREQNGSDIKELEKLNHLHGSIHIEGLGNVIDPADAAMANLKDKKYLEELYMEFDGKREDSIVEVERNVSVLEALKPNSNLKRLTIVNYNGNSFPNWLRGSHLPNLVSLNLYNCPQLESFPRGGLPSNLVQLTIWNCPKLIGSREEWGLFQLNSLKYITIRGHEFENVESFPEENLLPPTLQLLYLRNCSKLRRMNNKGFLHLNSLRQLRIWDCPSLESLPEEALQQLSSLSELNINECPLIREKYKKEGGERWHTISHIPDVNCSSFVEMLKKEVIDRLTDICLRKIMQQL
>g10278.t1
MAELVGGAFLSSFFQVALEKLYSSDFVDYFHRGKLDEMLLEKLVVTLNSINHVLEEAETKQYQSMYVKKWLDDLKHIGYEVDQLLEEIATEAPLKKLKSESQPSTSKVFGFFSSSNNPFESRINELLERLEFLAKQKDMLGLKQDTCASNEGGVSWKPSERLPTTSLVDESGIYGRDGDKEEIIKSLLLDIDCSNQVPIVSIVGLGGMGKTTLAQLVYNDQRIKENFEHRAWVYVSETFDVIGLTKAILRSFHSSADGEDLNLLQNQLQQRLTGKKYLLVLDDVWNRSEECWERLLLPLYHGSVGSKIIVTTRDKEVASVMKSAELHSLKQLKKNECWSMFVRHAFHGRNASDYPDLESIGEKILEKCGGLPLAVKTLGNLLRRKFSKREWVKILETDLLHLSEGDSNINPILRLSYHNLSSSLKRCFAYCSIFPRGHVFNKDEVIQLWMAEGLLKCCGTDTSEEELGNDFCHDLESISFFQQSIRRDPEVLSMHDLVNDLAKSVSGEFCLRIEGHWAQDIPERTRHIWGSLKTINDDKVVEKICKAKGLKGLMLQRFSKFKMLNNVQHQMFSGLKYLRMLSLIGCHMTILSDEISNLKLLRYLDLSQNKITSLPDSICMLYNLQTLILECCKLTELPSGFCKLISLRHLYLKDNKLKKMPKLIGRLNHLHTLTDFVVGEHSGYDIKELAELNHLQGTLHISGLQNVIDPADAMTANLKDKKHLEGLRMTYGSTRKMAGLTMERHVSILEALQPNNNLKWLTIVGYQGISFPNWLDVCHLPNLVSLNLMSCKFCTQLPPFGLFPYLKMLSISYFPQIEIISSLNVLFRSLEILRFKNMSNWKEWLCVEGFPLLKELSITNCPKLKKSLPQHLPSLEILIIRNCQELEASIPESHNIHKLVLRGCENILVNEFPSNLKEVFLGGTRVIESHLEQILLNNVFLKDLGVADFNGVCQDWSNLCSFNSIRSLTITGWHSSSFTFAWDLFINLYSLNLYDCPLLDSISGEGLPLSLTRIEIQRCPKLIASIEELGLNKLCSLRMVKVSDDFVESFPKENLLPPTINTLRLDCCPKLRIIDIKGFQHLKSLKLLSISRCCCLEHLSGEDLPESLSALDIYGCPLLQCHNIAHIPSVEITE
>g10280.t1
MAELVGGAFLSSFFQVALEKLSSNDFIDYFRRGKLDDTLLEKLQVTLNSINHVLEEAETKQYQNTYVKAWLGDLKHILYEADQLLDEIATCTPHKKLKVESQPATSKVFDFFSSFTNPFESRIKELQEKLEFLARQKDMLGLKQDICASNEGGVSWKPLKRLPTTSLVDESSIYGRDGDKEEVIKFLLSDIDGSNQVQIISIVGLGGMGKTTLAQLVYSDNMIQKKFELKAWVYVSETFNVVGLTKAILKSFHFSADGEDLNLLQHQLQQRLTVMKSAKLLNLKQLKKSECWSMFVRHAFHGTSASEYPNLESIGKKVVEKCGGLPLAVKTLGNLLRRKFSQREWIKILETDLWCLSEGDSNINSVLRLSFHHLPSNLKRCFSYCSIFPKGYIFCKGELVKLWMAEGLLKSGRIDKSEEELGNEFFDDLESVSFFQRSGYVDYKYFVMHDLVNDLAKSVSGEFCLRIEGDWAQNIPERTRHIWCSLELKDGDKISQHIYQIKGLRSLMARAGYGGQRFRKLADEISNLKLLRYLDLSRTGLTSLPDSICTHIKKMPEQIGRLNHLQTLTDFVVGEHKGSDIKELAELNHLRGKLHISGLENVIDRVDAVTANLKTLQPNNNLNKLDIIGYCGNSFPNWIRDCHLPNLVSLKLIECKFCSRMPPLGQLSSLRELSISGCHGIESIGEEFYGNSSSNIAFRSLEILRFEKMSEWKDWLCIEGFPLLKELSIKCCPKLKRTLPQHLPSLQKLMISNCRELEASIPKAGNIAELELKGCENILVKELSSTLKNVILCGTRIIESSLQQILLNNTFLETLFVEDFNGTYLEWNSLDLLSCNSLRFISICGWHSSSFPFALQLFTNLHSLKLDGCPKVESFPGKALPSSLSILHIYRCPKLIASREKWGLFQLNSLKEFIVSDDFGNIESFPEESLLPPTLDHLELRYCSKLRIINFRGLLHLKSLQSLHIDGCLCLERLPEEGLPNSLSILSINNCPLLKQRYQKEEGKHWHKICHIPICRHRSPHKADRRRAIITSPPSTVSLPLLPSSGSYKRLSISSSMKFTCLSKGSGFHFPPCHMLNFCGIRILFDCPLDLSALMAFSPIPTSLDALSFEESNNNEKRQKVEDLLDAKSLIFAEPWYKTVNNLHLWNASLIDVILISSPMGIMGLPFLTRRKGFSAKIYVTEASTRLGQLMMEDLVSMHAEFRQFYGPEESNFPPWLRQEQLEILPSVLKEILLGKDGVESGGWMPLYSLGIAFYIANAADVKDCILKINTLNYAQEACYNGTLVIKAFSSGVEIGSCNWILNCPKGDIAYLSSSCFFSAHAMTFDYRSLQGTSSLIYSDFSSLSDTQDIEDGDNNSDPTSDTLLPLSFQDLDESSLNSDENLEEKEKLVFICSCAIECVKDGGSVLIPINQLGTIMQLLEEMTTLLEASAMEVPIFIISSVAEELLALLNIIPEWLCKQRQERLFAGEPLFAHVKLLKEKKIHVVPDIHSHQLLKNWQEPCIVFCPHWSLRIGPVVHLLRRWCGDPKSLLILEDIVNPELALLPFKPVAKVLQCLFPSGIGLQKVQPLLKTLQPKIVLFPEDLRLKTSFSCEKSFSVTYYTEAETLKVSSQKDSSSLKIAADLASQFYWKTFKKEGINVTRLKGNLLMKNDYDKLLPALSEMGINASMELVKDDVDSQNVCLVHTEEPYKALIEIGNTSTVITTADANAASILYKAIDNILDGIRDFFVVLNIMAEPVAAAFLSSFFEVILERLASRDFHDYFNRNKLDGGFVDKLGITLNSINQVLEEAENMQYKSTYVKKWLDDLKHAVYVTEQIFDEIATDAQLNKLKAESDSVNSSTFESRIKELIEMLELLVKQKEILGLKGGARCASNEGVDISWKSLKKLPTTMPDDKANLHGRDVEKEEIINFLLSDNDGGNRVPVLSIIGLGGMGKTTLAEVRSFFSRRKGLESTPTTTASKNNRQEIFSVLDDVRNGKDECWEQLLLPFNHGSFGSKIIVTTRDKEVASVMKSAQILHLKQLEESDCWSLFVRHAFYGKNVSEYPNLESIGRKIVDKCGGSPLAVRTLGGLLRMKFSPDEWVKILETDMWLLSDEDKDNNVNIYPILALIYHNLPSNVKRCFAYFSTFPKVNRFYKDQLIKLWMANGLLKCCGTDSDEEDLGGEFFDYLESISFIQQSLYPEKDNKYYFIMHDLVIDLARSVSGEFSLRIEGDRVQDIPERTRHIRCTLDLKYGDRKLEKIYKIKGLDNLTVEEQDYDDQCFKICKNVQIDLFSSLKYLRMLTFSYCYNLSELADEISNLKLLRYLDLSYTGITSLPDSICMLYNLQTLLLLGCKLTELPADFYKLVNLRHLNLERTLISKMPKQIQKLTHLRTLTDFVVGEYSGSDIKELAKLSHLRGSLCILNLENVTDLADAAEANLKDKIHLEQLHMRYGYRRKTDGSIVERDVLEVLEPNSNLNRLIIEDYRGTSFPRWLVECYLRYLVSLELNRCEFCSRFPPLGQLPSLKELDISECDGIEIIGEEFYGYNSSIIPFSSLEILRFDNMYGWNEWLCPKGFPSLKELFITECSKLERALPQHIPCLERVVIHGCPELEASIPANIKALEIAGCVNLFINDSPSSLKKACLGGTRVIESSLEKILFNGASLEKLDFGNYDGANLEWSSFDLQSCNSLRTLSITGWCSSSLPFALNLFTNLCSLHLYDCPQLKSFPQRSLPSSLSTLRINECPKLIVSREEWGLFELNSLKEFRLSDDFENVESFPEENLLPPTLTSLRLENCSKLRIINYKGLLHLKSLRLLVIENCPRLERLPEKDLPNSLSTLYIRECPLLKQRYQKEEGERWHKICHIPDVFIY
>g10287.t1
MEVIEGEKLASLSNSVKLLLDKLRSTDFINNSRRTKLNESLLENLKKKLAKVLIALNDDADIVNDTLRYAIFEVENLIDEINTEALRRKVKADQYQTLNSTSQLEELLSSVGGKKGESGVSNSNSSSVLNGTAPTTSSVVVDESCIYGRDNDIKKLKMMLLSEDANDHAGDCNLRMVSIIGMGGIGKTTLVKLLYNDREVKEKFGVRGWAHVSNDFVIFRVLERILESIISQNTLNGNLTSELTEWVDSIKNSSTSEIYPNLLLSTLQQALRNNTFLLVLDDVWDAKSVNLRYLMNIFNVGETGSRIIITTRDEGLLGSRQFYLSVHYLRPLESEDCWSLLARHAFGACNDQQQSNLEEIGREIAKKCNGLPFVAAALGDFLRTKLSADHWNYVLESCKRLIELPEDIGKLVNLIHLDCVSLCAGHDADLGRDTLSDFVVSKHSHGLKLAELGKFPHLHGKLSISQLQNVNDSFEADQANMQMKERIDELALEWDYGSTVPDSQIKSVVLEHLQPSTNLKNLTIKGYRGISFPTWLGDSLFGNMVYLKISNCDDCLWLPPLGQLHNLKELIIEGMQLVESIGIEFYGSDGSSFQPFPSLETLHFEDMQEWEEWNLIGGTATHFPSLKSLSLSKCPKLRVGNIADKFSSLTELKLRECPLLVQSMPLSDYVYRQLMFPLNSLQQLTIDGFQSPMFFPTDGLPKTLKFLIISNCENLDFLPNEDLHNYTSLEELKISYSCNSMISFTLGALPVLRSLFIEGCKNLKSILIAEDTPEKSLSFLRSIKIWDCNELDSFPPGGLATPNLVYIALWKCEKLHSLPETMNSLTGLQEMEIDNLPNLQSFVIDDLPSSLQELTVGSVGGIMWNTEPTWEHLTCLSVLRINGNDTVITLMVPLLPASLVTLCICGLGDTSFNGKWLQHLTSLQNLEIVNAPKLKSLPKNGLPSSLSVLSITRCPLLEASLRRKQGKEWRKIAQIPAIIINDELIT
>g10288.t1
MERETILSASVNGLIDKLVSTEFVNNFRSLKLDDSLLNKLTKTLRSVIIVLDDDTDVVQDRLRYAIVEVDSLFDEINTKALRCKVEAENQTLTPASQLWIAEGLVEPSTDQERVGEEYFDELVSRSLIHRQSTDEEEAGFEMNNLVHDLATMVSSPYCIRLPSETCKLYNLQFLLLAGCRRFIELPEDMGKLVNLSHLDVSDTALRELPVQIAKLENLQSLSNFVVSKNNDGLKLAELGKFPHLHGKLSISQLQNVTDSFEADQANMQMKERMDELALEWDYGSSTVPDSQIKSVVLEHLQPSTNLKNLTIKGYRGISFPTWLGDSLFGNMVYLKISNCDDCLLLPPLGQLHNLKELIIEGMQSIETIGIEFYGSDGSSFQPFPSLETLHFEDMQEWEEWNLIGGTTTQFPCLKTLSISKCPKLRVGNIANKFPSLTELKLRECPLMLQSMPSSDHVSRQLMFPLNSLRQLTIDGFRSPMFFPTDGLPKFLKSLIISNCENLEFLPNEYLHNYTSLEELKISYSCNSMISFTLGALPVLKSLFIEGCKNLKSILIAEDASQESLSFLRSIKIWDCNELESFPPGGLPTLNLVYIAVWKCEKLRSLPEAMNTLISLQEMEIDNLPNLQSFVIDDLPISLQELTVGSVKGILWNTEPTWEHLTCLLVLRINGDDTVNTLMVPFLPASLVTLCICGLNGTSIDGKWLEHLTSLQNLEIVNAPKLKSLPQKGLPPSLSVLSMTRCPLLDANLRRKRGKEWRKIAHIPSIIIDDELIT
>g10300.t1
MAQFHVLAVDDSIIDRMLIERLLKTSSFHVTVVDSGTKALKFLGLVEDEVRNEKPPSIATETDQVVEVNLIITDYCMPGMTGYDLLRKVKESNSLKDIPVVIMSSENVPSRINRMEALAVTILEKLCSSAYTELGIIWNLKEDIELMKNTVSMIKAVLLDAEAKANNHQVSNWLEELKDVLYDADDLLDDFSVEDLNRKVMARNSIAIQKRLDDIAKIKHALQLNDHPIENPIVYREQRQTYSFVSEDEVIGRDEEKKCIKSYLLDINATDNVSIIPIVGIGGLGKTALAQLIYNDVDVQRHFELKKWVYVSDEFDIKKVAQDIIGDEKNSKMEVVQQKLRNKIERKKFLLVLDDMWNEDRELWLKLKSLFAEGGKGSMIIVTTRSQTVAKITGTHPPLFLKGLDSQKSQELFSRVAFGELKEQNDLELLDIGRDIVKKCAGIPLAIRTIGSLLFSRNLGRSDWLYFKDVEFSKINQHKDKIFEILKLSYDHLPSFLKKCFAYCSLFPKEDVGHEYFMSLLSMSFFQDVTIDDCGGGIGKLTNLQTLTCFVLSNGSTSVDELGELNNLRGRLEIKGLDFLQNNAAEIQSAKVLLGKRHLQQLELRWLYDDDSHPWLSTKWLSTPSLLVEQKGSCLEDEMILQGLQPHHSLQKLVIDGFCGKSLPDWIGNLSSLLTLELHNCNYLTSLPEAISNRVSLQKLCIYNCLLLQERYARPYGKDWRRISSIRETLMVIPALRCATYA
>g10375.t1
MMEQFCKETKDPLPKRLSKMDDQSLVIEVRKYLQHKRYLIFFDDVWQEDFSDQVELAMPNNNKGSRIIITTRMMQVADFFKKSSLVYVHNLELLTPKNAWELFCKKAFRYELGGRCPPELEALSKEIVQKFKQLPLAIVAIGGLLSTMSKTMIGWKKLSENLSLELGRNTHLTSLTKILSLSYDSLPHYLKPCILYFGIYPEDYSINRKRLTRQWIAEGFVKSDERRTSEQVAEEYLSELIQRSLVQVSEVNFEGRDHACQVHDLLRDVIIRKMNDLSFCHFVHKESESLAVGKTRRLSINTSPDSVLKSTNISRFRAIHVFEKGGSLEHFMSKLCSKSRILKVHDIEGTSLNCIPKNLGSLFHLRYINLRNTKIQVLPKSIGELHNLETLDIRYTLVREIPSEINKLTKLHNLLALHRNFEAKYSLFGFTSGVQMQKGIKNMASIQQLYYVEVNHGGVDLIQEMKMLRQLRRLGLRNVKREHGNALCAAIVEMKHLEDLNITTIGEDETLNLNFVTSPPQLQWLHLKAKLETLPDWIPKLEYLSEIKLAMSNLKNDPLQSLKNLPNLLRFSLWHDAYDGEILHFQNEGFLKLKRLDLSRLNRVNYILIDRGTLPSLEYLTMGGIPQLKEVPSGIMHLDNLKVINFTEMPAEFVESIDPDKGKDYWIIKHVPLVSIHHSIGPKFFDYEIHTIHSSSSES
>g10389.t1
MPKFGFKSGTLVKLEETDKIVKDIPNSQEVQSNQCLNGYCPKNCVSSYKLGKKIVERLNEANDILSKAGNMQIAIVPPPKPVDEMPCDETVGLDLMIQKVWNSLEDDKVGIIGLYGMGGAGKTTLMKRIHSELGKREHSFDLVLWAVVSKDCDINQIMTDISNRLGIDDGFWKRSSQDQRVAKVYEQLKKKKFLLMLDDLWGKLELERLGVPVPKETNNKSKIMFTTRSEDVCAKMQAQKKLKVECLSEKEAFHLFCKKVGDETLRCHTEIPKLAYEMTIECRGLPLALITVGSAMAGVESFEAWMVAKNNLRSSHWTASDLEDKVFRIVKFSYDKLPDKAHKSCFLYCALYPEEFELDTDELIDRWIAEGFIDKDGHCSITQLSSEVGELINLEYIDLSRTSVFCLPIELKKLKNLRAFLMDDMEYYGETTFLEVIESLQQLKVFRFSRLRWNIADVCGKEQISLLEKLESLPKLEELSIELTCPTSVQRLLHSTKLRACTRHLKLSFQGVLPNTVEMSSLLASMSEMTHLDCIRLFDIKKLMDGSPVTDKCHLGRLRTVRIYVCGSITHLTWLRYAPLLEYLVVGGCDSIEQVVKDDDEAGSNSKNDNIFINLRDLCLHNMSELVSIHKRALAFPSLKRILITDCPNLRKLPLNSSFASKDNLIAIQGETEWWDNLEWDDTIIEHLLRPKFKFQELVLLGIYDRSEVTTMSACKRVEIEAEPLLAGALGMRWCLQVAKELNLRRVTISPDTTNVSNCLNSTIVAKGLFTCTNAQAAYVYKLQENLDSLNQKWSDLQNKEKDVRTEIDRAESTGVKKRTNEVIGWLQEFQKLQELGEETLRCHTEIPKLAREMAKECGGLPLALITVGSAMAGVESFEAWKVAENNLRSSHWTASDLEDKVFRILKFSYDKLHDKAHKRCFLYCALYPEDFNLDIDELIDRWMAEGFIDKDEVGELINLEFINLSGTSIFRLPIELKKLKNLRVFLMDDMAIDDVVEVSLNVIEGLEQLKVFRFSRKAFHGFRSNFVQGEISLLEKLESLPKLEELIIHLTSITSLRRLLHSTKLMACSRRLKLSYTGTSIEHVVKDDGEEADSKSNNDNIFTNLKELCLGYMSKLVSIHKRALAFPSLKCIIVYGCPNMRKLPFNSSFASKNNLIAIQGVTEWWDNLEWDDTIMEHLLTTS
>g10500.t1
MDSERNIEISSNNLKIKIATSSSKKQGEESLDNISNLPSLNTKSSIESSPYESPLVSPPSSAFVSALQSPYISPRATLPNPTNSTITTCTSTTTNPSTPEDLPSSSYTPPSDPYEFSDDTSDTKLKFMTCVPETVPPRISFSFPVPRVSFAKGPVSPATTNSKLGSCDVYIGFHGQNPNLIRFCKWLKSELELQGIDCLLADRSKYSDIQSHEIADRVICSVAFGLVIITSSSFLNRLSMEEVRFFAQKKNLIPIFFDALPAEIISLLNCNSIDKECKEAIDGLVKCNEFCLEANDGNLRSCISKVSSILRARLGRKNVGHKDNHNMQGFENLLPFPRNAYFVGREKEIMEIEGLLFGNRNFMEQVQDHYRASGSGQSEGLADEESESTVGKGGGGRYISLEIGRNKEPNLEAWIEQPMVGNNSLKRLKNKKSKSGSYNKSLCSSSSVVCINGVSGIGKSELALEFAHRYYQRYKMVLWIGGEARNLRQNILNLSRNFGLDVGADTETERGRIRSFEEQEIEAFKRIKRELFGETPYLLIIDNLETEEEWWEGKDLYDLIPKNNTGGTHVIITTRLSKVKNYDTIHLPPLPLSDAMILIKGMKSKEYSIDEVNFLEKFYDKLGRLSFGMMMIGSLLSELAISPSALFESINQVSLNDDSNSCCLSIAQEQWCKNNHFLMKTLLFCLETLEKTKAKGNLLAIRMLLVGGWFSPAPISANLLVNAAKSVSASENHLKKWTSCMSLTSSCLSPQTWKDEEDSASLLVKFGLAKRTNLHDDGCWLRFHSITQTFAKRKGGLKYAKAAIQGVRKMSNHLISDHLWESAFLVFGFKSEPPVVELKATDMVLYIKRTALPLAIQAFTTFSRCNSSLELLKVCTNALEEVEKSFVTQIQDWSHDSICWKKRLQRRQKVDEYVWQDVTLLKATLLETRAKLLARGGHLDSGKELCRTCISIRTVMLGHNHAQTLAAQETLARLVRMRSKI
>g10539.t1
MAENAVLSALGEVFQLLQNEKNLLQGVHKDFSDIKDELESIQVFLKDADRRAADEADTNDGIRTWVKQLREASFRIEDVIDEYLRLIHRPPGFGSLVCKMANLNKTLIPRHKIASQIQEIKLSIRGIKERSERYNFQTSREQGSSSSRNNTGETENGRWHDPRLSSLFVEETEIVGFEGPREELFGWLLEGAPERTVISVVGMGGLGKTTLAKLVYDSQKLTSKFDCRACITVSQSYTVRGLLIKMMDQFCKETEDPLPKKLRKMDDQSLVIEVREYLQHKRFLVFFDDVWQEDFSDQVEFALPNNNKGSRIIITTRMMQVADFFKKSFLVHVHNLQLLTPNKAWELFCKKVFRSEVGGRCPPELEALSKEIVQKFKQLPLAIVAIGGLLSTKSKTMTEWKNVSENLSLELGRNAHLTSLTKILSLSYDGLPQYLQPCILYFGLYPEDYGIPQGKLIRQWIAEGFVKPDERRTLEHVAEDYLSELIQRSLVQVSEFNLDGKAHICQVHDLLREVLIRKSKGLSFCHCVHVDSELLADEKARRLSITTTSNNVLKSTNISHFRAIHVFEKGGSLEHFMSKLCSKSRILKVLDIEGELHNLETLDIRYTLVREIPREINKLTKLRHLLALHRNYESKYSLFGFTTGVQMQKGIANMASLQQLFYVEVNHGGVDLIQEMKMLKRLRRLGLRHVRREHGNALCAAVEEMKHLEDLKITALGEDETINLNFVSSPPQLQCLHLKAKLESFPDWISKLEYLVDIKLALSNLQNDPLQSLKNMPNLLKFSLWDDAYEGTLPSLEYLTMDRIPQLKEVPSGIMHLDNLKVINFTEMPAEFVESIDPDNGNNYWIIKHVRLVSIHRSNGPKFYDYEIHTIHSSS
>g10541.t1
MMEQFCKETKDPLPKMLHKMDDQSLIIEVRRYLQHKRYLIFFDDVWQEDFSDQVEFALPNDNKGSRIIITTRMMHVADFFKKSFLVHVHNLQLLPPNEAWQLFCKKVFRSDLGGHCPPELEAVSKEIVQKFKQLPLAIVAISGLLSTKSKTISEWKKVSQNLSLELGRNAHLTSLTKILSLSYDSLPHHLKPCILYFGLYPEDYAINQERLTQQWIAEGFVKSDERRTPEKVAEEYLSELIHRSLVQVSNVDSGGKVDTCQVHDLLREVIIRKMKDLSFCHCVHEDGESIAIGKSGSLEHFMGKLYSRSRILKVLDIQDHGGVDLIEEMKMLKQLRKLGLKHVRREHGNAISAAVVEMQHLESLNITAISEDEIIELNFLSSPPKLRKLHLKGRLKKLPDWMPKLECLVKIRLGFSMLKDDPLQSLKNLPNLRKLNLWDNAYDEKGALLSLERLKMENIPRLKEVPSGIKPLDKIKVIDLVDMPNELVNSIDQDNGQSHWIIKHVPLVLIRHWFGPKYYDYDIRTISSSSKE
>g10542.t1
MAETAVLFALGEVFQILKEETNLLSGVHKDFSDIKDELEIIQSFLKDADRRAADEADANNGIRTWVKHMREASFRIEDVIDEYLRLTHRANPTGCGSLVCKITSLVNTLIPRHHIASEIQDIKLTIRGIKERSERYNFQISHEPGSSSRNNTRETENERWCDPRLSSHFIEETEIVGFEGPREELFGWLLEGAPERTVISVVGMGGLGKTTLAKLVYDSQKLTSQFDCRACITVSQSYTVRGLLINMMEQFCRDTKDPLLLMLHKMDDRSLITEVRQYLQHQRYLIFFDDVWQEDFSDQVEFAMPNNNNGSRIIITSRMMQVSNYFKKSFLVHVHNLQLLPPEKAWELFCKKVFRFELDGHCPPELEAISKDLVQKCKQLPLAIVAIGGLLSTKSKTMIEWKNVSENLSLELGRNAHLTSLTKILSLSYDGLPYYLKPCILYFGIYPENYSINHKRLTRQWIAEGFVKTDERRTPEQVANEYLSELIHRSLVQVLNVGFEGKVQTCQVHDLLREVIIRKVKEVSFCHYVHEDGKTVAVGITRRLSIATNSNNALKRTNNSHFRAIHSYEKGELLEPFIGKLCSQSRILKVLDIQGTSLNHIPNNLGNLFHLRYINLRGTKVQALPKSVGELQHLETLDLRDTLVHHLPSEINKLTKLRHLLAFHRNYEAKYSLLGFTTGVQMEKGIKNMTSLQNLYYVEVDHGGVDLIQELKMLRKLRRLGVRRVRREHGNALSAAIVEMKHLENLNITTIVDDEIIDLNFTSSPSQLQRLHLKARLQKLPNWIRDLEYLVEIKLALSKLKDDPLQSLKNLPNLQKFGLWDNAYDGEFLHFQNGGFLKLKRLDLSRLTRVNFVLIDKGTLPSLEYLTTDRIPQLKEVPSGIKHLDNLKVINFTEMPAEFVESIVPDNGKDYWIIKHVPLVSIHHSNGPKFFDYDIRTIHSSSSES
>g10748.t1
MAAATTTTLVGNAFLTATIETLLHKLASEDFIDYIKRSNLSVLKLTVFETSLLALHSVLHDAENKQFFNLEVKQWMDELYNVISVADDLIDEIGYRSLQCKDDKEILMNMLLSSGSDTRCNYNNYLGVIAILGVGGVEDLDIVRVIKALDASVSPSTYPSDDLDYLRLQLKLKLNSRRFLFVLDDLSNVSYNDWHELVAPLVNGKFGSRVIITTRQERVAEVTHTLPIHMLEPLPYEDCWSLLSKHAFGSENYGGNKYPNLEAIGRKIAKKCRGLPLAAKTLGGLLSSKKASLNSPKVKKHQNKLECGGSISKHIHHLSYIQEEYDTFKKFEISCDFKCLRSFLPINIQQGLYYLSRKVVDDLIPTVRSLRMLSLSHYKNFTMLPDSISNLLHLRYLDLSYTNIKSLPDSTCDLYYLQTLKLSCSALTELPVDIGKLINLRHLNISGARISKMPKQIVGLENLQTLSVFVVGKQEVGLSVRELGKFPYLRGKLSIKNLHNVIDVSEACDANLKSKEHLEELELCCAENFEDSPIDKVVFDVLQPSINLKKLTIGLYGGTSFPSWLGDSSFSNMVYLYIGFCEYCVALPPLGQLPSLKDLRIKNMSILETIGPEFYGMSSGGSNSPFQPFPSLECLNFSFMTNWKEWVPFKGRKFPFPQLKTLKLDGCRKLRGHLPGHLSSIEEIAINDCDSLLETLPNQHSLSLVKSLDVTSRGTKWSFFECDSARVLQRVKVWNFETMLSVPKMLLSTTSLQHLVLYNIPSLTAFPDDGLPTFLKSLEIASCENLAFPPPETWSNYTSLVTLRLSDCDALTSFPLNGFPVLQRLCIESCNSLQCFFISEISSHCPSTLQLLVVYDCDALKSFPQRMETLTSLESLTLKPLLPCYEGGCLPPKLRLINIESQSPSTTMPVTGWGIQNLNALSDLRIGGDGIVNSLLKERLESFSEDMLPSSLKSLVFDYCPKLKSLPERLPSSLEILELDECRRLGALPKHGLPSLKRLRISHCDMLKARYENQRGEHWSNIAHIPVIKVDDELTI
>g10783.t1
MLNFKYQLLQLLFLLLTFSFPVALSNHKAIESLLHRLDSKRAIPSVQEAAAKGVLRRLLPTHLSSFEFNIVSKDVCGGDSCFMINNHNKSSQNGPEIIIRGTTGVEIVSGLHWYLKYWCGAHVSWDKTGGVQTTSIPKPGSLPLLKDEGVKIKRPVPWNYYQNVVTSSYSFVWWDWERWEKEVDWMALQGINLPLAFTGQEAIWQKVFKDFNISSEDLNGFFGGPAFLAWARMGNLHGWGGPLSRNWLDQQLVLQKQIISRMLELGMTPVLPSFSGNVPAALTKIFPSAKITRLGDWNTVDADPRWCCTYLLDPSDPLFVEIGEAFIRKQIKVAEATIHRESEDLGSLSIMDIDTFNENSPPTSDPDYISTLGAAVYQGISKGDKDAVWLMQGWLFYSDSSFWKPPQMKALLQSVPSGKMIVLDLFADVKPIWKTSFQFYGTPYIWCMLHNFGGNIEMYGVLDSIGSGPVDARVSANSTMVGVGMCMEGIEHNPIVYELMSEMAFRKEKVKINEWLKSYSHRRYGKAIHQIDAAWEILYHTIYNCTDGIADHNHDYIVVLPDWDPSTNVESGMSNNQKKIYFLPPGNRRYLFQQTPAGMPQAHLWYRPEDVIKALQLFLAGGKNLTGSLTYRYDLVDLTRQVSSKLANQVYIKAVTSFQEKNIDDLNLYSHKFLQLIKDIDSLLASDDNFLLGTWLESAKKLAVNPSELKQYEWNARTQVTMWFDTNETTQSKLHDYANKFWSGILENYYLPRASTYFSHLSESLRQNKKFKLIEWRKQWIPMSNKWQEGNELYPVKAKGDALKISQALYEKVSCTKASLSSSSSDSKAPTSSSPPQSVPSRPPEPAFNYAFANTNGNPLVRMVQNTESSIERVIFDFRFLALLAVAGSLAGSLLCFLNGCVYIVEAYKVYWTSCVKGVHTGKMVLLLVEAIDVYLAGTVMLIFGMGLYGLFISNTPPDVSPSVDRALKGSSLFGMFALKERPKWMKISSLDELKTKVGHVIVMILLVKMPTEPAFNYAFANTNGNPLAGMVRNTESTIERVIFDFRFFALLAVGGSLAGSLLCFLNGCVYIVDAYKVYWSSCVKGVHTGKMVLRLVEAIDVYLAGTVMLIFGMGLYGLFISNTPSDVSPSVDRALKGSSLFGMFALKVTATLRSSIRGXYQLKMAATMIGGAFLSATVQTLVEKLASKEFLDYIKNTKLNVSLLRQLKTTLLTLQAVMDDAEEKQINNPAVKQWLDDLKDAVFDAEDLLNQISYDSLRCKVESTQVGSKTNQVWNFFSSPFKNLYGEINSQMKIMCENLQLFAQHKDILGLQTKSGRVSRRTPSSSVVNESAMVGRKDEKETIMKMLLSQRDTTNNNIGVVAILGMGGLGKTTLAQLLYNDKEVQQYFDMKAWVCVSEDFDVMRVTKSLLESVTSRTWENNNLDLLRVELKKISRGKRFLFVLDDLWNDKYDDWYELVSPFIDGKPGSTVIVTTRQEKVAEVAHTFPIQKLEPLSNEECWSLLSKHALGSDEFHDSKNTTLEEIGRKIAKKCGGLPIAAKTIGGLLRSKDCPLDRKKLVLLWMAEGFLDCYQGGKAMEELGDDCFVELLSRSLIQQSDDDARGKIFHMHDLVNDLATVVSGKSCCRFECGDISENVRHISYNQKQYDIFKKFEKVYNFKCLRSFLSITNMFPFNDISIKVIDDLLPTLKRLRVLSLSKYKNITKLPDTIGNLLQLRYLDLSYTIIKSLPNTTCNLYNLQTLILSSCWGLTELPVHMGNLINLRHLDITDTNIKELPVEIARLENLQTLTVFVVGERHAGLSIKELSKFPNLQGKLTIKNLHSVVDGREAEDANLKSKEKIEELELLWGKQSEDSQKVKAVLAMLQPPTSLKSLKINLYGGTSFPSWLGNSSSFSNLVSLRINNCEHCMTLPPLGQLPSLKDLEIHGMKNMDTIGPEFYCAQGGECSNSSFQPFLSLERIKFQNMPSWKEWLQFEGINFAFPQLRTMELLHCPELRGHLPSHLPCIDEIVIKGCPHLLETPSTLHWLSSIKKININGFGERTLLSWFESDSPSLMQGVVIQECASLLYVPKLMLRSTCLQHLHLYSLSSLTAFPSSGLPTSLQSLIIKNCENLSFLPPETWSNYTSLVSLELWRSCDALTSFPLDGFPALQTLEIYECKSLDSIYILESPSRRPSSLKSLRNWFHNSIGLVKVKLKMDTLTSLEELTLDCEGELSFCEGVCLPPNLQSMELGFLQRTTPPITEWGLEGLKALSRLRIVEDDDIINTLMKESLLPISLSHLELHFKDKKKAFDVSGLRHLSSLQYLLFRSCKELESMPENCLPSSLETLQFNNCEQLKSLPEDCLPSSLKELIFADCKKLESLPEDNLPHSLKILIIWICPLLEERYKRKEHWSKIEHIPVIDINWKVTMW
>g10786.t1
MAATMIGGAFLSATVQTLVEKLASKEFLDYIKNTKLNVSLLRQLKTTXLTLQAVMDDAEEKQIXNPAVKQWLDDLKDAVFDAEDLLNQISYDSLRCKVENTQAANKTNQVWNFLSSPLKNFGRVSHRTPSSSVVNESVMVGRKDDKETIMNMLLSQRDTTGNNIGVVAILGMGGLGKTTLAQLLYNDKEVQQYFDMKAWVCVSEDFDTMRVTKSLLESVTSKTWESNNLDILRVELKKNSREKRFLFVLDDLWNDNYNDWDELVSPFIDGKPGSMVIVTTRQEKVAEVAHTFPIKKLEPLSNEECWSLLSKHALGSDEFHESKNTTLEEIGRKIAKKCGGLPIAAKTLGGLLQGFLDCYQGGKAMEELGDDCFVELLSRSLIQQSNDDAHGKIFIMHDLVNDLATVVSGKSCCRFDCGEISENVRHISYNQDKYDIFKKFENIYSFKLLRSFVSVPYCSNGYSYNYISIKLVDDFLPTLKRLRVLSLSYYKNITKLPDTIGNLLQLRYLDLSYTGIESLPDTTCNLYNLQTLILSXCMXLTELPVHMGNLINLRHLDITDTNIRELPVEITRLENLQTLTVFVVGERHVGLSIKELSKFPNLQGKLTIKNLHSVIDAREAEDANLKSKEKIEELELLWGKQSEDSQKVKAVLAMLQPPTSLKSLNINLYGGTSFPSWLGNSSFSNLVSLRINNCEHCMTLPPLGQFPSLKDLEIHGMKNMDTIGPEFYCAQGGECSNTSFQPFLSLERIKFHSMPSWKEWLQIEGINFAFPQLRTMELLNCPELRGHLPSHLPCIEEIVIKDCPHLLETPSTLHWLSSIKKININGFAERTLLSWLETDSPSMMQDVVIEKCASLLYVPKLMLRSTCLQHLHLYSLSSLIAFPSSGLPTSLQSLIIKNCENLSFLPPETWRNYTSLVSLELWCSCDALTSIPLDGFPALQILEIDECRSLDSIYILENSSRLPSNLQSLSITSLCSIKVKLKMNTLTALEDLCLDCEGELSFCEGVCLPPNLQTISLVWNQRTAPPIIEWGLQGLSSLSKLTIEADDDILNTLMKESLLPISLSELVFCFKYQEKAFDVSGLRHLSSLEYIEFMNCDELESFPENCLPSSLKTLTFTHCEELESLPENCLPSSLKSLDFWDCKRLESLPEDNLPDSLEKLTIDDCPLLEERYKRKEHWSKIEHIPIIDINGKSDMAAALVAGAYRTPSSTVVNESVTSMSLSLSSFLPTMTDSFTTVLEGVLQETLPLTVLCKPRMSFCWTKSFEGDELQHLSSLESLHFRNCQQLESLPENCLPSFLAEITSILEL
>g10803.t1
MAATMIGGAFLSATVQTLVEKLASKEFLDYIKNTKLNVSLLRQLKTTXLTLQAXMDDXXEKQIXNPAVKQWLDDLKDAVFDXEDLLXXIXYXXXRCKVEXXQXXXKTNQVWNFLSSPFKNLYGEINSQMKIMCESLQLFAQHKDXLGLQTXSXRVSXRTPSSSVVNESXMVGRKDXKETIMKMLLSQRDTTGNNIGVVAILGMGXLGKTXLAQLLYNDKEVQQXFDXKAWXCXSEDFDXMRVTKSLLXSVTSRXWEXXNLDXLXVELXKISRXKRFLFVLDDLWNXXYXDWXELVSXFIDGKPGSMVIVTTRQEKVAEVAHTFPIQKLEPLSNEECWSLLSKHALGSDEFHDRKNTTLEEIGRKIAKXCXGLXIAAKTXGGLLRSKDWPLDRKKLVLLWMAEGFLDCHQGGKAAEELGDDCFVELLSRSLIQQSNDDAHGKIFFMHDLVNDLATVVSGKSCCRFECGDISENVRHISCCISIKVVDDFLPTLKRLRMLSLSYYKNITKLPDTIGNLLQLRYLDLSYTGIKSLPDTTYTKIKELPMEIARLENLQTLTVFVVGERHVGLSIKELSKFPNLQGKLTIKNLHSVIDAREAQDANLKSKEKIEELELLWGKQSEDSQKVKAVLAMLQPPTSLKSLNIDLYGGTSFPSWLGNSSFSNLVSLRIINCEHCMTLPPLGQLPSLKDLEIHGMKNMDTIGPEFYCAQVGECSNSSFQPFLSLERIKFDSMPSWKEWLQIEGINFAFPQLRTMELLHCPELRGHLPSHLPCIEEIVIDDCPHLLETPSILHWLSSIKKININGFAEKTLLSWFESDSPCMMQDVVIEECATLLYVPKLILRSTCLQHLKLHSLSSLIAFPSSGLPTSLQSLHIENCENLSFLPPETWSNYTSLVSLELLWSCDALTSFPLDGFPALQTLTIYECKSLDSIYILESPSRRPSSLKSLRIVSYDSIGLIKVKLKMDTLTSLEELTLQCEELSFCEGVCLPPNLQFIHLIVNQRTTPPITEWGLEGLTALSRLIIKADEDIINTLMKESLLPISLVDLTINNNKMKAFDVSGLRHLSSLQYLQFMDCEQLESLPENCLLPSSLKELVFWNCKMLESLPENCLPSSLKELGFWDCEKLESLPEDNLPDSLEKLIIEYCPLLEERYKRKEHWSKIEHIPFIQINHQVTI
>g10804.t1
MAATMVGGAFLSASVKTMIDKLISAEFRDFIKNKKLNVSLLKQLQTTLLVLQAVLEDAEEKQINNCAVKQWLDDLKDAVFDAEDLLNQISYDSLRCKVENDQAGNETHQVWNFLSSPFNTFYSKINSQMKIMSESLQLFAQHKDILGLQTKSARVSHRTPSSSVVNESVMVGRNDDKETIMNMLLSESGTSNNKIGVVAILGMGGVGKTTLAQIVYNHEKVLEHFDLKAWACVSDDFDILRVTKALLESVTSKAWESNNLDFLRVELKQNLRDKRFLIVLDDLWNDNYNDWDELVAPLINEKSGSRVIITTRQEKVAIIARTFPIHKLEPLSDEDSWSLLSKHAFGGEDFCCTKCPNLETIGRKIARKCGGLPIAAKTVGGILRSKDYALDRKQLVLLWMAEGFLEHSQGCSNLTKLPERVGKLINLRHLDIDLTSITEMPKQIVELENLQTLTVFVVGKQSIGLSIRELGRFPNLRGKLFIKNLENVIDVVGAYDTNLKSKEHIEELTIQWGKETDDSLKDKDVLDMLQPSPNLKKLSIDLYGQLPSLKDLQISEMTILETIGEEFYGIIGGGSNSSFQPFPSLEKLVIEEMSNWKEWLPFQDNLIPFPLLKTLELSKCPKLMGHLPRHLPSIEVIEIHACDNLLVTPSIQPWLSSIKKIVIERDRDLESNTESTQLFKSDSPCLLQGITIESCHMLLSIPKVIINNTCLQELDLYGIQSLTAFPKKGLPTSLQSLRICKCDNLTFPPPETWKNYTSLVSLELDRSCNALSSFPLNGFPMLQDLSICECRSLESIFISETSPFSFSTLKYLYVSSCEALKSLPQRMDTLTALESITLYNFPKLKLSFLKQAVLPPNLRIIGVNSVRITKPVTEWGLQGLTTLSKMRIGGDDIVSMFLKERKLPISLVSLNIMNLSETKSLEGNGLRHLSSLECLCFSECSELVSLPEKSLPASLKTLYFYDSPRLESLPEGSLPSSLELLRIVGCPLLEESKQFYLDNMAATLIGGAFLNAIVKIMMDKLTSKEFLDYIKNKLNVPLLKQLETTLRILQAVLEDAEEKQINNPSVKEWLDDLKDAVFDVEDLLNEISYDSLRCKVENTEAASKTNQAWDFISSPFNTFYRKINSQMKIMCERLQLFAQHKDILGLQTKSSRDSHGTPSSSMFNKSVMVGREDEKKKIIDMLLSGNGPSNNNIGVAAILGMGGVGKTTLAQLACNEDKVQEHFDLKAWVCVSQDFNILNVTKTLLESVTSTAWGNNSLDFLRVELKKYLRGKRFLIVLDDLWNDNYNDWDELVTPLINKKAGSRVIITTRQQKVAEVARANPICKLEPLSTEDCWCLLSKHAFGGEDYSDAKYQDLEAIGRKISEKCGGLPIAAKTLGGLLRSTVDVEEWNVILESNIWQLKNDNILPALFLSYRCLPSHLKRCFAYCSIFPKDYPLDRKQVVLLWMAEGFLEHSQDEQAMEQIGDECFSELLCRSLIQQLHDNSTGQKFVMHDLVHDLATVVSGKSCCRPEYGGVISKNVRHLSYNQKEFDMFKKFGICYEFKCLRSFLPIAPWREINYLSRKVLDDLLPTLGRLRVLSLSKYYNISKLPDSIGNLVQLRYLDLSHTEIKSLPDTLCNLYFLQSLLLSCCSKLTKLPEHIGKLINLRHLEIDSTRIMEMPKQIVELKHLQTLTVYVVGKQNIGLSVRELKRFPKLRGKLCIKNLENVIDVEGASDSDLKSRKHIEELMLQWGKETDGSLISNGVLGKLRPSPNLKKLSIDLYGGTSFPSWLGDSSFSNMVSICIDNCAYCVTLPPLGRLPSLKNLRIGRMNSLVIIEGEFYGNEGGSNSSFQPFPLLEDLVIVDMSEWEEWLPFQGNNKSPFPSLKTLKLSNCGKLKGYLPCHLPCIEKVEIYNCEDLSATPPESTLHWLSSIKKIVMERSQWSLLESDSLCLHEDIKIQHSPVLEFVPKMIMKATCLQYLNLTDIPSLTEFPADGLPTSLKSLRIHDCEQLQFLPPETWSKYTSLVILGLKNSCGALKSFTLNSFPMLQDLSIENCRSLESIFISETSFSLSTLQYLFVCGCEELKSLPQQMNTLTTLGEIYLMNLPKLSFCDGACLPPKLQSLCVDSERIAVPVAEWSLQLQGLTALSRMVMGGDDIVTMLLMGQKLPISLVSLTIRNLSETKSLEECGLQHLSSLKELIFLSCSELQSFPENTLPSSLKSLSYSDCPRLESLPEDSLPSNLELLYILECHLLEKRYKREEHRSKIARIPFIMINDQVTI
>g10809.t1
MAATTLLGSAFLTATTESLLHKLASSEFIDYVKCSKLNLLKLTVFETSLLTLRSVLHDAEQKQFFDSEVKQWINELYDAISVADNLIDEIGYDSLQCKVESTQPDHDFTFNYRLMLMCLRLQRFVKQIDFIGLQSVSGSDRVSYRMCSNSVVNDCVIIGRKDDKEILMNMLLSGTETSYNYNNLGVIAILGVGGVGKTTLARLVYNDRDIKEHFDLKLWVRVSEKFDIVRVIKALLASVCSLTYDNNDLDYLRLELKKKPSCRRFLFVLDGMWNVGYNDWDKLVTTLFNGKSGSRVIITTRQESVAEAAHTFPIHKLEPLSYEDCWSLLSKHAFGSEDFGSNKYPNLEAIGRKIARKCRGLPLAAKTLGGLLSSKIDAKEWIAILTNDLWNIPDDYILPSLLLSYQHLPSHLKRCFAYCSIFPKGYPFDKKQLILLWMAEGFLEHSQGGKAPEEVGDDYFVELLSRSFIQKLNNDIERKKFVIHDLLYDLAVVVSGKSCCRFECGGSISKNVHHLSCIQEQYDTFKKFEVFYDYKCLRSFFSITDTPSLTYLSRKVVDDLLPTLRSLRVLSLSHYKNFTVLPDSIYNLLHLRYLDLSFTEIQSLPDSTCELYYLQTLNLYCTALTELPTNIGKLINLRHLNLSRTNISKMPMQIVELKNLQTLTFFVVGKHGTGLSVSELGKFPNLRGKLCIQNLHNVIDVNEACDANLKSKEHLEKLELYWDKNFEDSPIDKVVLDALQPSINLKKLTIGSYGGTSFPSWLGDSSFSNMVYLYIGFCDYCVALPPLGQLPSLKDLSIQGMSILETIGPEFYGMLGGGSNSPLQPFPSLEHLEFSFMSNWKEWLPFGGSKFPFPRFKTLKLEDCQELRGHLPCHLSSIEEITIIGCDHLLATPPTMHSLSSVKSLDVRSSVSTEWALFEGDSACLLQRVKIWNFQMMMSLPKMFMSTTCLQHLELYYIPSLTTFPDDGLPTSLQSLHISDCKNLAFLPPETWSKYTSLVTLELWTSCDALTSFPLNGFPVLQRLSILGCGNLQCLFISEISSHFPSTLQSLEVSDCDALRSLPQQMDTLTALESLSLKLQLLPFYEGSRLPPKLRLIYIESLRTTPPVTGWGLNNLTALSDLHIGGDGNGLKHLSSLESLRIKSCSRLESLPEDMLPSSLKSLVIVSCPKLMSLPNRLPSSLEILELDDCRRLGSLPKDGLPSSLKRLSISHCRLLKARYENKGGVHWSNIGHIPVIEVNDELTI
>g10810.t1
MDATTSVASAFLSATVESLLRKLASPELIDYVKYSHLNVLKLTVLETKLLTLHSVLHDAEQKQFFNSEVKQWLDELYNVISTAEDLFDEIGYSYLQCKVENTQSQHDFEYNSELAMICQKLQGFAEQIEILGLQSVSVRVSVRMCSNSVENETVIVGRKDDKELLMNMLMFESGNNNSNNNLGVVAVFGVGGVGKSTLARLVYNDEKINEHFDLKAWVRMSEDFDVVRVTKRLTETVTSQRYAIDDLDYMRTELKKGVRGRRFLIVLDGLCNYNYNDWHGIVSPLIKGKYGSRVIITTRYEEVAKVAHTFPIHKLEPLSYEDCWSLLSKHVFGSGGNKFPNLEAIGRNIARKCGGLPIAAKIVGRLLSSKIDEKEWIEIMNNNIWNLSTDNILPSLLLSYQYLPSYLKRCFAYCSIFPKGYPIDRKQMVLLWMAQGFLEHSMLEKAEEEVGNEYFNELLSRSLIEQLNDDTDREKFVMHCLVHDLATMVSGKSCNKLESGGGRIHHFLYHQEEYDLYKKFEIVDDFECLRSFLSIDFWWRMNYISSKVLRVLLPSQGRLRALSISHYSNITALPDSLGSLVQLRYLNLSSTGIKYLPDTICDLYYLQTLNLSGCRGLTELPVHVGNLINLRHLDISFTNIKEMPMQLVELENLQTLTVFVVGEQEVGLSIRELSKFPNLRGKLHIQNLHKVIDVSEVCDTKLKSKEHIEELSLYWDKQTEDSPSQEVILDELQPSTNLKKLSIDFYGGTSFPSWLGDCSFSNMVYLCIKSCKYCTTLPPLGQLPSLKDLEIDGMSRVETIGPEFYGMIGGSTNSPFQPFPSLEKLHFERMSNWKEWLSFGGSKSPFPRLKTLYLNDCSELRGHLPSHLPSIEKITMFWCDRLLATPSTLHWLSSVKSLSLFSRGSTELSLLQSDSPCLLQIAKIFNFDTLLSLPKMFLSSTCLQHLHLCYISSLTAFPSNGLPTSLKSLDIDECKNLAFLPPETWSNYTSLVTLDLKNCCDGLTSFQLNGFPMLHSLSIDVCSNLESIFISENGSLGSSTLESLQVSNCVALRSLPQHMETLTALESLTLDSLLSCWKGVGLPPKFRLTPSQSTTSTTTVTEWGLQNLTALSDMEIGGLESFQATLPSSLKSLVFENCPKLMSLPDKLPPSLETLEFDDCARLGLLPRYGFPSSLKVLSICRCPLLKARRHGKSLQLSLVKHYPGRHNLVKGPAGHSPHYEFPEVIGEPVCLEGNSKAGYVSLCFPACSHHLVKAEAPYYQINPAGHCPHEVVRYAIPHQLA
>g10815.t1
MVECIVQCLLQKLQSPGFIEHVKYSNVSIVKLCNLERRFIILGYYLQDAEQKQLFNPTIQKWLHNLYKVMSFAEDIVDGFGYDSLRCKIHHAQPLHNSKFDSSINDIYKRLDNFIIEIPNLGLEKNVSPRISRIMHSILSSANQSIVIGREEDRRRLISMLSIDNGDALGVIAILGTAGVGKSTIARVVYNDREIEKHFDLKVWVPVMLGDFNMFRVTKALYESVYSATLDSDLNRLRLGLKAKLFKKRFLFVLDDLENLDYEDWHNLVTLLDNAAEEVGSDYFDELLSKSLIEQVNDDIDKGKFFMNNPIHDLASTISVKSRCSHLTYYQEEFDDFNKFQHFDNFNSLQTFLHVGLLCKDSSLSLAVVNHLRTSTISRLRVLSLSNYHKIDVLPDSIRSLTQLRYLKLDCTSIRRLPDTICELYYLQSLILCGCMNLKKLPEDIGKLISLRHLNISKTKIAEMPTQIAKLENLETLDVFFVGNQDAGESSVKALGKLPKLRGKLCIWNLHNVVDVSEACYANLKSKEGIEELELYWKWNREFKDTQMDKVVFDELQPSTNLKKLSISFYGGTNFPCWLGDWSFSNMVYLCIKCCNFCTTLPPLGQLPSLKELHIDDMSKVETIGSEFFGGSFLPFPALEKLQIKRMSNWKNWHSFRGKKSPFPRLKTLKLTLCPELREFPNRPPSSLETVEFEACPRLQLLPQCKFSSSLKLLSIKGCPLLKAWYETEGREHLSNIAHLLLVIQTGWF
>g10868.t1
MDDAEEKQINNPAVKQWLDDLKDAVFDVEDLLNQISYDSLRCKIYLVCKLKVLEFLVEHRQVQCDWDELVSPFIDGKPGSMAIVTTRQQKVAEVAHTFPIQKLEPLSNEECWSLLSKHALGSDEFHDSKNTTLEEIGRKIEKKCGGLPIAAKTLGGLLRSKLQSYLGKVVAGLNVVTSLKMFVISHITEKMGKRHVGLSIKELRKFTNLQGKLSIKNLHNVVDATEAEDADLKSKKIDELELLWGKESEDSQKVKVVLAMLQPSINLKSLNIGFNTPSDVSPSVDRALKGSSLFGMLALKGTMGNSKANDDTAKESPTNLEEVRKGSRKRVTSTRLDGYITSMXAKESPTNLEEVRKGSRKRVTSTRLDDIPVVKELQENIQRNADAIDQIQAEMQVQFRRAEVANAERFDLIHEALESXMRKNTXNESLHGASNSAKPPFQFFDYHNTPDADRLVIASVHLDHDVVPWFQMIQRSHPFRSWQEFTRALEMDFGPSAYDCPRATLFKLTQTTSVSDYYREFNALANRVYGVSNEAFLDCFLSGNISPAEMQLRREKGMCYFCDERFSNTHRCPNRRLMMLQLTGGEDEKLDPDPTIEDPIGQIEEEIQHHMSLNAMKGQSGMGIIRFTGQIGNIEVQVLVDGGSSDTYLRPRIAQFLKLPIEPTPKFQVLVGNGESLTVEGIVRQLHIQVQGHELTVPAYLLPVGGADLILGSSWLATLGPHIADYAKLNIKFCQEGKFITLQGDKSTSPQQSQLHQLRRMQHTNSIAQCFTVQLIQPVTPQDILAELPSDIEPELAILLHTFRKVFQNPTGLPPTRDHHHEIHLKEGAKPVKVKPYRYPHSQKEEIEKMVQDMLKQGIIKPSNSPFSSXIILVKKKDGSXRFCTDYRALNNVTIKDSFPMPTVDELLDELHGAQYFSKLDLRSGYHQILIKPEDCHKTAFRTHHGHYECPSWQSHLQHLEWXLQVLALHDLFAKLSKCSFGQREVDYLGHIVSGNGVSMDANKVKDVLAWPVPSNVKQLRGFLGLTGYYRRFVKSYAQIASPLTELLKKDAFVWNQEAXIAFHKLKQAVTTAPVLSXPNFKEXFTLETDASGTGVGAVLGQKXXPIAXFSKKLSLRRQKQSAYIRELLAITEALAKFRHYLLGHKFIIKTDQKSLKSLMEQSLQTXEQQAWLHKFIGFDFQIEYKPGKDNIPADALSRMYLLAWXXPQNHFIHELQRAVQADAELQDIIQACMRKDEAYNLYSVKDGLVLWKDKLMVPNKEDIIKKILTEFHTSHIGGHAGITRTMARIQAQFYWKNMRTXIREFVQHCVICQXAKTMTAVPXGLLQPLPIPEQVWEDVAMDFITGLPNSCGFSVIMVVIDRLTKYSHFVAQXXDYTSRSVAEXFMSQIVKLHGVPKSIVSDRDKVFTSSFWQNLFKLQGTSLNMSTAYHPQTDGQSEALNKCLEMYLRCFTFQNPKGWYKLLPLAEYWYNIAHHTSAGMSPFKALYGREAPGLVRYNNQPTDPPSVREQLTQRDVILEQLKGNXRKAQQTMKTYADRNRREXTFKVGDRVLVRLXPYRQHSXXLRKNQKLSMRYFGPFTIIAKVGAVAYKLELPTTAKIHPVFHVSQLKEFKGGAEEPYIPLPLTTTDIGPTFVPSKVLDXRMIMKGRLSMPQVLIQWGEGXTAEIKWEDYNEIKDNYPXFNLEXKVELKGGGIVMKGTMGNXKANDDSAKESPTNLEEVRKGSRKRVTSTRLDELQENIQRNADAIDQIQAEMQVQFRRAEVANAERFDLIHEALESXMRKNTXNESLHGASNSAKPPFQFFDYHNTPDADRLVIASVHLDHDVVPWFQMIQRXHPFRSWQEFTRALEMDFGPSAYDCPRATLFKLTQTTSVSDYYREFNALANRVYGVSNEAFLDCFLSGNISPAEMQLRREKGMCYFCDERFSNTHRCPNRRLMMLQLTGGEDEKLDPGPTIEDPIGQIEEIQHHLSLNAMKGQSGMGIIRFTGQIGNIEVQVLVDGGSSDTYLQPRIAQFLKLPIEPTPKFQVLVGNGESLTVEGIVRQLHIQVQGHELTVPAYLLPVAGADLILGSSWLATLGPHIADYAKLNIKFCQEGKFITLQGDKSTSPQQSQLHQLRRMQHTNSIAQCFTVQLIQPVTPQDILAELPSDIEPELAILLHTFRKVFQNPTGLPPTRDHHHEIHLKEGAKPVKVKPYRYPHSQKEEIEKMVQDMLKQGIIKPSNSPFSSXIILVKKKDGSXRFCTDYRALNNVTIKDSFPMPTVDELLDELHGAQYFSKLDLRSGYHQIXIKPEDCHKTAFRTHHGHYECPSWQSHLQHLEWXLQVLALHDLFAKLSKCSFGQREVDYLGHIVSGNGVSMDANKVKDVLAWPVPSNVKQLRGFLGLTGYYRRFVKSYAQIASPLTELLKKDAFVWNQEAXIAFHKLKQAVTTAPVLSXPNFKEXFTLETDASGTGVGAVLGQKXXPIAXFSKKLSLRRQKQSAYIRELLAITEALAKFRHYLLGHKFIIKTDQKSLKSLMEQSLQTXEQQAWLHKFIGFDFQIEYKPGKDNIPADALSRMYLLAWXXPQNHFIHELQRAVQADAELQDIIQACMRKDEAYNLYSVKDGLVLWKDKLMVPNKEDIIKKILTEFHTSHIGGHAGITRTMARIQAQFYWKNMRTXIREFVQHCVICQXAKTMTAVPXGLLQPLPIPEQVWEDVAMDFITGLPNSCGFSVIMVVIDRLTKYSHFVAQXXDYTSRSVAEXFMSQIVKLHGVPKSIVSDRDKVFTSSFWQNLFKLQGTSLNMSTAYHPQTDGQSEALNKCLEMYLRCFTFQNPKGWYKLLPLAEYWYNIAHHTSAGMSPFKALYGREAPGLVRYNNQPTDPPSVREQLTQRDVILEQLKGNXRKAQQTMKTYADRNRREXTFKVGDRVLVRLXPYRQHSXXLRKNQKLSMRYFGPFTIIAKVGAVAYKLELPTTAKIHPVFHVSQLKEFKGGAEEPYIPLPLTTTDIGPTFVPSKVLDXRMIMKGRLSMPQVLIQWGEGXTAEIKWEDYNEIKDNYPXFNLEXKVELKGGGIVMKGTMGNXKANDDSAKESPTNLEEVRKGSRKRVTSTRLDGYITSM
>g10876.t1
MSDPKVIVIGICGVGGIGKTTLARAVYDSIGQQFEGXCFLNDVRENSTKYGLAYLQQVILSDTVGENIKLHMAMNIVHQESPLNPCKRSRLWLPEDVLQVLDENAGNGNIEVMILDNLPQENVEKLSDKAFKEMKSLRILIIKDAVYSEVXQNLPNSLRVLDWSGYPSCCLPPDFVKLPSNCLIFNKFKIXLEVLTLMDCTSLDKLPSSIFTLPRLQEIQADSCKGFGISVEFDEDNGPLKFTVSPNKIHLYLSSCKLTDEHLFICLGGFANVDQVFQNGLIIVAAKDPYPFMLILTCMKELSQNNSNIEKMLLENVKGNYKLVVTDHNFILDAILAETINNLRETVKLMVDAGFEKECFDLYINLRKEWLVALRILFPSERRLYDKVFLGSFFIASDLWFSEVCRGATIQLLNIADSFVNQSPSAWRLFKILDLFETLCDLIPEFEALFTDSLVNEAIKTKNRLGEVSRDIFMEFGNLIFLMPDAELDCWFDGGVHPMTCEATGYIVMAFRSRQKLELVLREYPLVEANGAGTSSLFDSKMELIMEKFERNLEAKSQIYEDPALRILMLILLEDQLGIS
>g10887.t1
MVKTVLHELVKLCGAAIKGHISMVPIDTKPQPIILAYIEFNLEAMLVDWMRNLEVGIPTLLEDGIGFLIYAGNMISSATGFVCNSRCVHAMEWSGQKEFVASPEVPFTVDDSDAGLLKNYGPLSFLKVHDAGHMVPLDQPKAALEMLKRWTRGTRSNLKLTQKTWSQRXIDLQAALSYSFDTTYLLQIGERSGKMFILSTRACAEIRESKCKELLDALKDDNNYIVGLQGMGGTGKTTLAKEVGKKLKQSKQFTQVIDTTVSFSPDIKKIQDDIAGPLGLKFDDCNESDRPKKLWSRLTNGEKILLILDDVWGDINFNEIGIPYSDNRIGCXVLVTTRNMLVCXRLGCXSTIQLDLLSEDDAWIMFQRHAGLGEASIKDLLDKGRKIANECKRLPIAIAAIASSLKGKKHREEWDVALNSLQKHMSVDGVDNDLCLVDTEHIGSQVPNVFSKLVVLELISMNNLEELCNAIQSEHRTFSSSGKARECNELKHIIEDDDIENAMSSKTCCFPVLKSLAVVKCNKLKSVFPISMSKELPRLKLMMISEADVVEEIFKSVGDDDQKVEIPNLEVVVFVNLPSLCHVHGIQFQTVENRIVQNCKKLSLTSLRVNEIENYLLYLLRQRDGIDRDTHYDWSRLFEELEENPQDSKSTIPETKSVPPFSVSTTECLNIKDVNLGDSHETTQTKIQVSLNDDAFLQGIMISVENGTTSPNSKTITSSTHSKSVSSSSGLSSTSKSETSSPEDGDGKISIPSFSTVNTKPPATKYADIGDSQETISMEDINKLIEEDPLLALLALEKLLTGHHQGMLTSDLKDFVEKVQNFFNENIIKHATSQQVLKKHNQLLDSKTDLMNKLWSVKSTQTHIDSETSITNAQIHDLSLQIDELRKKLAYLENERDSLKSMANKCDVQKMKLKAECTELVQQSKKFFSALASSEIEDQKLDWCNIFDLGIDLTMLGAQIFGKEASKTQIFGEVVQAIRMNYYPTCSKPDLVLGLSPHSDGSALTVLQQAKGSPVGLQMLLYVINIGDKIEDWQSIANDDDDDDDDDDDDDDDDDDDDDDVVGDDKLRDMMMIR
>g11000.t1
MSLSCVSDLVMPYVEKLVDKVIGEAYHVFCFTCIVEQFEKERETLRPLKTAMEQRVEAANGRDNAIIAEVTRKKFVDNLKQIKELTEEKKSFGIIEIPRRLPGIERYSSQSYISFKSRESKYKEMLDALKDDKNYIIGLQGMGGTGKTTLVRELDDIAGPLGLDNWKDCNESDRPKRLISRLTKGEKILLIVDDVWEQDPPFDFHLDQIGIPEKGKHNECRVLVTSRSKQVLINMDCDKIIELDLLTEGEAWIMFKRCAVIAINLKGQDQDHEWKKTLNSLRKIGPVRGVDNVKFGIYKCLKVSYEYMKDEKAKGLFLMCSLFREDEKIPIEVLTRLCIGAGVFEEDYGSYDHTRTEVFAAINTLVKSGLLLQVDEEHVKMHDLVCEVAQQIANSKIQWKNIDLFSLEFDGSKLETLIVHMDRDCYLIEVPDSFLHQVSNLRVXKDYFSEATYKYVTQTAELLQLGGNDKGWENLMPYIVSIGQGMNDLIELHLDYNSQLQCLIDTNNIDIDSQQVPDVFSNLVVLHLENMETLEELCNGSISLGSMNNLKEISIKKCPRLQGLFTYFLKLGNLKTLTLTSCSKLVSVFDLSTSRSLQQLENVEISDCEILENIISYESRVDDTIEEISVIDGDNDNSNSCNTLFPELKVIIIEKCPRLQSLFTYSIKLCNLKTLTLTSCSKLLSVFDLPTSRSLRQLENLEISDCGILENIISYERGVDDKIEEISVVDDGDNDNNNSCNTLFPKLKVIIIEKCPQLQSTLPFLNSGDLLLLETISIEWCDNLTYIFDQHQDVELVSLQNLKLVHLPKFIDIFPESSIFKPQTQSEVKPIKSNKFSWRLIKLVNVSNIKSVFELSIAPKMLLEALTITDCDELELIIVDIGDGSGGSNVVFPKLKELYIANCKKLEYIFGHHNASDDHQNHINEGLSRIMDHYPVLKTIKMRGYNVENELEDIFKRSGDDDQKVKIPNLKVVVFVNLPSLSYAQGIHFEAVKSRFVHNCQKLSLTSTTNPDCIESISTLNFCEDGHLCLNLEMLFEDLRPDTTRRFKKWLDVNEASGQGSTSSQEDYGDGSVNDDMKISSTMEKQFSKDDEIIVSKSRVSSIASQFPSKGFPYGIEAQATSGHELTSSHKKGIESKIPGLEAKMKQTEKGKQEFIVNIHGLWIPSVENSEEYVDGSVNDDMKVSSTMAKQFPKDDKIMVSKSRVFSVASQFPSKGFPYGTEAQATSGHELTSSHKNGIESKIPGLEAKMKQTTKGKQEFIVNIHGVWIPSVASSEDIKLSVEDITTLVPYAKTITSPTLSKPNISSSGPSVTYDHKTSSLEYGDAQIAIHSFSISTKKPLTIEEVVDLGDSQESTQTNNQVSINDDASMKGSSNVKEQFPKDDEILVSKSRLFSTASQFPSMPSKGDASEIVEDLSSSLLIMRELEQLVFKKHLDYENLSLLTDFLVKHPSVLLRGTSLSNRYKGYAYNCLSEVLKFLQTHSVLDVLGSSHSEFVELLQDARRFPFDKDWLDGVEKCSLFPGLQVSQAALQKVLDSKHILTQHVEDLKHQLASSEAVLESIIQQEAQILETRAALSDPIGKVKLKCGGDCSMDGKSNLPIKPDSSSPDFLRHVQAALKRHRPLGQSNIIRPRRTILLQPQHTNNDSLQTTTTVVNPSQHANKLQQGANDEKANELENLSSYMGSLGFTEMEYVEGNEPEDSIGLNNDDDSKQPIIQQVEADFSLRSDGGMTRRTTVTRDNLQQFKNFLSQPATQSSVVGPCATTTSVHSTSAPMMNSTTRLHRESGSRVVAEPLGEIGVYPIAERVMESENTDTSVEKDSKMLVDKAAILVQASDSCVDAELASRECDQSKEQQECLLKETGNSKYASCGGDKMTKVKEPADVANVHRLVPKTSSLDVKSESSKLEKREKAASSKGSSVAKKRSYDPDLFFKVNGKLYQRLGKIGSGGSSEVHKVISSDCRIYALKKIKLRGRDYATAYGFCQEIEYLNRLRGKDNIIQLIDYEVTDKALLEEVMKGSLSNKDGRVKDDGYIYMVLEYGEIDLAHMLSQKWKELDGTKETIDENWLRFYWQQILQAVNTIHEERIVHSDLKPANFLLVKGSLKLIDFGIAKAIMSDTTNIQRESQVGTLSYMSPEAFMCNETDANGNIIKCGRPSDIWSLGCILYQMVYGRTPFSEYKTFWAKFKVITDPNHEITYEPLSNPWLVDLMKRCLAWDRNQRWRIPQLLQHPFLAPHVLPHPCLPQDHSCKFVQLVAETCTYDPEASQLCQQLQRLLVDPLGLTTHSLNSQDQQRTLLSKMSELCIQLRERLVDTDREPLVDTDIK
>g11127.t1
MGGLGKTTLAKSVYYCSSIRSNFECFAWAHISQECNRREVWKGILLQLITSSKEERREVRNMECDELAAMLYKVQKEKACLIILDDIWSNETWDILSPAFPTKDSKSKIIFTSRNKAISSHVDPNGLLHELGFLNEEDGWALFRNEAFPTKNDPGFTICNEFEILGRDMVAKCAGLPLAIIVLGEGFISSQYEIERDETMEDVAERYLGRLISRCMVQVGQIGSTGKIKTCRLHDVMRDMCLSKAKEEHFLSVTGRSQQNSNSINDVSSTSNVLLGASNTSGVRRVALFLDQYVDNLIPPNEQVNQHLRSLVYIHDKKCRVESWKLLKAVFESFKLLRVLDLEGVKGSKGQLXPKEVGNLFWLKFLSLKRTYLQILPSSLGCPSLHKLHIEGRMERLPEAQLFSPQLSKLTLWGCKLVEDPMVTLERLPNLKYLSCWEMFVGKKMVCSPNGFPKLEVLVIRGFSNLEEWVVENQTMSFLYRLSISDCNKLKTVPNGLKFVAGLRELEFRWMPKSFKNKLGIAGEDYHKVQHVPSIVFFH
>g11128.t1
MILVESVVSCTIERLGELLVEETSLLHKQDKGGEIIKNWIPGIIKLAYDAENVIETYAIEVALSVEEFVTGLDRDIKQVVEWLLHQDQNCQMVYICGMGRLGKTTLAKNVYHYDSIRRHFEGFAWAFMSQKFNRREVWERILLQLTTSLSKEETFEIRNMEDEELAKKLCKVQQEKICLIILDDICSSEAWDILSPALPSKNTKSKIVFTSRNKAISSHIDPKGLLHEPGLLNAEESWALFQKKAFPTKDDPEFKMCKEFEMLGKDMVTKCAGLPFAITVLGGLLASKETLNEWETIHRYITLDLIKGEVDEKHRFPKDFEIPKTKLIQLWIAEGFVSSQHEIERDETMENVAERYLDSLISRCMVQIGKIGSTGKIKTCRLHHLMRDMCLSKARKEHFLYVIDRSQPNNSLNDAKEVGGVRRLALFLDKQVDQLTPSNEHVNQHLRSLAYFHDKKCIAESWKPLQCVFTNFKLLRVLDIEGVQGSMEQTLPKEIGLVIRGFSNLEEWVVENQAMSCLHSLSISDCNKLKSVPEGLKFVAGLRELEIKWMPKSFKDRIGFAGWQQESSSFLVLEKLEF
>g11192.t1
MSSAFSSISSSSSVVSSKKYDVFLSFRGEDTRRNFTCHLYDALSRKKVETFIDNNELEKGDEISQALIEAIEESHASIVIFSENYASSKWCLNELKKILECKKYKEQIVIPVFYNIDPSHVRKQTGSYKHAFAKHRRDLRHNNDMLQKWKAALTEAANLVGWDSENYSNDSDFIKKIVEDVLRKLNLRYQHEIKGLVGIEKNFEEIESILQIGLNDVRVLGIWGMGGIGKTTLATALYAKLRSQFEGRCFLNVMDESNKYGLNAGTEAVEAISFDSTEVEDLYLKSDSLRNMTNLRYLKIYNASDGSTCNVYFPDGLEWLSDKLRYLKWDGYCLEYLPSTFCAEMLVELQMSNSKLKKLWDGVQNLVNLTSLALNYSKDLVEIPNLSRASNLHWVYLKYCESLSQLHPSILSLPRLRELLLDGCIKLESLKTNIHSKSLRKLFLGGCSSLTEFSVTSEEMTHLSLWGTAIHELSSSIWRNSKLVFLDLTVCNMLNIVGKKLSDYHGLGSVTELDLSGCTEINALSLWFILDGVQSLTKLKLERCCNLEVIPDNIQNHSMLEWLDLDDCKKLVSLTEIPPSVLYLTAVNCTYLDIDYTQRVYLENMLQTFSKDPPCEDGVVVMSLFPGAQVPCMFDLQQMETSITILPIPKSDLCWFIFCTILSEGLDFDNYDLHCIIFEQEKEVDRRRISHDYHGTLISDHVLICWHAYDRHESESSDFCNLSFQFILQGCNEKLWWSTEWIKECGILPLYALNHELELDGGSNISELKLKSKAQDTDESNWHLKNVIDELQPTSIEGETRSSKNEDDQEQPSYSRKEEEQLSVSRPPIKHVYAKRRRTK
>g11193.t1
MAEMAVSLVVGQLIPLLREEAKLFRGIHKEFTYIKDELESIQAFLKDADKRAEGDNTSEGVKTWVKQVRELAFRIEDIIDDYLIKVVPQPRDHPRCVALLHKLKTMTPRHQIAYEIQDIKSSVIEISERSKRYDFQRSFEQGSSNSRGGRNATWHDPRLAALYIEEAEVVGFEIPRKTLIEWMVKQTEERTVVSVVGMGGQGKTTLAKKVFDDKDIIRHFDCRVWITVSQSYNIEELLRDMLLKFYKQRGDNAGDISQMNRASLIDEVRNYLQEKSKILITTRNLDVIVPCKRSSSSVEVLELEPLTQEQSLELFNKKAFRFDYGGCCPKELIDISYEIVKKCKGLPLAIVVIGGLLSTREKNVFQWQRFRENLSLELKKDTHLKDYEVKSKRVTRQWIAEGFVKEERGKTLEEVAKEYLTELIHRSLVQVSSLRFNAAFEEVPKSIGMLQNLETLDVRHSQIRELPNEIRKLRKLRHLRGHIVSLIKLKDGIGEMTSLQTLSLVKLDIDGFKELGKLKQMRVLGLCVDAKYGSTLASALNEMQHLEKLNLMDLPIEVHDLDLISSPKLQKLELYVRLQKLPVWIPELQNLVVLSLVRSNLTKDPMESLKCLQHLLFLTLENQAYEGLYLHVEAGGFQKLKELHVIELTELQDIVIDKGALPSLKKLSLSFLLSLKNIPNGIKHLEKLEVLHILNMQVEFVQHNSTEDWIMEHVPFFRIQTIDGNVIKNSRS
>g11237.t1
MSLASNYLIQLLKGGNMMGGVPVEVEHMRNVLQYIQNSHQASVKKQIREAAFLVEDVIDEYMIFEERQPPDPGCAALSCEIVDFIKTMILRHQIKRRFNDLNSQFGVIDEIHSSSEQETHSRRNFQEASLYMREADIVGFEAPTAKLVDWLLKGKEVRTVVGVVGMAGLGKTTLARKVFSSKKVISHFRFCLWITVSQSYTVQELLRQLLYSIYRHKLENDSQLWTIQHFISQMDRESLTYKVSKYLYQNKYVVFFDDVWDINFSREIQFALPDNKNGSRILITTWNMTVAQCFRINSFVEIHEMQPLNLAKSLKLFTKKAFSYSSGTCPEVLKDVCLEIVKKCKGLPLAIVAIAGFLSVKDRNIIEWHKFSENLHSEMINSPHLSAVIQTFCSDYDHLPSILKSCLLYFAIYPEDYEIKSKRLIRHWIAEGFVKEEGGKTLEEVAESNLIDLIHRCLVQYSSVSIDGHGRVKEDELPETFVNGIPTKYKLLKVLDFENARLLDVPENVGDLIHLKYLSFRNTNIPSIPKSIGKLQNMETLDLRQTKVTKLPKEISKLIKLRHLLGNKMSLIHLKGDIGGMESLQTLSEVRIDEDGIELITELGKLTRLKKLSLFNIREGQGIALCSSINKMRHLEKLYIEAKSEDAAIDLSFISCPTMVQKLCIKAKLNKLPKWIPKLTNLVKLSMSYSQLTEDPLESLRYLPRLLVLNLLVRSYEGESLHFQGGFRYLKELGLRYLSNLESIIVEEGALKSLKELTIMNIPNLKTAPYGINYLKKLDVLNTHFMPTEFEKCIAPFAKHIKEKSLDL
>g11238.t1
MLQKAGSYTWEYLGPLFKVGIIMIISVPKEVEALIEERENVRDLIREAADRVAAAQQGDRRELMKKKATQLRIIDFRIEDVIDEWNSCLQHERMSERTKMKATAENVMHEEWEHHENGCVTLPYENAKFIRVRCYDRLQIAFKIKNIKSDLGEIKENISPSEQKDPNVNQEEKEKKLNSDKEWKNLRRQPYKTQTKIVGFEAHSAKMIDWLEDGNAECNVMVLVGMAGQGKTTLAKSCFDNNEMIEKFKCSAWINVSDFDDPKEFFRFMLEQFFQEPVSPPYGYFTMGLESLKNEVRKYLRKKRYVLFFDDVWSKNFWQEIEQTVSNNNEYGSRIIITTRNKEVANTCENSTIVEVQPLSIKESMKMFCQIAFKVDIDEESCPKKFAKLSSEIVEICEGLPLGIVSIGKFVSGRRKDAFKWKSKFGEAGITKILCLGYDNLPRYLKTCLLYFGIFPQGYAVKTKRLIRQWIAEGFVRYETGKRVEEVAEEYLTSLIDRNLVLVSSFTVDGKPKSCRVHYLVHDMILRKFEDLSFCQCINEENRSDVTGVVTRRLSVATNSTEELPGFFDGLVDDVESLFIRSLHFFTKEELPEHFASKIPSKYKQLKVLDFENSRLLYNLENLGDLIHLKYLSFRNTKIRCLPKSIDKLENLETLDLRQTDVNEIPEEVAKLRKLRQFLGLVQLKVGIGGMRSLQILRVVKLDDNVGLIDKELGKLWQIKDLGVNNVEKKHASALCSAINKMKYLEKLHIAANSENEVIDLQNMKKSSMLQKLCLQGKLHKLPEWVPDLDRLAKLVLSGSKLTDEYDPLDSLKGLPNLLYLSINNDAYEGQRLSFENRDFEGLEELELGSLHSLSSITVHSKALASLKKLHLRDIPELKTVPFSIQHLKNLEQLNYQNMSAEFDQSLMPIITKHLRHV
>g11319.t1
MCDPCASVLSCARETLVPLTRDHLLPFARKHLFPIALDHLLPILKESINMIRGVPNDEIAQMKHELETIEDAIHQADKLADAEGDDLADGTREKIKQLMEAFYHIQDVIDEYIIREEQQLPDPGCVDGASDYVKTKMLRLQIAHDIQIIKSRISEIKDTSSKKDHHEGSSSSITNPNDKALQDLRKAPFYMKESDVVGFEEPRKILIDWLVKGRDELTVVAVVAMGGRGKTTLAKKVFDSKEVKGFFEYHAWITVSQSYNIEELLRGLLKELYKQQEIIPPQRIHEMNQDSLVDEVRNYLQGKRYVIVFDDVGNSDFWDYIQLAMIDEIKGSRILITTRNKDAAIACRKSAFIEIHKLKDYKVDSKRLILQWIAEGFIKEEEGMTLEEVAEGYLTEKIPIKYKILKVLVLNDEARFEISEDLGSLIHLKYLELNGEICKLRKLRHFKGYYVSLIELKDDLGGLTSLQTLRGVKLDEGEDDGDNRVIDLIQELGKLKQLKELTLLGALPSLETLELYLPTEDKLPTGIQHLKKLKCLRIPSYMHPKAPVARFSFLLFRVRVVALSSLVCFSTSFYYLRFGVRIGLALAQIRFWVDFGVGGSGSSDAVGVVSVKRGHGGGGEVVLDCRRGFGLGGGGVVKLWWQQWCVVIRCSWSRWGSFEGVLAVVVVVAG
>g11320.t1
MCDPCASVLSCARENLLPLARKHLIPILNEAINMIRGFPNDKIAEMKKELETIEDAIHQADKLADAEGDNLADGTREKIKQLMEAFYHIQDVIDEYIIREEQQLPDPGCVDGAYVKTKMLRLQIAHDIHIIKSQINEMKDTSTENDHVGSSSSATNPKAISLQNLRMAPFNMAETDVVGFEKPRNKLVDWLVTGRRDLTVVSLVAMGGQGKTTLAKKVFDSNEVVKHFDCRVWITVSKSNNIEVLRGMLEELCKKQEDDPPQNIQEMTRKSLIGKVKSYLQEKRSSSFVEILELKGLDDKQSSELFDKKAFHDLKGKCPEELVNISTEIVQKCSGLPLAIIVIGFVKEDGGMTLEEVAEGYLTELIRRSLVEVVSISIDGRVESCRVHDLVHAMILEKCEDLSFCKNNFVDKQSSLTGMVRRLSIRTTNSDNLMTSIQSSHVRSLLVLTSKKLPESFEREILTNCRFLKVLDFEDNQKDLEVGSLSHLKYFRSPKDEIYGGRQNTLLKSIGMLENLETLNLRKLYSKLKLPKEICKLRKLRHLLGSEMSLILMKEGIGGMTSLQTLSRVYLDEGEKDNSVVELIQELGKLKELRELVLEDVRGKYVRALSSSISEMQQLEKLCINETTSSREPIDLHLNSPPPKLQILKLRGEFEKLPEWISKLQNLVMLDLKPSILRYDPTLKLLRDLPNLLSLTLDHCLSDSALPSLKMFSIDVMDEFRGYLPYGIEDLEKLEVINYYGRHGCKVSAETYKKIMNHEIPSEYEDPELWQRQQ
>g11321.t1
MCDTAISLARDHLLPLIRDHLLPLLTEATNMIRGIPKEIEDMKDEIESIQQFINKADRLADAEEDNKSQGSIRATIKQLIEASFRVEDVIDEYIINEEQQTSDPGCAAGAILFNTMILRLKVAYTIQSIKSRINEIKVTSEKDHGFQIQSSSDQGSSSSVNLNSTLLENLRKAPLYMDENDVVGFEEPKDILIEWLVKGRAELTVVSVVAMGGQGKTTLAKKVFDNDKVVERFKYRVWITVSQPYSVEGLLRDLLQKLYKQMNGELPRSIDQMDRDSLVDEVRTTLRQKRYVVVFDDVWNMHFWDEIQLAMIDNKNGSKILITTRNMDVANACKKFSFVXVHELKSLTKEQSLXLFNKKTFRDLNGCCPENLIEXSSKIIEKCNGLPLAIVVISGLLSCRYRNSLEWYKFSENISSELKGKHSSITKILGHSYHDLSYNLKSCLLYFGIFPEDSVLCSKSLIHQWIAEGFVKDDRGRTLEEVAEGYLTELIHRNLVQVVSVSTDGRAKYCRVHDLVHAMILESFEDLSFCKTISVDGQSPLTGITRRLSMTINSDNLMESINSSHVRSLFYIGANLSESFVRKIPIKYKMLKVLVLKGEARFEISEDLGSLIHLKYLELKGIHVENIDVTLKSIGMLENLETLDLTGCKYFCKIPKEICKLKKLRHFKGYYVSLIELKDDLGGLTSLQTLRGVHLYEDEDEDEDEDDSDNRWIDLIQELGKLKQLRELGLCGVKTIYMSALSSSINEMQLLEKLFIESVDEDTVIDMHLNSPPPMLRHLKLTGPLEKLPEWIPKLQNLVKLKLNYSCLNHDIMEPLKSMPNLLSLCLREHAFEGERLHFQDGWFKNLKQLILTRMYGLNCILIDEGALPSLETLELRYIPELKTVPAGIQHLKKLKQLRTPLVIYYTGDGWFQHAQSNISFNP
>g11322.t1
MSDMCASIVSFVREVLLPLARNHLLPLASEHLLPLARDHFPPILNEAYNINRRVQNNEIVEKLKKELETIEDSIHQADKLVDAEGHPDDGTREKIKQHIEAFFRIQDVIDEFIIRDEKQLPDPRCAASVADNFKSKMLRLQMAHNIQNIKSQLDKIKNASSKKAHEGTSSSATNPKAISLKNLRMAPFDMAETEVVGFEKPRKKLVDWLAGNRTNRSHGRLRGSNGRTGKNNSSQKKVLRGMLEELCKQQNDDPPQNIQEMTRESLIGAVKKYLLRKRYVVVFDDVWDSDTVLESKTLTQQWMAEGFVKKDGGKRLEEVAVGYLTELIRRNLVQVVSINADGRAKSCRVHDLVHATILGKCEDLSFCKNIRDNQKSSITGMVRRLSIDTISDDLMESIENSNVRSLHVLTTPKTLIESFATKIPTKYKRLKVLVLEDEELLEVPNDLGYLSHLKYFSFSGKFDGDFSLPKSIGMLENLETMDLTDTFRRYAERDLQA
>g11329.t1
MIANIIVIVVTVATAAAAIYLARPILWQYLFPKQMIKAIGKFTSNIRFPPFSRLDSLGFQYHQAAIASKDFIHFGSRQKAYDELLETLKNDSIHMIGLYGEGGSGKTTLVTEVGKQAVDGKMFEEVISITVSQNPDIIAIQAEIADMLNMELKALSVSGRAHVLWKCLKQKKRILFMVNNLWGDLKLNDIGILLDDDIRKTWKILITTPHERVCTSLKCQKKIHLELLFEDESWNLFQKFARIDEEHSTVLNDVRREICNECMGLPIAIKIVGSLFNERKDIEWQQGVAELRASKASDDEEIATSCRYITNLSYDHLPTQRAKKVFLLCTLFPEEYHIQREDLLRYAHGLDDRINSLQSMRRSFSAAINTLLKSCLVEPGSVKMHNMVRDAALWIANRSDNCKILVNVDKPLSTVAEDNNIRNCFALSSWWYNENPSFCQLHAPNLKMLLVNISVHSPLNYLNLSHITFEGIQGLQVFSLTINYKIIPISFPPSIQLLTNVRTLRLNGLKLGDISFIASLTTLEVLDLRRCYFDDLPFVITNLKSLKLLDLSECHFCQYWYNGAIGKCSQLEEVYASKCYPHKYVNKVIMDICNLQNLQRFVLGDPIIPESTRALQVNGFNTSKLKTSNKNILQIAETISLKGLYGECKNIIPDMVGVVGGMNSLSTLHLAECGEIECIFDATYDFKEDDLIPRLVELRFEFMDNLTELSHGPPLQVLHFFEKLEVLDIDHCWKLRIIFPRQCNLRNLKILSLSYCKTDVVLFSESIAQSLQQLEQLTIHGCTELKHIISPSGSEHGDCSKSEEIVSAPMNSHFLLTNIRDVNIYDCERLESIFPLCYVEGVPRLQKMHISHAPNLKYVFGKCDHEHLSSYQNQNHVMLPHLEVLKLFYLDNLFEMCPESYQANWPSQSMRILDIRGCRKMAIPWFNLSAGYHQSQHHLNEIWSLECLQSLTLGDCEELKCLFSMEIHRSLPELMYLCIYNCQELEQIVAENEELPNAEFLRLLKATQLQEVFRHGEGDNIVNKMEIVLPNLTEVTLADLPNFEDICHGCELHAIEHLQFNISNCPKIAHGLTKIQDQTEEASKDSSSISNDVEDFIYFVSRQKAYDELFETLNDDSIHIIGLYGESGSGKTTLVNEVAKKADHRKMFDEVISITVSQTPNIIDIQKQTEHLSLWFTKKERILVIVDSLWREFNLKDIGVCLNDFNKGAMKIIVITSDQPVCTLMNCQKEIHLGILSEDESWILFQKHAQVDDKFSDSMDGVPRKLCDECKGLPTTIKTLASSLKGKQNTEWEIALAKLRDSEALGDPLNCLKLCYDYLLKPDEAQLLQVCSLYPQEHHIPSEDLVRCALGLGIQSNRIFIQTLMSKLFESSMQMRGSVKIHDMVRDSALWIADRSDNNKILVNVDKQLSIVANDKNVRDFFAISSWWYNENPSFCQLHAPNLKVLLVNIIAHSSLNSLDLSPLTFEGIQGLQVFSLTINYKIVPISFPQSINLLTNVRTLRLNGLELGDISFIASLTTLEVLDLRRCYFNELPIELRNLKSLKLLDLSECIVLEKTYNRAIGKCSQLEELYASKCYPDEYVHEIILDIGILQNLQRFVLGDPIIPESTKSLQLRYFNISKLRTSNKNILQIAETFSLKGLHGGCKNIIPDMVGFVGGMNKLSSLHLTKCEQIECIFDATCNFLEYDLIPRLVELRLKSMNHLTELCHGPPQQVLQFFEKLELLDIDLCTGLHIIFPRQCNLQNLKILRLYQCKTDEVLFSESVAQSLQQLEELAIGYCINLKHLIASGGCKHGGFNTSEEIIPAPANSHFFMTNLREVEISTCESLESIFPIFYVEGLPRLQKMDISNNLKLKYVFGECDHERLSSYQYQNHVLLPHLEALTLSELPNLTGMCPEHCHAKWPPQSLWKLTLHNCPKFVGPWFNFMVGYDQRTHHLNENSPAMLKHLKLSGLPELYSISDWAGPAPKQMWSFQCLQRLKVARCYELKCVFSMETPRSLPELMELCIYNCQELEQIVAANEELVQLPNAELLDSLPNFVDICRGCKLHADKLQELNIYSCPNAAPSLKEILVAFLPSPIAAPSLEEIQSNEEDDSPPKHYQRKLRGRNEIEWQQAFEKLRESETYERGEHGKLNDEPGQESQQIFRLCSLFLEEYDTPTDDLVRYAHGLSASTSPQRARPYHIIPLMKASQAAVAIKANDSDIWSCLDCWNRIAYRKLAISVLRILIIENCEKIEIPWFNLNAGYHQSQYHLNIWSLECLQSITLGDCEELKCCLYVMADVVVNIIVTVATALASPIHRKVKYLFCANKVVDDLEDARKALTEERDNMKTRIEQAEKKTEIIEKAVEKWLTDVENLLREVDDLVQRTKTDINCFQGWFPMRGRYLFCKKMVKKIKAMGKFIGTSKDIQPFSHLAPLRGIPIASEDFIYFASTQKAYDELFDALKDDSIHMIGLYGAGGCGKTTLAREVGKKADEQKMFDMVISIIVSQRPNISGILGKIADMLNFRLEEETEEGRNERLWRRLEQEKDNRILIIVDDLWSQFNMMDIGIRHVNRHTWKILVVTHNERICTLMDCQKMIHLRHLTEDESWTLFRKLAKIDDKFCELLDGVPQKICDECKGVLIAIKTMASSLKGKHHTEWKSRAALSDVLYVSTRLSHPNRRFDEICTWSTKYILISITEELGRSMHKQTFGVKYADAWFCEDA
>g11450.t1
MAEMAVSFAIDKLLPLLTEEVNLLKGVHKEFADIKDELESIQAFLKDADRRAAAANGNNTDEGDIKSLVCGIKERSKRYSFQRSFEQGPSSSSESQKSKLHPLREDALYIDEADVVGFEEPRKTLIDWMFEGSENPIVISVVGMGGQGKTTLVKKVFDNKDIIAHFDCRVWITVSQTYDVKEVLRDMLLKLYKQKGDNPPQNINQMDQRSLTEELRNYLKPKRYVVVFDDVWSVKFWDDIKFAVIDNKSGKDLVGIAKEIVQKCQGLPLAIVAIGGLLSTKEKHVSEWQRFSENLSAGLKKDTQLMGIKEVLGLSYNDLPYYLKSCLLYFGMYPEDYQVDSNRVIRQWIAEGFVKEERGKTLEEVAEGYLTELVHRSLVQVSSIGIDGKAESCCVHDQIREMILEKFEDLNFCTQTSEDGNSSLSGIIRRLSITTTSNDLTPCIESSHVRSLLVFTDEPSIIFKDGIPKKYKRLTVLDCESTFMLHVPKNLGSYVHLKYLTLRYMVDCENLKFIGKLRSLETLSVSLETLSLRYVVLNLPKEISKLRKLRHLTGKELSLTQLEDGIGEMTSLQTLQFVDLYTDTAAKIIKGLGKLKQMRDLGLRDVRRDDGIILSSSINEMQHLEKLDIESRWMGKKDGWFQKLKKLSVITCVELREVIIDKGALPSLKKLEFINLRKLESIPNGIQHLEKLEDLRILEMSDEFVQNISTEDWNSMQHVPLVDISGRDRISIPNRWS
>g11452.t1
MADIAVSFAIDKLLPLLTEEVNLLKGVHKEFSNIKDELESIQAFLKDADSRAAAANEDNTEEGVKTWVKQLREAAFQIEDIIDNYMMHVRQQPRNPGCAALINNFSHLFKTLKQRHQIASGIQDIKSLVRGIKERSKRYGFQRSLDQGSSNSRGRQNTKWHDPRVAALYIDEADIVGFEAPKKRLIDWMVKGREERTVISVVGMGGQGKTTLAKKVLDNKDVIGHFNCLVWITVSQSYNVEGLLRDMLLKLCKQQEKKPPDNIYQMDRGSLTEEVRNYLQPKSKILITTRNLDVVVSCKKSSFIEVFELQPLTQEQSLDLFNNKAFKFDYGGCCPKELRGLSYDDLPYYLKSCLLYFGMYPEDYEVDSDRVIRQWIAEGFVKEENGKTLEEVAEGYLTELIHRSLVQVSFIGNDGKAEGCCVHDQIREMILEKFEDLNFCMQISEDGKSSLSGIVRRLSIATTLTNLPSCIESSHVRSLLFFADQSSIIFGNRIPKYYKLLTVLDCESHFLSGVLENLENFIHLKYLSLGFSDLEFKTLKSIGMLRSLETLIVEANLELPKEISKLRKLRHLIGGRMSLIQLEDGIGEMTSLQTLYNVDLDTDVAGKIIKGFEKLKQMRFLALRNVRREDVIILSSSINEMQHLENLNIESRGFEVIDLDLISLPTKIRKLRLCGILQKLPEWIPKLQNLVELRLSHSQLPQNSLKSLNCLQHLLFLSIEYSAYDGLCLHFEDGWFQKLKELNVVECHKFVEVIIDKGALPSLKELHLHALLELESIPTDIQHLEKLEVLRISYMSDVFVQNISTEDWNLMQHVPLVHISNINGDSIPNPRS
>g11453.t1
MAFAESSSLMSPDHVKAAVTEFARGFNHSYYQPLDIAILKGDWKSTKAFLDRDPSALTAKITTLGRTPLHVAAVGAQWILIEKLVQLMPANMLAEPDLMGYTCLHYVAMGESVDAAKALVIKNPSLTQETDFKGFTPLIYSITPTSCKEMVLYLVLNTTDERPGFPFSGPSTGRLVALLSSAGFHDITMHLLQRYPNLATISDSNGSIILNVLSKLPSHFRSGQNHRLIEGIFYKCIPEKLEYLSPNQSYFGNTIWCSLEIIESGTKKVRDAKFRHISAVRLVEFVFSQASTINDYQFRQSFVTPEIIFSATLYGIVEILKTCFRIFPDLVWSHIPNEGHLIQIAIKNRQEKVFRLLCKMPIICKLLAVLALDESNNTTSHLAARFSSKTESIYGAAFQMQRELLWFKEVEKLDDPLHKQVKNKDGKTARQLFKEEHKALRDEAKDWIKDRSNAGMLVAALIATITFAAAITVPGDTMAFLSSMTSLLIFSEIMKGRYTEEEFVMAMPLKLIIEDYQDKPNRVIRQWIAEGFVKEEKGKTLEEVAEGYLTELIHRSLVQVSSIGIDGKVERCCVHDQICEMILEKFEDLNFCTQVNEDGNFIHLKYLSLGSVEISEIPKSIGMLRILETLNIQSRVKLPKEIRKLGKLRHLTCMELSLIQLEDGIGEMTSLQTLHYVDLNTDGAAKIIKALGKLKQMRDLRLTNVCGEDGIILSSSINEIQHLEKLDIQSRWGIEGQEVIDLDLISLPTKLRKLTLFGILQKLPEWIPKLQNLVELTFWNCGLTEDPLQSLKSLQNLLCLSLHYLAYEGCFHFEDGCFQKLKKLDAFTCENLREVLIEI
>g11454.t1
MAEIAVSLAINHFIPLLTQGVNFLGGVPDELIDIKHELESIQGFLKEADRRAVAERDNINEGVKIWVKQTREAAFRIEDIIDQYMIYVAQQPRDPGCVALLHKISHMIKTLAPRRRLAYEIQEIKLSVSEIKIRRSRYGFDYVEETSSSSTVSQDAKWHDPRRAALYMEETEGKSTLAKKVFDSKEVIGHFEDCRVWIKVSRSYTVKKVLRDMLFKFRYTPSQDIATMDRESLINEWIAEGFVRKERGKTLEEVAEGYLIELIHRNLVQVSSARIDGKPKSCLVHDQFHKELHVDFGRRILTKCKLLKVLDFEDAPLFNVPTNLGSLIYLKYLRLRYEELDKLPKSIGMLQNLETLDVKGTNVCVLPKEISKLKKLRHLIGYRISLVRLKNCIGGMTSLQTLCYVDLNVDGVVELIRELGKLKKLKQLGLVEVGRVPGMVLSSSLNEMRHLEKLNIESKLTSNSEVIDLNLISPPPMLQSFRLHARLEKLPDWIPNLQNVVQLKLAFSHLNEDPMESLQNLQNLLSLSIIDYAYEGESLRFQDGGFQKLKELFLAKMRNLNSIVIEKRALLSLKKFELRSIPQLETVPTGIQNIEKLQVLSIWDMHTKFVHGIAVVEHVPHIEIDGDVFRNSNS
>g11459.t1
MAEIAVSLVVEQLLPLLREEAKLLRGVHKEFADIKDELESIQAFLKDADRRAVSAEGDNTSEGVKTWVKQVRELAFRIEDIIDDYLIQVKPRDPGCVALVCKIKTMIPRRRIVSEIQDIKSSVREIKERSERYGFQRSLEQGSSKWHDPRVGALYIEESEIVGYEIQRERLIDWLIKGRDERTVVSVVGMGGQGKTTLAKKVFDSKNVVGYFDCRVWITVSQSYNVEGLLREMLQKFYKLKGEDPPKDIFQMDRGSLTNEVRNYLQQKRNLDVVVSCKKSSFIEVLELQPLTQEQSLELFNKKAFRFDYEDYEVNSKRVIRQWIAEGFVKEERGMTSEEVAEGYLTELINRSLVQVSSLRFDGKAKGCRVHDLIRDMILEKFEDLNFCKNISEDGQSSLSGKIRRLSITTNSDDFIERIESSHVLDYESTPLFNIPEKFGNLIHLKYLSLGYITAGKIPNSIGMLQNLETLDLKATSVTELPKDTCKLRKLRHLIGSGLSLIQLNNGIGEMTSLQTLHYVNLGMDDAVVVIKELGKLKNMRELGLLNVCREDYNVLSSSINEMHHLVKLHVKLSSTGNDEFIDLNLISPPTKLRKLTLRGRLQKLPEWILELENLVVLRLKLSSLTKDPMQSLKSLQNLLILSIGVGAYGGSHLYFQDGWFQKLKELDIGSSDELRDIIIDKGALSSLKKLQLYGLPRLKNIPTGIQHLEKLEVLLMRSMQVEYLQHKSPEDWNWIMEHGFIAGAIILLYTKGKSPHILVFDEELFFIYLLPPIIFNAGTITDNFHGFTLHLVHLGSWWLFPKLNFLDLDLRDYLALGTIFSSTDTVCTLQVLHQDDTPLLYSLVFGEGVVNDATSVVLFNAVQKIDISKLDGRSLSVIGDFLYLFSASTALGVIAGLITAYILKTLSFGRHSSVREISMMILMAYLSYMLAELFELSGILTVFFCGISMSHYAWHNVTETSRITTRHVFATMSFIAETFIFIYVGMDALDLEKWNKTELGAAFVFPLSALANYMNRRSEQTPSITLQHQIIIWWAGLMRGAVSIALAFKHFTYSGVTDKPANATMITNTIIVVLFTTLVFGFLTKPLIRYLLPHHVARVHNRNEEESRARAEDMNLPLLSFEESAETNISRAKEGLSKLIESPVYTIHYYWRKFDDAYMRPIFGGARANRSDC
>g11489.t1
MQCFLKDADAKQQSNERVRMWVSEIRNVAFEAEEIIETHIYNSTIQTNFHNKIFTPFHLYKLATKIDRILKKIKDISDRREMYGIVVKNPNPNDRDGDGDNERLRLWRQPSPYYSEEEYVVEVKEDFGSILGQLVTLEPTRHVVSIVGMGGLGKTTLAKKLYNDSRIANHFECKAWVYVSEEYKRKDVLQGILRGVDALGRDEMDKLPVEELVNKLHNMLAEKRYLVVLDDIWGMEVWDSLKYAFPKRKLGSKILLTTRIWEVALHADGHGHPHQLRPLNHDESFALLRSKAFPGASVIPSEFENLAKEIVVKCEGLPLAVVVIGGLLSRKLKSSGEWARELQNIRGGLLEDQGKITRILALSYNDLPSPLKSCFLYLGLFPKGMNIQTKKLIRLWVAEGFLPQEGGETAEDVAQRYLNELIGRCMIQVGTVSSLGRVKTIRIHDLLRDLSVTKGKEEYFGDMAGSSSSTSQLTKSRRHSIHSCHERYDFLKHIADYSRSLFFFNREYNADIDKKIWIHRSFMQEKKLDFIYTEFKLLRVLELDGVRLVSLPSTIGDLIQLRYLGLRKTNLEGKLPLSIGNLLNLQTLDLRYCCFLKKIPNVIWKLVNLRHLLLYTPFDSPDSGHLRLDTLTNLQSLPYIEAGNWIADGGLANMTNLRQLGINGLSGPTVNSVLSTIQGLRNLHSLSLSLQSEEDEFPIFMQLSQCTQLQKLSLNGKIKKLPDPHEFPPNLLKLTLHNSHLQKESIAKLERLPKLKMLILGKKAYNWTELSFSAEGFSQLHVLRLTLLKELEEWKVEEKAMPMLEYIVIDRCEKLRKIPEGLKDITSLKKIKITGMPVDFEHRLRTKDLLEFKNTPIIESTTDILSIVASAVLMGDRNFHRWNGSIFKFRHSTVQHAVFNELSNTDESFHFSYDQLCYLHITRYNKRIDFWHSFGGR
>g11916.t1
MTEMAVFFAIGQLLSLLSEEVNVLRGVHKEFADIKDELESIQAFLKDETEELQSKEKTSGRADRTVISIVGMGGQGKTTLAKNVFDSKKVSGHFDCRVWITVSQSYNVEGLLRDMLLKFYKHKEDGLLKDIFQMDRASLIDEVRNYLQQKRYVVVFDDVWSVHFWDDIEFAVIDNRKGKIKELPKSIGLLQNLETLDVRLTDVTDIPKEIGKLKKLRHLMGTRISLIQLKDGIGGLKSLQTLNNVWLDEDGAGKIIRELGKWKLLRDLRLFCVEVEHESDLSLSINRMQHLEKLVISFSVLNEVVDLHLISPLSTLQNLSLFVKLEKLPEWIPKLQNLVNLELSYSELIDDPLKSLQNMQNLLSLSIQRYGYNGESLHFQDGGFQKLKELKLDSMNYLNFILIDKGALRVLKRLELWDIPQLETAPTGIQHLEKLQVLSFGNMSTEFDDSIAPLRGKEHFLIERRNA
>g11919.t1
MPLLREEAKLLGGIHKEFEDIKDELEYIQAFLKDADKRAEGHNANNGVKIWVRQVREAAFRIEDVIDDYLIQVRQQPRDPGFVALLRKIVHSLKVVIPRHQIASEIQDIKSFVRGIKQKRESYGFQRSSEQGSGSFRGSKNAKWHDPRRDALYIDEAEMVGFEAPKNELIGWLLEGRSERTVIAVVVHDLPPLSEDQSFELLKNKAFQFDSDGCCPNGLKEISLKIANKCKGLPLAIVAIGGLLSTKDKNVIELQRFFDNMPLELKKDSNLIGINQILAFSYDDLPFHLKSCLLYFGMYPEDYKVDSKRLIRQWIAEGFVKEERLYTLEEVAEGYLTELIHRSLVQVSSVRKDGKAKSCCIHDLTREMILEMCEDLSFCKHILHHYGSQPLSEDFMRRIFTEYRRLKVLEFEVNLRNTNILLENLGSLIHLKYLSFMNSTGETKVELPESIAMLQNLETLDLTQKAYYQIPKVVCKLRKLQHLLGFRMSLFQLKGCIGGMESLQTLSSVEIDDYCDGIEIIKELGKLRQLRQLRLSNVKEYLISTLSSSLNQMQHLENLSIYCSDSIDLHLSSPPSMLRSLTLSGDLEKFPEWILQLQNLVKLKLKMFLLKDDPIKSLENMQNLLCLSIGEDAYAGKSLHFHDGGFQNLKELYISELFNLKSVIIDKGALQSLKKFELSYACNRKTVPAGIQHLKKLEISPSGLLQ
>g11920.t1
MESLQTLSEVRIDEDGIELIRELGMLIQLRKLGLVGVLGENTRESALSSSLKWILKLQNLVELRLTRSQLMDDPIEYLENMQSLLSLSIIDNAYECGTLHFHDGGFQNLKELYIRELPYLNSIVIDKGALISLKKFELSHTPNLKTNFIQNFKELETMPSNFRWTKEIRSCAKPCSKKETATNLTKMADMAVCLVLDQLIPLLREEAKLWGGIHKEFADIKDELDCIQAFLKDADKRVAAVEGDNTNEGVKTWVKQVREAAFRIEDVIDDYLIQVRQRSRDPGCVALLRKIVHSLKVIAHRHQIASEIQDIKSSVRGIKERSEKYGFQSSLEQGSRSFRASKTAKWHDPRMAALYVDEAEIVGFQAPKNRLIGWLIEGRSERTVISVVGMGGLGKTTLAKKVFDDKAVVRHFDCRVWITVSQSYHIEGLLRGMLSELYKQKRDSPPRDISQMDRESLISELRHYLQQKRRLKVLEFEVYSEVKLSNILHENLGSLIHLKYLSFMNLSAETRIELPKSIAMLQNLETLVLRHEGSIGGMKSLQTLSNVVIDDDGIELIKELGKLKQLRKLSLFLVNEDHISTLSSSLNEMQHLENLNIGTKNVRNCSYHFIDFHLDSPPYMLQSLKLSGVLLVKLPEWILQHQNLVKLNLEMSLLKDDPIKFLENMQNLLFLSIVNKAYEGESLHFHDGGFQNLKELHIIFLPNLNSIVIDKGALQSLQKFELYYIPNLKTVPAGIQHLEKLEVLNVRDVPHVELYPRL
>g11922.t1
MCDILQAANMLRGVPKEIAEMKNELENIEEFINKADRMVDDVEDDNTSQGIKAKIKQLIEASFGIQDVIDEYMICEEKPHGCAGGANLAKTMILRHRIANKIRNIKSQISEMNDARRMNHSFHIQSSLEQGSSSSTRNLNAALLQNLRKAPFYMDEADIVGFEIPRDMLIDWLVEGRAERTVVSVVGMAGQGKTTLAKKVFDNNKIVKHFDCHVWIKVSQSYKIEGLLRDMLHKFYEQQGANPPPNIHQMNRAVLVNEVRKYLQEKRYVVVFDDVWNLRFWDDIEFAMIDNKMGCKILITTRDINVLNACKKSSFVEMYELKCLTEEQSLELFNKKAFPDLNGRCPENLIDISSKIVEKCNGLPLAIVVIGGILSCKDRNTLEWSKFSENLNSELKEDSMIKKLVCLSYHDLSYNLKSCLLYFGLYPEGCIVPSKILIRQWMAERFVKEDMEKTLEEVAKGYLAELINRSLVQVVSVSIDGRAKSCCVHDLVYAMIVEKCADLSFCKNINDDDQSSLSGMVRRLSIATKSDNLMESIESSQVRSLLVKTLNESFARRIPTKYKRLNMLDLEHVGLLNVPKDLGCLTHLKYFRFRENFRGNRCVLPKAIGMLENLETLDLTRTSFDAMPKEICKLIKLRHFLGYNMSLIQLKDGIGGMTSLQTLRDVYLEGGENEIVKLIQELGKLKQLKELVLIGVRSTYMSAISSSINEMQQMEKLHIRANGYNTVIDMNLSSPPPMLRHLTLDGKLEMLPEWIPKLQNLVKLNLKYSQLTDDKMKLLKSMPNLLSLSLRENAYEAERLHFQDGWFKNLKHLYLEDLENLNYIIIDEGALRSLEKLQLTFIRHLKTLPTGIQHLKKLEVLSIKQMSHLFSEDFFFDEGKAHWSFKHVPVIDI
>g12260.t1
MAEAVLELVLHNLSSLIHKEIAIFLDFEQDLKSLASLLTTIKATLEDAEEKQFTNRAIKDWLLKLKDAAHILDDILDECATQALELEYGGFNCGPSHKVKSSFISSLNPNHVAFRYKISKKMKRIRERLDRLAEERSKFHLTEIVREKTSGVLDWRQTTSIITQPQVYGRDGDRDKIIDFLVGDASSFEDLSVYPIIGLGGLGKTTLVQLIFNHERVVNHFELRIWVCVSEDFSLKRMTKAIIESACGHACEDLDLDPLQRKLLNLLQRKRYLLVLDDVWDDEQENWQRLRSLLACGGKGASVLVTTRLPKVVETMGTMFAYYLSKLSDNDCLKLFKQRAFGPNEKECANLVVIGNDIVKKCMGVPLAAITLGNLLRFKREEKEWLYVKESKLWSLREDVCSITDDNDVPSTSDRIRHLSIYKRKSLRDVNSVRLANVKSLKTCLKHVEQLSPHVMKCYSLRVLDLERRTKLPSSISCLKYLRSCLHLPLLGKLPTLKDLRILNMSHVYVDEEPCDGGVARGFTKLAVLVLVELPNLVRLSREDKENMFPCLSRLQITECPKLLGLPCLPYLNDLRIEGKCNQDLVSSIHKLSSLESLRFKDNEDLTCFPDGMLRNLTSLKILDIYGLFNLEDLPTELIYLNAIREIHITDCENLKSLTDEVLQKLHSLKILEVVRCPKFDSESIRRRIHQTKAHVNHDHELNIIVPKIKEGKESYQEDGVGFDAD
>g12285.t1
MNTPSSSTFPSSSFIFAQIPSTPGHHHKPHHRHLCNSLNLFSVISPSYNDNSSCVTRTTSPTTTTTTSLSSPSIASPYGFTYDVFLSFRGLDTRYGFTGNLYQALSNKGIRTFIDDEELQRGHEITPSLLEAIEESRMAIVVLSKNYASSSFCLHELVKILDCIKRKGTLVCPIFYDVDPSDVRKQTGSYGEALAMHTERFNDCLPKWKIALRQVANLSGWHFKIGDGYEYEFIGKIVEHVSKKINRIALPVADYPVGLEPHMLEINSLLDVGSDDEVKMIGIHGIGGIGKTTLSIAVYNLIADHFEASCFLENALVGGSDWLGCGSRVIITTRDKHLLESHGVNRTYELNVLDEKDALQLLTWKAFKAEKFHPTYLDVMKRVVAYASGLPLALTVMGSNLYGKNIQEWESALHQYETIPNKKIHNILKVSFDALEEDERNVFLDIACFYKGREHTLTSVEKMLDAHYGSPMKYHIGVLDQKSLIKIEFGRFIVHDLIEDMAKEIVRLESPDDLGKRSRLWFHEDIIQVLEENSELHEAGSTMFWLPGSRIPDWFEHCSSGQSISFWFRNKFPAIALCLVFDLTYGISPIHPTVIINGNRNLSELRDGSHHFWVRAHHHTYIFDFQKFKYRDNLGEERLENEWNHVEIMYKNKINHSLLIEIGIHAFKQKNRIEDIRFTDPTLEEGSY
>g12416.t1
MAEFIDLETQDGVRMPWNVIPGTKQESTNVVVPVSAIYTPIKHFPSMPLLPYSPLRCRTCRSILNPFCIVDFAAKIWICPFCFQRNHFPPHYASISDANLPAELFSQYTTVEYDSPGDNSPHVPPVYLFVVDTCVIEEEIGFLRSAISQAVELLPDNSLVGLITFGTFVHVHELGFGIVPKTYVFRGSKDVSKDQLLEQMSFFAKKPKPAVGVVAGARDGLSSESISRFLLPASECEFALNSVLDELQRDPWPVPGDQREARCTSTALSIAASLLGACVPGSAARIMAFIGGPATEGPASIVSRQLSEPIRSHKDLDKDSVPHYHKCVKFYDALSKQLVHQGHVLDLFACALDQVGIAELKTAVERTGGLVVLTESFGHPVFKDSLKRVFQSGDYDLGLASNGIFEINCSKDIKVQGIIGPCASLEKKSPLCSDIVIGQGGTSAWKMCGLDKSTSLCLFFDIVRKETPDATMQSTSNQFYFQFLTYYQNNNGQMRFRVTTLSRRWVAGLGSIQDLISGFDQEAAAIVMARQVSFKMETEAEFDPIRWLDKALINLCSRFGDFQKDTPSSFSLSPRLSIFPQFMFHLRRSQFVQVFNNSPDETAYFRMILNRENVTNSVVMVQPSLISYSFHSGPEPALLDVAAIAADRVLLLDSFFTVVIFHGSTIAQWRKAGYHNEPEHQAFAQLLRAPHDDSDLIMKERFPVPRLVVCDQHGSQARFLLAKLNPSATYNTEASLPGGDIIFTDDVSFEKIPYGVATSLINRLTSAAFREFGRINGVMDELERLKNTVESIRAVLLDADEKQEEQNNAVQNWIRRLKDVLHPADDLLDEFIIEDTKHKMDEAHQNKVTKVLYSLSPNKIAFRRKMAHEIEKIQKKFNDVVRDMSGLNLNPNDMVVEKTNNVRRETDSYVLESDIIGREDDKIKIINLLRQSHENHIVSLVSIVGIGGLGKTTLTQLVYNDGEVQYLFEKRMWVCVSENFEVKTILKNMLESLTKNKIDDTLSLDNLQNILRENLTGRRYLLVLDDIWNESYEKWAHLRTYLMCGAHGSKILVTTRSTVVSQTIGVSEPYVLNGLALEESWGLLKKITSRDYNIGANRTLESIGKKIAEKCRGVPLAIRSLGGILHMKSEEKEWIDVLRGDFWKLCEEKDSIMPGELIQMWMAHGYLECSVEGQCMEDVAFRYLPPVERLPFLKSLKLRCLNNLEYIYYEEPVLHESFFPSLESLHLYKCDKLRGWRRMGDDLNDISSSHNLLLPQFPCLSKLVVRECRMLTCMPTFPKIKSLSLNYCSVEILQATLCIAASQYSNGCTPLSMLKSLRINETIMDVKNVPQDWLQNCTSLENLEFDDLSSQYFQVFEIWFKDDLIRFSSLQKITFQFCMDLKALPDWICNISSLQHIKIDNCTDLELLPEGMHRLTNLRTLEIIVCPLLGEECRTETSATWPKVAHIPNIIIKSD
>g12417.t1
MAKNGIRFNNALVTLHAVKMKVLTAISTSAPLLDGYTASSDTEHQILHRFHLSPKLCNAPKITLALWKAPLICWIKVNTDGSVTRTPVSAACGDLFHNHLADFIGCFTQKLGQVSVPHAEIMENYCRASLVDRLASAAFREFGRIYGVMDELERLKNTVESIRSVLLDAEDKQQQNHFVQNWIRRLKDHVLHPADDLLDEFLIEDMKHKMNETPKNKVTKVLASLSPSKITFRRKMAFEIEKIQKRINDVVKDMSALNLNHNVVVFEQNNNVRRETCSYVLESDIIGRENDKKEVISLLRQPHGNENAFVVAIVGIGGLGKTSLAQLVYNDDEVRKIFEKCMWVCVSDNFDAKTIVKKMLDLLTNEKIDDALSLEILQNMLRDNLAGKRYLLVLDDIWNESYEKWTQLRTYLMCGAQGSKIVVTTRTKTVAQTMDVSIPYVLNGLTPEESWCLLKKIITYRDESKRLNQTLESIGKKIAEKCSGVPLAIRTLGGLLQGKSEEREWIDVLQGLKYLPPMECLPFLKSIRISYLHELEYIYYEEPLMSKTFFPSLEILILWKCNKLRGWWRMNDDVNDDDANSSQSYNLLFPPFPPRLSVLTIIGCPMLTCMPTFPNLDKRLEFRDSNMATLEATVNMHITIADCIYLDSLPEGMPRLAKLQTLEIIRCPLLLEEWCTTVEEKWNSDELADKVLEE
>g12425.t1
MAEQIPYGVATSLANRLASAAFREFGRIYGVMDELDRLKNTVESIKAVLLDAEEKQEQSRAVQIWTNGVNQNLQSIGKKIAEKCSGVPLAIRTLGGLLQGKSEEKEWIDILQDENQSMEDIGNQFVKIFLMNNDSSGLKYLPPMERLPFLKSLSILDLKELEFIYFEEPLLSESFFPSLEKLTVIMCYKLKGWRRMTDDINDDDDDDNSSQSYHFSFPRLSKLYLSNCHMLTHMPTFPKLDKELIFRFSRVEALEATLNMVADAIHKKPVTDVLMQQNVTMLPLFVMLSYLELRLVADRTDAGSELAGQRVVVGGWVKSSKEVEKFSPLPPPSLTADDETIPARDVSCVEILQSRIPLIRNIMDVLGGSGYVSRKKLRDSSIPKPFPPKSSTVYLLLTDGSCVATLQVVVDSSVATPSRLLPTGTCILVEGLLERPPTEGKHAIQLKADKVLHIGTVDIGKYPLSKKRVPLDTLREYSHFRPRTTTVATVIRVRSALSFATHSFFKDHAFFDVQVPTITTTDCEGFGNMFQVTTTTSDQKADKEKLSTIYETEGFSLEIVKAAAKEKSKLVETLKRSESNREALAAAIHDLQKTNELASQLEAREKQKIGTSLKDDKVDSSKEFFATQTYLTVSGRLHLESYACALGNVYSFGPRFQADKTDSAKHASEMWMVEAEMAFSELKDSMNCANDLFKYLCKWVMENCSEDLKFVGKRIDNTCVDRLRQIISGSLEIISYNEAVDDFIKAEDKKFETKFGSGVKLTSDHLSYLADAIYKKPVLIHSYPKEAKPFYVRVNDDKTVAAFDLVVPKVGTIISGSQNEERLTVINSRISELHLLQEKYEWYLDLCRNGTVKRSGFTLSSHQLRSPRPDAASHSRRRHKSPPLPLKKGEERSEWWIVDGEMHEIGDHVPPRERFVIPRENIPNKRRKQLREQFMRRTRLVLKESRLYWDEGYSNKLARDHANYESAEDDDEDFSPYRNRRPPMEYNKDLNFVRDEKSDTWEKVNLIRDKFEYDRERRMREKAFAPMHGASVADSHDSEGWNQPLNTDRYFSQTERYHHSSRGE
>g12426.t1
MAEQVPYGVTTSLINRLASAAFREFGRIYRVMDELERLKSTVESIRAVLLDAEEKQEQSHNVQNWIRRLKDDVLHPADNLLDEFVIQDMRHKMDESSKNRVTQNTNSVRRETCSYVRESDIIGREDDKKEIINLLRQHHGNHNVSLVAIVGIGGLGKTALAQLVYNDGEIKRSYEKRMWVCVSDNFDVKTILKKMLELLTGRKSDDKSSLEYLQNELQKTFHEELAGKRYLLVLDDIWNESFEKWAQLRTYLMCGTQGSNILVTTRSKTVAQTMGVSNPYVLKGLTREESWDLLKNITFGDYTIGVNQSLESIGKKIAKKCSGVPLAIRTLGGLLQGKSEEREWIDILEGAFWKLCEDEESIMPVLKLSYQNLSPQLRQCFAYCSLYPKDWEINPDELIQLWMAQGYLECSDEKQLMEDNGYQFVKIFLMKCFFQDAKIDHCGYICSFKMHDLIHDLAMDVAGNDCCYLDSETKRLVGSPMHVMLKWNANLLKSLDYLPPMERLPFLKSLSICDLAELEFIYYEEHLSSESFFPSLEKLKFVGCRDLRGWRRMRVDALEATLNLVGSIEFSPLSMLKYLKIGGYGLNVDKLPQGALSVDKYCTDAIVEGWTTL
>g12428.t1
MAEQIPYGVATSLVNRLASAAFREFGRIYRVTDELERLKNTVESIRAVLLDAENKQKQNHAVQIWIKRLKDDVLHPADNLLDEFVIQDMRHKMNESSKNKMMQEVINLLRQSHGNHNVSVVAIVGIGGSGKTALAQLNIITYGDETKCVNQTLESIGKKIAEKSSGVPLAIRTLGGLLQELECLYYEEPLLPEKFFPSLENLTFISCKKLRGWVRMKDSVIDDDDDDDDTSSQSNPLSFPPFSARLSHFQISFCPRLTRVPTFPKLDKTLSLTYSSSVKALEATLNMIDSQSSIEVPPLSLIKYLNLVHVDLDVKKFPKNWVQNLTSLEHLVFGKLPSQTFQEIEISFKENFNYLPSLRNIEFCLCSHLKTLPDWICNLTSLQHITIKDCENLASLPERMPHLAKLQTLEIIECPLLLEECETQTSATWPKIAHIPNIILKSYVAGDVIYKPVQL
>g12623.t1
MASFFTDLVKPYVEKLINGAITESSYICCFTCIAKEFEDEKAKLEVERTTFNQQVGVATRGGEDVQASALFWEEQVVDLIQEDTKTKQKCFFGFCCHCIWRYRRGKELANKKEQIKKLIETRKELAIGLPTHLPDVERYSSQHYIPFKSRESKCKELLDALKDDNKYIVGLHGMGGTGKTTLAMEVGKKLKQSKQFTQVIDTTVSFSPDIKKIQDDIAGPLGLKFDDCNESDRSKKLWSRLTHGEKILIILDDVWGDIDFDEIGIPQSDNRKGCRVFVTTRNLQVCNKLGCSSTIRLDLLSEEDAWIMFQRHAGLSEVSTKNLLDRGRKIANECKRVPIAIAAIASSLKGEQRREKWDVALSSLQKHMSVDGVDNDLAYIYKCLKFSYDYLKNKNAEELFLLSSVFQEDEEISTEILTRLGVGVGLFGESYDKYNNARNLVVVAKDKLLDSYADLGDISVLESLQSLETLDLKHCNIDKLPEEIAQLRELRLLNLEDCTIESNNPFEVIQRCPSLQELYFRNSFNPFCKKITLPTLERYYLTQHDFRVLYNSSLSKCVDLPHDNLSEATFKQVMQTTEHLSLERIKKGWRNIMPEIVPMDQGMNDLIKLRLKDDSQLQCLVDTKQIGSDQVPNVFSKLVVLDLDEMNNLEELCNGSISFDSLNSLEELTIENCGNLSSLFKGNLNLCNLKTVKIKMLSLESLTIAYCDELEHVVIDIGDDSGGNELGINVFPKLKKLHVQCCGKLKYIFGHINASDDHDQNNNEIQLHLPALKSLKLVKLQSIIGICPKQYHTTFPPLKQLELNECSQVDVKSIGDFTFHTSVSRYQDSTTIKQFNGNMEHFLALEWLKLSDLIIQECNELKHIIEDDDDDIENQRMSNIMPVLETLAVVKCNKLKSIFPISMSKDLPKLEVMLIGEADELEEIFKSLGDDHKVEIPTLKFVAFVKLPSLCHVQGIQFQTIEYHFVQNCKKLSLTSLTSSRDVFRHKIFGMTRIDDFETYLNLRRLFGEFEENPQKEMNQTPKADHENVPDLEIPSVATLPTNSQELISEQSTSQQHSLGDIDTTIKLSQGDSGIQVSIEEGTPSTSYANTITSSTDHLESPVSATECLNIEDVNLGGSQETTQTNSQVSLNDDAFMQVSSTIEQQFPKDDEIIVSGLGMPSAGIEGGAILTNAKTITSSTHLELPSSSQEQDVDVRDSQKTTKTNNDQDDPSPSNVLPLPFTFQTHSTPFQGNHSQKVEDSSSPSLITCELEQLVSKKVLAIENMSLLTDFLVKHPSVLLRDTSLSNRYKGYAYNCLAELLKFLQTHSVLDVLARFVS
>g12625.t1
MAHPFDSPAPCSMLLALRRSHLRPLRQAPAVDDMLAAAEKGTVDVVKPHVEKFIDGAITELSYICCFTCIAKDFEDEKAKLEVERTNFNQLVDIATRGGEDVQASALSWGKQADELIQEDTKTKQKCFFGFCCNCIWRYRRGKELVNKKEQIKKLIETRKELAIGLPAHLPDVERYSSQHYIPFKSRESKYKELWDALNDDNNYIVGLHGMGGIGKTTLATEVGKKLKLSKQFTQAIDTTVSFSPDIKKIQDDIAGPLGLKFDDWIPYSDNRKGCSVLVTTRNLLVCNRLGCSSTIQLDLLSEDDAWIMFQRHAGLSEVSKKDLLKIGRKIANECKRLPIAIAAIASSLKGEQSRAKWEVALNALEKHMSIGGVEKDLVDIYKCLEFSYDHLKNKNAKELFLLCSIFQEDEEISIKILTRLGIGVGLFGEGYEKYNNARNQVVVAKDKLLDSCLLLKTNEGDVKMHDLIREVAQWIAKKDQTQVELRLLNLEYCTIASNNPFEVIKRCPSLEELYFRNSFNDFCREITLPAALERYHICDNFYGTNDSLSKCVDLPHDNLSEATFKQVMQTAEHLELKRIKKGWTNIMPEIVPMDQGMNDLIKLRLKDDSQLQCLVDTKHIGFQVPNVFSKLVELDLDEMNNLKELSNGPISFDSLNSLEKLTIENCGNLRSLFKGNLNLCNLKTVKISKCHTLVSVLSPSGSLPMLEELNISKCEQLENIFTYEKFDGDNDNNKSCNSLFSKLKVVKIDHCDKLTYIFDQEVKLDSLIELELSFVPNFIDIFPKCDHSISKPQQTELQLQVVEPIKSNIFSCCCYRSKSTKVPSVVSEDQPQACSISTCDELEHIVVDIGDGSGGNELGNVFPKLKELHVQSCEKLEYIFGHINASDDHDQNNNEIQLHLPALKSLYLVYLPSLISMCPKQYHTTFPLLNELELSKCSQVDVKSIGDFIFHTSVSRYQDSTTIKQFSGTVEHFLALEMLNVYDSNVESILCLNEEKECNELKQIIEDDIENAMSSKTCCLFPVLKTLAVVKCNKLKSVFPISMTKELPKLELMIIRDADELEEIFKSVADDDHKVEIPNLTVVVFANLPNLCHANGIQFQTVKKHFVNNCKKLSLTWLRSNIDDYYDFRKLVYGIDHDLSFHLFFVLTMLQEMAEGSDFEDLCNENPQKEMNRTPETTEDESTSQRQQKELISEQSTSQQHSLGQIDTTSQLSQGDYGIQVSVEEGTASTSYANTITSSTHLESEDGDEKICIPSFSIVNTKPVATKDVDIGDSQETIAVEDINKLTEEDPLLALEKLLTGVQSFSIGTLLQELKTLMDSSSDIDHLVSNQESKLKLISLFDVLNQHQRLLPSDVKEFVEKVQNFFNDNIIKHDTAQQLLKKHNQLLDLKTDLMNKFSSAKSTQIHIDSETATANAKIHELSLQIEDLENQRGVLKSVVNKCDVQKMKLKAECTELAQQSKKFISALASSEVDVREAERARNLAKEGFENLKSSFPTF
>g12783.t1
MCLGPGSRVIVTTRDKQIFSQFDECAIYEVKGLDKYASFQLFCRHAFHTKHDKVGYEKLIERAIGYCQGNPLALKVLGVNFRTKSKEVWESELEKLKEIPNRKIQDVLRLSFDDLDRTQQDIFLDIACFFGSKASNIHYSHKGYLTDILEACKFFAVSGTDVLLNNALITRKHDDSIEMHDLLVEMGRAIVNEASPKDPGRRSRLWNSEDVCDVLKYNKGTEVVEVISFNIDTSKTEDLSLSSDSFGSMINLRYLYITYHVNFPEGLEWLSDKLRYLHWEVFPLESLPSTFCAEKLVVLRMTNSKLRKLWDGVQNLHNLVEIDLEYSYDLIEISDLSRAPNLQIVNLNSCESLRQLHPSVFTSPKLRELHLCHCRKIKSLKTDIHSKSLQKVILWDCSSLVEFSVTSDAMTSLSLNGTAIHEFPSSIWHNSKLDDLDLGDCVKLNIVRKKLSTDLGLRSLRTLDLSGCTEINTSNLWFILDGMPALYDLNLRRCCNLETLPDNIQNNSLLEILELDECSKLKSLPKLPTSLKQLTAVNCTYLDTNILHRFHFSKDSDTGFKKEYDPLKVCYLPGGQVPCEFDYQTTKASIDIPPIPKSGLCGFIFYIVLSKGFNFRQQRVDCTIYEHGKEILYLKELFVIHDTFGNGEAETLILDHVFLCSWSGGDNYKLVNMGNESDHYNLSFEFNHLDPKGMYYHYGMEEWSSKGIKGCGVFPVYGLEHSGVEIVELQSSAQFSHESDIDESEIDENVEDDSESDRVEIVELQFTFSAQVSDVFC
>g12786.t1
MTERREWLKNLDTSKRTKVKLVDSSYLVAEGMGNIATQRKDGNEVLIEKILYILDMNCNLMSVEQLIEKGTFKVSINSTEENCLAAMTSDSEAILWHKRIAFNSSLPMRATQVLNVVHSNANSEALEMSKIFKLQAEKQSGKSLKIFFRGEDTRTKFTNHLYVALSKKFPTFIDEKELEKGDEISSALMKAIEESYVSVVIFSKDYASSKWCLNELVKILECKRERGQIVIPVFYEVDPSDVRNQRGSYGHAFEKHGRDLKHNKDQLQKWRNALTETANLSGWHFQNDRTKSTFIKDIVEDVLKKLKRELPFEVNKEIVGIEKKYEDIELLLKIGSADVRTLGLWGMGGIGKSTLAKDLYANMCSQFDRHCFIENVREESTRRGLNVVRNKLFTTLLELRPDALDIETPIFIRKLACEKSLIVLDDVATLEQAENLNNMCLGPGSRVIVTTRDKQVFSQFDECLIYEVKGLNKNNSPELFCWHAFRTKHAKVGYEELLKRAIGYCGGNPLALKVLGANFRTKSKKVWESELEKLKEIPNRKIHDVLRLSFDDLDRTQQDIFLDIACFFGSKASNIHYSHKGYLTDILEACKFFAVSGIEVLLNNALITRNDDDSIEMHDLLVEMGRAIVNEASPKDPGRRTRLWNTEDVCDVLKYNKGTEVVEVISFKMDPSKTEDLYLSSDSFRSMINLRYLLITYSPSYINRVHFPEGLEWLSNKLRYLHWDVFPLKSLPSTFCAEKLVVLRMTRSKLRKLWDGIQNLHNLVEIDLEYSEDLIEIPDLSRAPNLQIVNLKSCESLRQLHPSVFTSPKLKELHLCHCRKIKSLKTNIHSKSLQKVVLWNCSSLVEFSVTSEEMTCLSLRGTAIHEFPSSIWHNSKLDDLVLGDSVKLNIVRKKLSTDLGLRSLRTLDLSGCTEINTSNLWFILDGMPALYDLNLRRCCNLETLPDNIQNNSLLEILELDECSKLKSLPKLPTSLKQLTAVNCTYLDTNILHRFHFSKDSDTGFKKEYDPFKVCYLPGGQVPCEFDYQTTKASIDIPHIPKSGLCGFIFCIVLSEGLNFRPQRVGCTIYENAKEILDLEKLFVIENTFGNAETLILDHVLLCSWSDDNYKLVNKGNESGHYNLSFEFKHLDPKGMEEWSSKGIKGCGVFPVYGLGLSRVEIDELQFTFSGQVSDESDQQIIPRKEKEALRMRMKLKLEALQMKMKMNINKLIFPHNKRGGLE
>g12788.t1
MAESFVFDVADSLLGKLASYAYEEASRAYGAYEDLQGIKDTLSIVRGLLLDAEEKKEQKHGLREWLRQIHNICYDAEDILDGFELQDKRKQAVEASGSTRMKVRHFFSSSNPLAFRFKMAYQIKEIRDRLNKVAADGTRFGLGRIDAEPGLAVQRREFTHSHVDTSSVIGRENDKEAIMKLLMESNPRGDGDKSQCVIPIVGIGGLGKTTLAKLVFNDKRIEDVFQLKIWVCVSTNFDIRQIIIKIINSAFLSSSPPPGVAIPHQEDINHFDIEQLQIRLRHKPDGQKFILMLDDIWNEDRDKWIELADMIKVGAEESKIIVTTRSNSIASMMGNVPSYVLKGLLTLPGWIEGAAETLHTLIIYNLPNLHTLPECLTTMTHLKRLIIADCPQLLSLPSGIHHLPALEQLVIKKCPKFLRYEPLFGKSMPMMDELEPIEEEEEE
>g12925.t1
MESFLCDLAKPYVEKLIDVAIAEARHVLCFTCIVKEFEDERGTLESERKTMEQRVKVAKERDKDIQANVGSWLEEIDELNQGKELTNKVKKIKELKEKGEKLENIELPHRLPDVERFSSRDYISFKSREEKYKELLEALKDDNNYITGLQGMXGTXKTTLAIKVGKELXQSEQFAYVVVTXVSFTPDIKKIQDDIAGSLGLKWEDCNESDRPKKLWSRLTNGDKILVILDDVWDLDPQLHFDAIGIPKEDNHNGCRVLVTSRSMKTFDMLDCDKRIELDLLSKEEAWDMFKIYANIRDDCTPKKLIDKGRKIAKECQRLPIAISVIARSLKGQQNREHGWDVTLKSLKKPVSMHDVDKNKHQFSEETLKYCMQTAEALSLQRIKGEWRNLMPEIVEHGMNDLVQLHLRDMSQLHCLIDTTGSQAPNVLSNLVLLDLQEMENLEELFNGTLSIESLNNLEKLSIKDCKHLRSLFEGKLLCNLKSITIHSCPLLVFLFEVSTSRSLVLLETLEIADCKGLKSIIADEKRDDSGNNKSHGSVFSKLKAIDIEGCHRLEFVLPFLSCPALETIRIRKCDGLKYVFGQSQNVELVSLNELELSELPKFIGIFEECYDPKQYH
>g13085.t1
MASFLTDLVKPYVEKLINGAIKESSYICCFTCIAKDFEDEKARLEVERTTFKQLVDVATGRGEDVQATALRGKELANKKEQIKKLTKTRKELAIGLPAHLPYVERYSSQHYIPFKSRESKYKELLDALTDDNNYIVGLQGMGGTGKTTLAKEVGKKLKQSKQFTIVIDTTVSFSPDIKKIQHDIAGPLGLKFDDCNESDRPKKLWSRLTNGEKILLILDDVWGDINFNEIGISYRDNRKGCSILVTTRNLLVCNRLGCSSTIQLDLLSEEDAWIMFQRYAGLSEISTKKLLEKGCKIANECKRLPIAIAAIASSLKGEQRREVWDVTLNSLKKPALMHGVNDNVVQIYTCLLLSYYYLKDVKAKGLFLLCSIFRENEEIPIERLTRLCIGAGLSGEDYGSYEDARIQTVRSKNKLLDSGLLFEANQSGVKMYDLVRDAAQWRANNEIQTIQLYDKNQEATVKWKTNIKYLLCEGNIKDVFSFKPEGFKLEILIVIMDKDEDCHNVKIEVPNPFFENNTGLRVFHLFYNHYPKLPLSLPQSIQSLKNIRSLLFTHVDLGDISILGNLQSLETLDLKDCKIDELPHGIAKLEKFRLLNLEGCEIERNNPFEVIKECSSLEELYFTGSFNAFCREITLPKLRRFCIDEYSKLGNDSSSKYVSVVDKDGVFLSETTLKYCMQTAEVLRIRTIDGGWRNLIPEIVSMDLGMKDMVELSLSCFSQLQCLIDTVPTNFQVANVLSNLVVLELNRLEILFNGPIDWLKNLEKLSIKDCKHLQSLFNCNLNLCNLKTVKVQNCPMLVSLFQPLTSRSLVLLEKLQIANCEGLENIISDERRDEESKEEIDDGDDNDNKSHGSLFPMLKVLDIEECPRLQDILPFLSSQCLENLEKLSIKDCKHLRSLFKFKFNLCNLKTIILQSCPMLVSLYQLLTSRNLMVLETLKISHCERLENIIADERRGEESIEEIDDKRLDSMLQKLKVLDIEGCPLLESIFPFLFVHDLPVLETIKVRRCDGLKYIFGQYQDVEFSSLRQLELSQLPNFIDMFCKSNHPISFSEMGSSSTSNSGSKAQLQLGLEEFSSLYKYNIFSWDTTTTIPLVDGHYLESKSYCLNIWERAQCLQIPSTILYNIKKIELSHISKIQSVFIPSIAPRMMLETLTIRNCDELKSIIDFGDYESGSNNWGNVFPKMKELYIEGCPKMEYIFGRNTDDHQNHVGIQLLLLELKCLSLCNLPSLVAMCTKRYRIRFPPLAKLELNNCSQAAMKSMSNFIIHPVSESLDSPIIQDYVDIVGSQETTEINNQGSLNDGSFMKVSSNIKEQIPKEDDVRVSKSRLSSIASQLPSKDFPDATEFQTTSEHELSSSHENGIVSNKYEIVETEMNATAGGKQEYFVNIPGLVIPEVENSEVIVETKMKQTEEANQEFVVNVSDLEILEVANSQTNSQDDDWDGQIYGPSQMAMIEPLATQSVVDDEDWDETDYTLKLEMLRQFDYDLRNEQDLETTKDVAAEVEVQATSGHMLQLCLPFQKLLNEQSTSQLREIDTAVRPSQDIKLNLEDITTLVPNAETIMSSTHSEPNISSSGPLVTYEHKTSTKSIKISVEDGTTSANGKTITSSTHSDSVSLSSGPSATSECEASSPAGIKLSFEDVEHGDSQETTQTNNEGFDLYLHMESAYRQFQEKSKCHDNGNENPNAQTTKEFEAWIEAEASSRHKLTSSQIKMKPASEAEHEFEEIAPDFEIPPLAILPTNSEEDGDGKISIPSLSIVNTKSTATKYADIGDSQETIEMEDINSLIEDDPLLAFEKLITGQVSISSIGVLLQELKTLMDSSSGLDHLVSNQESKSKLISLFHQLNQHQGMLTSDLKNFVEKVQNFFNENIIKHATSQQVLNKHSQLLDLKSDLMNKLWSAKNTQAHIDSETSTANDQIHELSLQIDDLKSVVKKCNVQKLKLKAECTDWAQQMAPRTQH
>g13087.t1
MGGIGKTRLVNEVGKELKESGQFAHVIYTTVSSTPDIKKIQDDIAGPLGLKWEDCSESDRPKRLWSRLTNGEKILLILDDVRDQEPLLDFDAIGIPNWDYHKVCRVLVTTRSKQMFNKMDMDKTIELKLLSEEDAWIMFRSYADIINSSSYNVIVKGRKIAKECKGLPVAIAVIAHSLKGQQHDVDEWDVTLKSWKKPVSMQSDVDDDMAGFYKYLMKFSYDNMKDEKVKILLLLCSIFPEEEISNEVLTRLCIGTGLFGEGYDNYNDARKQVAVARKKLLDSCNGGRPLSLPHSIQSLTNIRSMLVDRVDLDCFSKATLNYIMKTAEVLRLNEIRGEWRNLMPEIVPIDQDMHDLIELRLSCISQLQCLIDTDGSHVPTVLSKLVVLKLNRMENLEELFKGTLSIDLLKNLGKLSIKDCKHLQSFFKCKLSLCNLKTIKLQGCPMLVSLYQLLTSGNLVVLETLKIAHCERLKNIIADERREEKSREEIDDGGNNDKCLGSMFPKLKVLDIEGCPLLEYIFPYLFVHDLPVLETIKIRRCDGLKYIFGQYQDEEFSSLRELELCQLPNFIEMFRKSNHPISMSEKGPSATSNEQLQLEPLKRNIFSWDTTTPTIPLIDVDYSKSNFYRLYLWKEVGCLQIQSKIICNLTKIELSHLSNLKSVFILSIAPRMLLKSLKIRNCDELTCAIIDYGDYDSGGNNWGNVFPKMNEFYVEDCAKLEYLFGHYSNKHQEHVEIQLHLPELKYLSLFNLPCYVGMCPKQYRTTFPGLVKIEPNNSSQGAINSTTDSIIDPVSESLDSTIIQEDGWKVTKPSPLIATAEPPTLLNPQNIGVENWNETSFPNHDVDNVCLEQFPNDDDLQNEREDLETTEDFGAETEVQELTRRKLSTRRMLNTTYIISKSSQDDDDSDEEITIPSPIAMIQHATQTALLKRPHATQYVVDDEDWDETVYASKSERLHLFDELQNESDSETAKDFAAEVEVQETSQDTEISVEEGTTSNYDKTYPSKGFPYGTEVQTTSGHELTSSHQNDIDSNILGFEIKLKQTAEAIDTAVIPSQEYGDGQIVIPFSISTIEEPLTIEDVDIEGSQEITQVSLNDDAFVKVNSNIEGQFPKDDEILVSRSRLSSTASQVSSMPSKAWIEAEIASRHELVSSQEDGDSQIDMTSFSNTTETNDQVSDKNDVTMKVSSIVEQPSSKKDVVIVSKSRPSSIASQRPSKSSEEDSSQIVEDLSSLLVKRELEQLVFKNHLAIENLPLLTGFLVTHPSVLLRDTSFSNRYKGYAYNCLSELLKFLKTHSVLDVLGSSHSEFVELLQDVRKCGFDKDWLDGVKKRALFPGLQVSQDALQKLLDSKHILTQHVEDLKHQLASSETDLESIIQQEALILETRAALSDPIGY
>g14147.t1
MAEQIPYGVAQSLINRLASAAFREFGRIYGVMDELERLKSTVESIRVVLLDAEDKQEQSRAVQIWIRRLKDDVLYPADNLLDEFLIEDSRHKIVKSHKNKVRQSMWVCVSDNFDVNMIIKKMLELLTNSKIDDKLSLESLQNMLRDNLTNKRYLLVLDDIWNESYEKWAQLRTYLMCGAQGSKIVVTTRSKVVAQTMGVSVPYNLNGLTLEKSWSLLKNVVTYGDEIKEVNQTLESIGKKIAKKCSGVPLAIRTLGGLLQGKIEEREWIDVLQGDFWKLCEDEESIMPVLKRSYQNLSPQLRQCFAYCALYPKDWEINRDELIQFWMAQGYLECSDEKQLIEDIGNKFVKIFLMKSFFQDATINRCGDIQSFKMHDLMHDLAMQVAGSDCCYLDSESKRLVGSPMHVMLKSGDIGLLKSVDASRMRTLILLSDDNKMIMNEEELPAKGMVKDEG
>g14536.t1
MAELVGGAFLSSFFQVVLEKLSYNDFIDYFRRRKLDDTLLEKLQVTLHSINYVLEEAETKNYMHTTQETESCISTGYKQDGEDLNLLQHQLQQRLTGKKYLLVQDDVWNESGECWERLLLPFNHGSTGSKIVVTTRDKEVASVMKSTKLLNLKQLKNSQCWSMFVRHAFHGKNASEYPNVFALFSKVG
>g14576.t1
MPEQIPYGVVASLIDRLASAAFREFGRIYGVMDQLKRLTNTIESVRAVLLDAEEKEQQNHAVQIWIRRLKDDVLHPVDDLLDKFVIEDMRHKMNENPKKKVTQRESSSFVLHSDIVGREDDKSEIISLLRQPNGNQNVSVFAIVGIGGLGKTAVAQLVYNDVELTRDFEKTMWVCVADNFDVKDIVKKMLKLLTNEKIDDTLSLENLQNMLRDNLAGKRYLLVLDDIWNESYEKWAQLRTYLTCGAQDSKIVVTTRTKIVAQTMGVSIPYVLNGLNPEESWSLLKNIITYGDEFKIVDKTLESIGKKIAEKCCGVPLAIRTLGGLLQGKSEEREWIDILQGLKYLPPMERLMYLKSIHISFLHELEYIYYEEPLLSETFFPSLESLYLSNCNKLRGWWRMSDDVNDDVGNSSRVHNLSFPPSLSFLTIIECRMLTRMPTFPNLDNGLIFLDSNMETLEATLNMISSIEYPPLSKLKHLYLGKVDLDMQKLPVNWVKNLTSLEHLRFIKLPHQIFQEIGTWFNEDFNYLPSLRNIHISSCLDLKTLPG
>g14639.t1
MLTHEFINFFRTKKLDVSLLENLKTTLLSLQSILNDAEEKQITNHAVKQWLENLRDVVFEADDLFDKINTEAIRCKVEAEYQQGMGGIGKTTLAKLLYNDSEVKENFDLKGWAYISKDFDIVQVTKTLVESVTSKTIDTNNMNTPHAEFVTSKRSDTDDLNTLQVRLQQSLSHKKFLIVLDDIWDRRYIDWNNLRDIFNAGKMGSKLIVTTRDERVALAVQTFLPIHYLTPLGSDECWSLLAKHAFGACNFQQRSNLEVIGKEIAKKCDGLPLAAVALGGLLRTKSSEDDWYNVLKSNVWSLENVESSKLKKKTVVELWIAEGLVHQSKSQKSWEKVGEEYFDELVSRSLIHRQLVDGSEARFEMHDLINDLATMVSSPYCIKLDEEELHQRVRHLSYNRGKYDSYNKFDKLQGLKGLRTFLALPVEVSWGEQSHCSLSDKVVHDLLPRMKRLRVLSMPKYWNITKLPDSIGNLIHLRYLNLSYTGIERLPSTVCKLYNLQTLLLFKCGNLTELPKDMGKLVNLRHLDIRGAALKEMPVQISKLQNLQTLSNFIVSKQHDGLKIAELGKFPNLKGNLFISKLQNVTEPCDASYANLMTKKQIDWLVLQWNPQTTPTMESKVQSFVLEQLRPSTNLKNLGIHGYGGTNFPKWLGDSSYGNMVSMTIGGCHHCSLLPPLGKLHCLKELRIYWMASIRSVNDEFVGSNCPSFQPFPSLETLQFEDMPEWEDWNLIGGKTIEFPALKRLLVDRCPKLKGNIPRTLASLTEFQLRECDLLLEARHLDDDNSNIILRPSDVFSRMTLPLNSLRKLTLDRFPSLTSFPSDGLPKTLQSLSLHYCENLEFLPHESLHNYTSLEQLSIEYSCASQSLSFIQSIEIRSCDELVSFSPGGLSTPNLICFRVYGCSKLHSLPESMNTLVSLQELRVFSLPNLQHFAEEGLPINLRKLSVGGIVWNMECSLECLTNLSVLEIGGSDIVNKLMRMKVSMLHSSLMSLHIYQLDDIECLDGKWLHHLTSLQNLEISDAPKLKSLAEEGFPSTLSVLSISDCPLLEATWQKKKGKEWRKIAHIPKELSCFMRFPRNRGISPKKRETFAHVKYGLNFSKPPSSTTILHVKKLSEILSAALLSH
>g14825.t1
MAEQIPYGVATSLINRLASAAFREFGRIYGVMDELERLKNTVESVRAVLLDAEEKQQQNHAVQNWIRRLKDDVLHPADDLLDEFVIEDTRHKRDEARQDKVTKILHSLSPNRIAFRRKMAHDIEKVQKKFNDVVKDMSGLNLNPNVVLVDQINNVRRETCSYVLQSDIIGREDDKKKIISLLKQPHEIQNVSLIGIVGIGGIGKTTLAQLVYNDEEVENLFENSMWVCVSDNFELKAIMKKMLESLTKNKIDDTFSLDNLQNMFRNNLTGKRYLLVLDDIWNESFEKWAHLRTFLMCGAKGSKILVTTRSKTVAQTMGISDPYVLNGLSPDESWGLLKKITFGDGTIGVKQTLESIGKKIAKKCRGVALAIRSLGGILQRKSEEREWIDVLRGDFWKLCEDKDSILPVLKLSYQNLLPQQRQCFAYCSLYPKDCEIMKDELIQMWMAQGYLECSVEEQCMEEVGEKFVNIFLMKSIFQDATLNEDGNIDHFKMHDLMHDLATQVAGNDCCYLDSKAKICIGRPVHVSVKFDALCLLKLLDASRLRTLIMLSSRGNALLDREELAVISTFKYLRVLKLRYSYLSKLHGSIEKLKHLRYLNLLECRGLESISKSIGLQNLPPLERLPFLKSLEMISLYDLEYIYYEEPIVHESFFSSLESLKFISCCILRGWRKMGDDFNDINSSHNLLLSHFPRLSILEIGGCWMLTCMPIFPNIEKRLSLTECNVQVMEATLNIAMSQYSIGFRPLSMLKSMEIGEVSSDVKKFPKDWLQNLTSLENLDFYSLSSEQFQVIEIWFKDELNCLPSLQTITFKGCSHLNTLPDWICNL
>g15488.t1
MAEGLLFNMIEKLIGKLGSMVSESWNMRGDLEKLVENMSEIKASNDLLDDFNTEELRRQVMTNHKKAKKEEVIGREEEKKELLELLFDTSIDAKENVSVISIIGVGGLGKTTLAQLVYGDKEVQKHFELKKWVCVSDDFDVKGIAAKITGSNANVELNQLQQELRKEVKGKRYFLVLDDIWNEDRDHWLRLMTLLKDGAKGRVPLAIRIIGSLMFTMEDWSTFKNTDLVKIDEQDTTSKDSAGASELSGLNNLRGHLKIKGLECLRHCPTEAKHINLMRKPHIHRLTLIWNSEIVGDVNDSEQDETILHDIVVHCNIKVLQINGFCGVTMSSLVNLSTNLDELMVYNCTRLQYLELAKLHVKRINVSRLPSLEWIFKDNNNDDNSSTFCASLTEIDLDKLPNLKGWCRCCEEELSKGCCHQFKSLDRLWINFCCNLISIPRHIDIKEINLTEVTAKILQQAVTHSNVEFLEIRNILNFKSLRGVLQHLTSVYELSIESCKEFDPCNDEDGCYSMKWKELTNLEVLTFRNIPKMKYLPEGLQHITTLQTLRIIDCDNLSSLPEWATSLQVLDIKDCPKIDGSASSGGQSQALSSYEALDCGPVCPDPRPAPLSSAAQMELFNRLPALLSSAAQMELLNRLPKYR
>g15489.t1
MAEGLLFNMIEKLIGKLGSVVVESWNMRDDLEKLEQNMSEIKAVVLDAEEQLSNQQGNYHQLQLWLANLKDALEDAEDLLDEFNTEELRRQVMTNDKKAKKFRIFFSSSNQLLFSFKMAGKIKELGKRIAALNVDKKTFHFTNRTPEQRVFRQRETHSFVAEEEVIGREEEKTKLLELLFDNSINVKENVSVISIIGVGGLGKTTLAQLVYQDKKVQQHFELKKWVCVSEDFNVKGIASKIIESNSNVDLEQLQQELREKVEGKRYLLVLDDIWNENRGLWLDFMRLLKVGSKGSKIIITTRSGQVAKVSGSSSINHLEGLNEEESWKLFSREAFVNGKGLENENLVSIGKEIVKKCSGVPLAITTIGNLMYSSMQTEEDWMKHLRYLDLSNSYGVVELPSLTSMPRGIGKMTNLQTLTHFVLDTTSKDSAKASELRGLNNLRGGLEIKGLECLRHCPTEAKHINLMEKPHLHRLTLLWERNSEILGDVNDLEKDDIILHDIVMHSNIKVLHINGFGGVRMSGLVNLSTNLDKLELHTCPGLQYLELGQLHVKHIRLQSLPSLEWIVNGDNSSTFCASLKDILLIDLHNLKGWCRCSEEQMSKGCCHQFKSLDRLYIDACDNLISIPQHIDIKNIMVQATAKILQQAVTYSNVEFLHIEYMLNFRSLCVVLQHLTRLCELSIHFCDEFDPCNDEDGCYSMKWKQLTNLKVLAFVKIPKIKYLPEGLQHITTLQTLRIIDCVNLTSLPEWVTSLQVLDIKDCPKVMSLPAAVEDQ
>g15490.t1
MSEIKAVVLDAEEQQSTNNHQVQLWLEKLKDALDDADDLLDDFNTEELRRQVMTNHKKAKKVRIFFSSSNQLLFSFKMAGKITELGKIIEALNVDKRIFNFTNRTPEQRVFKQRETHSFVREEEVIGREEEKKKLLELLFDTSIDAKGDVSVISIIGVGGLGKTTLAQLVYGEKQVQQHFELKKWVCVSDDFDVKGIAAKIIESNTNVEMDKVQLELRKKVEGKRYLLVLDDIWNEDRDLWLQLMKLLQDGEKGRVPLAIRIIGSLMFTMEDWSTFKNTDLVKIDEQVSEKEQHVDKKTRHVSFGFKLDSSWQVSTSLLNAYKLTTLLLPLHTHWSLPGFNEMSIEVSACNSILSSFRRFRVLNLNYTMSTRIPSCIGRMKHLSLRELPKDLWKLVSLRHLELNHCRSLTCMPRGIGKMTNLQTLTLYVLDTTSKDSAGASELRGLNNLRGHLMIKGLECLRHCPTEAKHFNLMGKPHLHLVSLIWNEQIVGDVNDNDLEKDDIILHDIVLHSNINVLNIIGFCGMTMSSLVNLSTNLVELRVYNCTRLQYLELAQLHVKRIIMLNLPSLEWIVNDNNNGDNSSAFSASLTEIHLGDLHNLKGWCRCSEEQMSKGCCHQFKSLDYLSIRACHNLISLPQHKDIKKIDLMDVTAKVLQQAVTHSNVEFVDVENILNFKSLCGVFQHLTRVCELSISDCNEFDPCNDEDGCYSMKWKELTNLKVLTFDGIPKMKYLPEGL
>g15491.t1
MAEGILFNMIEKLIGKLGSVAADSWYMRDDLEKLVENMYKIKAVVLDAEEQQSTNNHQVQLWLEKLKDALDDADDLLDDFNTEELRRQVMTNHKKAKKVRIFFSSSNQLLFSFKMAGKIKELGKIIEALNVDKRIFNFTNRTPEQCTLKQRETHSFVREQEVIGREEEKKKLLELLFDTSINAKENVSVISIIGVGGLGKTTLAQLLYGDQKVQQYFGLKKWVCVSDDFDVKGIAAKIIELKTNVVMDEVQLKLRQEVEGKRYLFVLDNIWNEDRHLWLQLMTLLKDGAKGSKIIVTTRSEQVAKISGSSSNIFLKGLDEKQSWKLFSREAFGNGKGLENENLVSIGKEILKKCSGVPLAITIIGSLMYSSMQTEEDWLTFKNKDLMKIDEQNGNKIFQLIKLRLVQSSDENISLEDTGEKYFKDFVWSASNSILTSFRRFRVLNLNYKESRQIPYCIGRMKHLRLQYLELAQLHHVKRIMMLNLPSLEWIVNDNNNGDNSSAFSGSLTWIYLDKLPNLKGWCRCSEEELSKGCCHQLKSLDYLSIRACHNLISIPQHKAIKKIVLVDVTAKVLQRAVTHSKVEFLDITYILNFKSLCGAFQHLTTVCELSIKFCNEFDPCNDEDGCYSMKWKELTNLKVLTFEEIPKMKYLPKGLQHITTTLQTLRIINCVNLTSLPEWATSLQVLDINGCPKIDGSASSSGQSQAPYVII
>g15492.t1
MAEGLLFNMIEKLIGKLGSMVADSWNMRGDLEKLVENMSEIKAVVLDAEEQQSTNNHQVQLWLEKLKDALDDADDLLDDFNTEELRRQVMTNHKKAKKEEVIGREEEKKKLLELLFDTSIDAKENVSVISIIGVGGLGKTTLAQLVYGDKGVQQHFELKKWVCVSDDFDVKGIAAKIIESKNTNVEMDNVQLELRKKVEGKRYLLVLDDIWNEDRDLWLQLMTLLKDGAKGSKMIITTRSEKVAKISGVPLAIRIIGSLMFTMEDWSTFKNTDLVKIDEQDFSIEKQMLIRLWIAQGLVQSSDENISLEDIGENKNVEELPRSITELINLETLLLNHCYNLRELPKDLWKLVSLRHLELDGCFSLTCMPRGIGKMTNLQTLTLFVLDTTSKDSAGASELRGLNNLRGSLEIRGLKCLRHCPTEAKHINLMGKPHLHRLTLLWERNSEILGDVNDLEKDDIILHDIVMHSNIKIAISRTWAVACQTHPVAKFAVPGVDSQWCSEEQMSKGCCHQFKSLDRLKIKACHNLISIQQHKDIKKIDLMYITSKVLEQAVTHSNVEFLQICYLLNLKSLSGVLQHLTRLCELSIHYCEEFDPCNDEEDGCYSMKWKELTNLKVLTFEGIPKMKYLPEGLQHITTLQTLRIINCVNLTSIPEWATSLQVLDIKCSPKIDVSASSGGQSRGPSSYELIGKLGSVVVENWNMRDDLEKLVENMSEIKAVVLDAEEQQSTNNHQVQLWLEKLKDALDDADDLLDDFNTEELRRQEEVIGREKEKKELLELLFNTSINVKENVSVISVIGVGGLGKTALAQLVYGDKEVQQHFELKKWVCVSEDFNVKDIAAKIIKPNTNVEMDEVQLELRKKVEGKRYLLVLDDIWNEDRDHWLRLMTLLKDGAKGSKIIITTRSEKVAKISGSSSIFFLKGLDEKQSWKLFSQLAFENEKELENENLVSTGKEIVKKCSGVPLAIRIIGSLMFTMEDWSTFKNKDLVKIDEQYFLIGKQMLIRLWIAEGFVQSSDENIRRFRVLSLNNTKSRKIPSFIGRMKHLRTSKDGAKASELSELNNLRGRLEIKGLECLRHCPTEAMHINLMGKPHLHRCSEEEMSKGCRHQFKSLESLRIDECGNARSLIRAMMSTEIHGSVQGFIA
>g15718.t1
MSSSTSSSKRHRKLKSTSTTTNPKRKRYNVYLSFCNEDATSFATGIYTALSRKARFNVFWDDEKLESGDREIPTSMLKVIGDCKVAVIVFSRNYVNSRSCIQEFEKITECCLTTGGLFVLPVFYDGLNHYSAIGTSGEAFHDFVDRIWIKDKETSSEEEDKFMTWVAAITKATTYSGLIDFADSEYKIQCARCDSTIETIKMSSPSRDMGDGRDWEVWKGEDCSSDGPVSLQEKLLSSTGIPTEIQIGSKIIITTRDRHLLKEHGVDHIYRVKELEESESIELFNQCAFSQATNPQESFGELSRQLVTYSRGLPIALKALGGFLNGKEVLEWKSVCSSLERFAFPDQEVLQALETSFDYLSDEEKQIFLDIACFFNGMDKNDVLHTLSRSTQCTNLQISLLEDKSLLTIDENNKLEMHVLLQAMAKYIIKRESSNKTDQPKMYDVFLSFRGEDSRAKFMSHLYSSLQNAGIHVFRDDDEIQRGDQISISLLRAIGQSRISIIILSTNYANSRWCMLELVKIMEIGRTRGLVVMPVFYDVNPSEVRHQDGQFGKAFKDLISTISVDESTKSQWRRDLIDIGGIAGFVLIDSRNESADIKNIVEHVTRLLDRTELFVAEHPVGVESRVEAVTRLLNIQKSDVLLLGIWGMGGVGKTTIAKSIYNQIGSKFEGRSFILNIREFWETNNNLVSLQQQVLCDVYRTTAFKIRDIESGKNIFKERLAQNRVLVVLDDVNELDQVKALCGSREWFGPGSRIIITTRDMHLLRSCSVDQVYTIEEMGKSESLELFSWHAFKQPSPTKAFAAHSADVIAYSGRLPLALQVLGNKLRMHELLRDMGRQIVYEESPFDPEKRSRLWRREEVFDILSKHKGTEAVKGLALEFPRENTVCLNTKAFKKMNKLRLLQLSGVQLHGDFKYLSEDLRWLYWHGFPSTYTPTEFQQGSLVSIELKYSNLKQLWKKSQILENLKILNLSHSRDLSETPDFSFLPNLEKLVLKDCPSLSAVSHSIGSLHKLLLINLTGCTGIQKLPRSIYKLKSLESLILSRCSMIDKLEEDLEQMESLKTLIADKTAITKVPFSITADAYWDSFVLPCNNNSDWLTFRCKGCCIMFDLPTMKRRNLKSVLFFVTYYSSPDNITLEGCQGVLIINYTKTTVQVYNRDTLTSFEDEDWQSITSNLEPSNKVVVMIVFGEGFTVEKTTVSLLYDVPINKEMEHCDAVSRDDVIVSSDDDNNVSDYINAPVDNNVIIHGEDENIGEDKHLHAVDTNSIVSRDDATEANLDYAVSVAGDMPADKIVSISSENTSDSKNEDVVDKDANASGKAYKNVVVSTGDKNRICRLFIKLPSLVRAALISRPFWFGLVSILVWITCRDSKKRSSWNLHTR
>g15719.t1
MSSFTSSSEIHHIFESTSSTNPKRKSYHVYLSFCDEDATSFALDLYTALSRKAGVAVFWDDERIGSGDREIPTSVLNVIEDCKLVVIVFSIKYVNSSWCLQELEKITEYCRTTDGFMVLPVFYDGVHLSFGILERGMFGEEAFHDFLDRISMEEETSKEEDKFMTWVATISKATEYSGESSDLEHGKNSIHIYDVVVECATCVLRNWRDFYAFYPVSVKSGVQDVIQLLKQSKSPLLLGIWGMAGIGKSTIAQAIYHQIGTYFEHKCLLKKVREVWKNYHRQVSLQEKLLFYMDKATEIDIPTIESGKLILKERLQHKRVLLVLDGVNNLEQLEALCGNPDWFGAGSKIIITARDRHLLKEHGVSHIYRVKELNESESLEVLNRGAFNQTTSREDFAEISTQVVAYSRGLPLALGVLGWFLNGKEMREWKGVLKSLERFSIPSPRLLEALENSFSYLSDKEKQIFLDIAFFFNGMDQNDVLQTLNRSTQSAALQISLLEDKSLITIDENNKLEMHVLLQAMARDIIKRESSNKTYQGTEAVKGLVLEFPKKDCLETKAFENMNKLRLLRLAGVKLKGDFQYLSGDLRWLYWHGFPETYAPAEFQQESLVAIELKYSKLKQIWNQSQILENLKILNLSHSLDLTETPDFTYLPNLEKLVLKNCPSLSKISHSIGFLSKLLLINLSDCTGLRKLPRNIYKLKSLETLILSGCSKIDKLEEDLEQMESLITLIADKTGIRKVPFSLTPDGTWDSFLHPCDNNSKWSTFSGNGCSIIFDLPTMKESTLKSMTLSVVYYSCSENIRSEGCHGVLIINYTKTTIHAYKRDTLTSFDDEDWQSITSNLEPGNKVGIVVVFGEGFIVEKTTVSLLYADVVGPVQLLLHDLDQPAEAVAEDICAAEAESEEQVSLPDRQPNLQAAATPETIGPVLGAQILDALKELRADFARQDQTVTARLSALEVRLEELEDVIAQIPRGSSSIFRKSYDVYLSFCDEDAGPFVSRLYTALSSEDGIVVFWDNDMFGSGEIPXSMLSVIGHCQIAIIVFSINYANSRRCLQELEKITKCSRTSNLIVLPVFYDGVYPSNGSLKSGMFGEAFHDFVDRISEEDDKFMDWVAGISKAYKYSGPRYFLVIDIYSEEIQHIKNVVDRVTCVLNKRINLSSAFYTVSLKSSVQDVIQLLKQSKCPLLLGIWGMAGVGKSAIAEAIYDQIGPYFEHKCFLNKVRVVWENNNGQVSLQEKLLFHVDKETEIKIPTIESGNMILKERLRHKRVLLVLDDVNELEQLKALCGSRDWFGAGSKIIITTRDRHLLKEHGADCIYRVKELDESESLEVLNRGAFSQATITPEDFVELSKEVVAYSGGLPLALQNLRSVLHGKEARQWKDLLRCLERLSIPFPQLLEALEKSFRDLSDEEKQIFLDIACFFNGMDQNDVLQTLNRPTECTTLQISLLEDKSLVTIDENNKLQMNVLLQAMARDIIKRETSNMTNQPKMYDVFLSFRGEDNRAKFIAHLYSSLQNAGIYAFRDAEIQRGDLISISLLQAIGRSRISIIVLSINYANSRWCMLELEKIMEIGRTRDLVVVPVFYEVDPSEVRHQDGQFGKAFENLISTISVDESTKSNWRRELFNIGGIAGFVLIDSRNESEDIKNIVEHVTHLLDRKELFVAEHPVGVESRVEAATKLLNIQKKDVLLLGIWGMGGMGKTTIAKAIYNQIGSKFEGRSFLLNIREVWETDTNQVSLQQQVLCDVYKTTAFKIRDIESGKSILKERLAQKKVLLVLDDVNEFDQLMALCGSREWFGLGSRIIITTRDIHLLRSCRVDRVYTIEEMDERESLELFSWHAFKQPSPIENFAKHSTDVIAYSGRLPLALQVLGSYXSDCEITEWRKVLEKLKCIPHNQVQKKLKVSFDGLKDVXEKQIFLDIACFFIGKDQNDVIRILNGCRFFADIGIKVLIERSLVTVDNRNKLRMHDLLRDMGRQIIYEESPTDPEKRSRLWCHEEVFDILAKCKVITN
>g15846.t1
MANKSKEEPKTAPQPDRWYDLTLGPSFKDESSNKYCTLRYEFKPASIDKTKPGLLRKTKENRVSVEFQNNQIGKPKVTFEGNSEEYKENDAVLFFDGRTLRLERLDRAVKQLRHLRMPGESSAAAAGTVTAPAAPSGPTLDPRSSPIGKPIKSAPFGSGRNSNQAVPVEVERIDVGEPENPGIKSGSKRSSDHLNEPPTVYATSPAAINEAEEPGEIDMEELFGGGTPEDDNNVEEKDNVGFDMNVPLTDDEIADVDDSGDEVDKGPNAAEALIARMNAEGRNEQTSTSSSSSGSGSSGSGSGSGSSSSSDSEGSDEDSCPMSSLNFRLIPRKEASTHAAKTKRLPLGAVVQVLFSKQPKLGTSVRLLLIARSQNPTHLNFLATKNFRGEDTRNNFISHLYAELGRKKIETFMDHKLGRGEEISPALYKAIEESMIYVVILSENYASSTWCLDELTKILECREKYGRHVIPVFYEVDPSDVRHQRQSYAEAFVKHQRRFKDDQLDAWKKSLTQVAGLSGWDSQVTRLELTRVLLVLDDVNNSAQLKDLIGMHCNYAPGSRIIVTSRDMQVLKNVDADGIYEVKEMNFHESLRLFCLNAFKQNYPVEDYADLTEKILNYAKGVPLALKVLGFLLCGRTKEAWESQLRKLDKLPENDIFKVLKLSYEGLDEEQKDIFLDIACFYRGHLENVVAQTLDSCGFSAHIGMDVLKDTCLISISEGRIVMHDLIQEMGHEIVRKQCVNDPGKRSRLWKPEEIYQVLKKNKGTDAIQCIFLDICKIEKVQLHAKTFRKMDNLRMMQLYKPHGCSIGSNVVLPAFFNSLPDDLKFLRWDDFPQKSLPLDFYPKNLVKLYMPDSHLEQLWQTDKIIGIPTLETLILPIVTMDDEDDVEPEECQEEVHQLQLNNPVAFPITFPPKSLSSNDSVSFICDSLVADKDDSAEQSHVEDNTVTDSVSTMKSTDNNSSFLSDGNAIPTMPLQVFDQMPMKRLKSTSMNQRQPIMRAFTQNHSSPFNPHHLSEVPISTANAAILFRISKPTNAHVQGVAIGQSLHEVARAVFFRDVEHFQKVYVLIVCPPHDPWNNSDMDKKGSSQLNCGNLLVLSGTKENWTSGGRKMINRGNVRDAKVLIKWKALPLKHGTCDCSSLRTRMFEGESIVTGIKYSLIIIGIPTLETLILPELPNLKTLDLRGSQNLIQIPDLAQCPNIEEVILSHCQKLGHVYSSSFLCKLKCLWLNGCINLRSLHIPSNILQITSGLIVLHGCHNLEMFSVSNAKMGVQLQQSGKRLLRAISDGSFVHRRQLKSCLNLEMFPEIEETMESMTVLVLDKTAIKKLPSSLHRLVSLEELSLYNCQKLETIPSSIGSLSKLNKLSIMDCESLETFPSSIFKLKLTKLDLHGCSMLKIFPEILEQAETFVHINLTKTAIKELPTSLEYLVGLQTLCLKLCTELVTLPNSIVNLNHLSELDCSGCCSIVNLPESIAHLSSLKSLVLSDCKRLECIPQLPPSMNYLFAYDCPSVGRVMPNSRLELPSNSKEGVFEFHFTNSQELDGSAHSNIAAEAWHRISEVAYRDVFFCFPGSSVPHWFPYRCQGCSVSMNNDSKKWCCDDSLIGFALCFTLGYEDTITSSCSGLRYTLTFGYDGCTHIHGAEYTPNKYYWKGECGPAVQDHTFIWKYHLDFAGIDSRLFDAHPITFEISEYDDLSYSKSSIMIGHQTLIMASNRFLYNEISSYGPDWQGCMQFMEKTESSLSSIYVSFISILNNVLKSELGSNRCDLSGSWSNAGTYGYLAPQYALYGQLTEKSDVYNFGIVILEVMSGRKVLDIDIPSLPDRPVPLGRESFQSSLLNGQQETNFVATMLGSSSSAISMSSSSPTPKHGVFLSFRGEDTRNNFISHLYAELCRKKVETFKDYKLSRGEEISPALSKTIEESTIYVVILSANYASSTWCLDELTKILECREKYGRDVIPVFYKVDPSDVRNQRGSYAEAFVKHQRRFKDDQLDAWKKALTQVAGLSGWDSQEIRPERELIEDIVEDILKKLKLNFSFVSDYEGMVGIDKHAKEIESLLNVESAGVRIVGIWGMGGIGKTTIASAIYYKLATQFSSSSIILNVQQEIERFGLQNIQNKYLSELLEENNMSSRLSLSNVRRLKRTKALLVLDDVNNSAQLKDLIGMRWNYAPGSRIIVTSRDMQVLKNVDADAIYEVKEMNFHESLRLFCLNAFKQNYPVEDYVDLSEKILNYAKGVPLALKVLGFLLCGRTKEAWESQLQKLDKLPENDIFKVLKLSYEGLDEEQKDIFLDIACFYRGHLENVVAQTLDICGFSAHIGMEVLKDRALISISEGRIVMHDLIQEMGHEIIRQQCVIDPGKRSRLWKPEEIYQVLKKNKGTDAIQCIFLDICKIEKVELHAKTFKKMDNLRMMLFYKPYGLPKESNMILPAFLESLPDDLKFLRWDGFPQNSLPLDFFPKNLVKLEMPHNHLEQLWQTDKAFQDLPNLKTLDLRGSQNLIQIPDLAQCPNIEEVVLSHCTKLGQVYSSGFLCKLKCLWLNGCISLRSLHLPSNILLRTSGLIVLHGCRNLDMFVVGNDEMGVQLHSLSICKFRNIFPAATPQKLFCSPFEKFSNCFEPLDCVELNKEPKDNIQLLSLEVLREGSPSLFPSLNELCWLDLSYCESLLSLPTEIFKLKFLKRLYLRGCFNLEKFGEIKETIESLVVLILDETAIKELPSSLNRLVNLEELSLRYCQKLEIIPPSIGSLGKLSKLDLTCCESLETFPSTIFKLKLTKLDLHGCSMLKTFPEILEPAETFVHINLTKTAIKELPSSLDYLVGLQTLCLKLCTELVSLPNSIVNLNHLSKLDCISNSFGLCMQLCHFPSSGPDWKGCMHFIEKTESSLRMLILFQTMQTPKESIKINKQERKLVAIMLGASSSSSIAISHPHPPPTPKHDVFLSFRGEDTRDNFISHLYAELSRKNIETFIDYRLARGDEISPALYKAIDESTIYVVILSENYASSTWCLAELTKILECKEKYGRDVIPVFYKVDPSDVRSQRGSYAEAFVKHQRRFKDDQLDAWKKALTQVAGLSGWDSQVTRLYLSDCFNLEKFPEIEETMENLTVLMLDGTAITELSSSLHRLVGLEELSLYNCQNLKSIPPSIGSLSKLNKLSIMYCESLETFPSSIFKLKLTKLDLHGCSMLKIFPEILEPAENFVHINHLTRTAIKELPSSLEYLVGLQTLCLKLCTELVSLPNSIVNLSHLSELDCSGCXSLTXIPNNIGGLSSLRKFSLQESNIVNLPESIARLSSLKSFDLSDCKRLECIPQLPPSLNQLLAYDCPSVGGMMPNSMLQLPSISNKDTFEFHFTNSQQLDETACSNIVAEAWLRITENAYRSVFFCFPGSAVPCWFPCRCKGHLVTMKKDSLLDWPSNIRLVGFALSVVLGHMDDDRIPIRSSFRYRLTFESDGCTHIVPNTYMINYYFNSKGRSRSVVQDHTFIWKYHLDLASIDNMLSDAHSFTFEFSEYDYLSYSKSNVMVKECGICPLYTKEKDDNGGNSMNFLKNDIEEPSGSSVA
>g16025.t1
MADQNHFIHDVFLSFRGETRYSFTDHLYHSLLRHGINVFRDDRKLKIGDEIGPSLLQAIEDSRISIVVLCKDYASSSWCLDELVKIVDCYENNGKSVFVIFYKVEPSDVRHQRNSYEIAMNEHENRFGGESEKVKAWRFALNRVCALSGLHYKGDFYESEFIEKIVKDISAKLPPIPLQVKHIVGLDYRLEHVKSLIDIDSNDVCMLGIYGVAGIGKTTFAMNIYNMIRHQFEAASFLANVREKSNERHTGLEDLQKTLLYEMGEETQTLGSTFRGSSEIKLRLVHKKVLLILDDVDSVKQLESLAGGHDWFGPGSRIIVTTRDADVLHKHDVEIKTYKLEELNHDESIELFCWYAFNMSRPVDNFANISSHAISYAKGIPLALRVIGSNLKGKSIEEWDIELQKYKKVPDAEIQGVLEISYKCLSDLDQKIFLDIACFFKGERWDYVKRILDACDFFPIIRVFVNKCLITVDENGCLEMHDLIQDMGREIVRKESTSNPGERSRLWSHKDVLNVLKGNLGSTIVEGIMLDPPKQEKVDHWAYDAFQKMKNLRILIVRNTLFSSGPSYLPNSLRLLDWKCYPSKNFPANFYPQKIVDFKLPHSSIILKNPFQIFEDLTFINLSHSQSITQIPDLSGANNLRVFTVDKCRKLVMFDISIGFMPNLVYLSAYGCPELKSFVPKMYLPSLQVLSFNYCKKFEHFPHVMQKMDTPLKIHMINTAIKKFPNSIGNLTGLEYIDMSICKELNDLSSSFLLLPKLVTLKIDGCSQLGQSFQQFKEHHSMANGYPNLETLHFSEANLSYEDVNAIIEKFPNLEDLKLSHNGNLIEVPELPLSIQKIDARHCQSLTLEASSVLWSKVSQEVQRIQVMMPMPKWEIPEWFDCVCTQEVPLFWARRKFPVVALAFVFQEVKNTDDVSNFVDAMSLLTGVKGWHTVSLHLFIDGQEICSKNCHYFNVGADHVLLCDLRVLFSDEEWQDIDASLGDEWKAIQVQYDSDLILTKWGVYVYKQETSMDDIQFLPPNRNSFSYTSSSCLVPKGSPEQKMKHMLESFNPRDMFNDCLPLIESEEGPVRSLKVLLRSLRNAKAEVIEKTSSAYGASLKQDHEDSAEDVIQVVEMIKENFSGHFVDSSPEDLQIISRVSERLMRSRVELMEENSLDIGMPIILEYIDASGSTNRRFWGTMEIKLGDPFYKPVLKRYHQLSWALGTSDLRVIIVELKCQPAGEEEASSSSLDESSEDGNYNPELEELMRRIEKDAMSLNKSYGKMKASIVQTDRQDDDPFRILRICFGCLILVLFVENWQEYYEYKGEGIVVEWWQKVMLILVLCLNAIPFGSCTGEEEASSSCLEESLEEVNYDPELEELLRMIEQDAMRFNKSYGNMKASIVKTFEPISESYLLERLIFIGLMTSGKLTMFGSATKFKITPYGKMRAEDEPFCILRKCLWGMTKVTEYS
>g16026.t1
MESMFSETIKNSKSETKSVLFFYKQSKILEFQLLFSVKTMLLPVGALMNLHQKNSYRKAMIQHEETFGSRSKKVKAWKFALKRVCALTGLHYKDNIYESEFIEKIVKDISAKLPPMPLQIKHLVGLDSRFEQVKSLFDIDSDDEVCILGIYGAGGIGKTTFALDIYNKIRHQFEAASFLANIREKSNERTSGMEDLQKTLLSEIGEETQTMFGNTFRGSSEIKRRLSQKRVLLVLDDVDSVKQLKSLAGGHDWLALVVESLPVDYFASRSSHAISYAKGIPLVLRVLGSNLKGINIEEWDTEIQRYRMVPDAEIQGVLEISYKCLSDLQQKVFLDIACFFKGERWEYVKRILDACGFNPDIRVFVNKCLITVDENGCLEMHDLIQDMGREIVRKESASNPGERSRFWSHKDVLNVLQGNVGSTSIEGIILHPPKRPSHLPNSLRLFDWKWYPSKNFPPNFYPYKIVDFKLPHSAMMFKEPFRNFEDLTFINLSHNQFITQIPDLSGAKSLRVFTVDKCQKLVKFNISVGFMPNLVYLSASGCTDLKSFVPKMYLPSLQELSFNFCKKFEHFPQVMQKMKTPLKISMISTAIKEFPKSVGNLIGLEYIDMSICKGLKDLPSSFLLLPKLLTLKIDGCTQLGESFQRFKERHSVANGYPNIEALHFSEANLSYEDFNAIIEKFPKLKDLKVSSNGFVAIPNCIGGSMHLKSLDVSFCMNLTEVPELPLSIHKTDARHCQSLTLEASSLLWTKVSQEIQRVQVVMPMLKRKIPEWFHCVGTHEIPLLWARRKFPAVALALVFGEVKRADNISEFVDDIKLLSGAKDWSTVSLHLFIDGQDICSKDCHYFNVGEDHVLLCDLRVLLNDEEWQEIDASLGNEWKAIQVQYNSDLILINCGIYVYKQEKGMDDIQFKTPNRNFFSYIPSSHLVPKRYPDLQIKHVLESFNPRDLFNDFMPQIESEEGPFLSLNVLLRSLRNARDEVIEITSSSVYGASVKQDHEDSVEDVIQVSEMLKESFSEHFADSSPDDLQIAGGVAERMLRARVELLKENCMDIGMPIILEYTDMLGATNRRFWGTMEVKLGDPFYKPVMKRIIQLSFDRSMADSRETFVELICLWGLILVLLSLIILSFHLIVGNLARLLTE
>g16027.t1
MTNHIDFIHDVFLNFRGGTRYSFTDHLFRSLLRHGINVFRDDQNLKIGDEIGPSLLQAIEASRISIVVLCKDYASSSWCLDELVKIVNCYENNGKSVFVIFYKVEPSDVRYQKNSYEDAMRKHVDRFGSESEKVKAWRFALNRVCALSGLHYKDDIYESEFIDKIVRDISAKLPPMPLQIKHLVGHDSRFEQVKSLIDINSVASVCMLGICGGGGIGKTTFAMYIYNKIRHRFEAGSFLANVREKSNESTSGLGDLQRTLLSEMGVETQTMMGSTFRGCSEIKRRLSHKRVLLVLDDVDSVKQLETLAGGHDWFGTGSRIIITTRDADVLHKHDVKTYKLEELNYHESIELFCWYAFNMSKPVENFGNISSRAINYAKGIPLALKVIGSNLKGKSIEEWDIELQKYKKVPDVEIQGVLEISYKSLCDLDQNVFLDIACFFKGERWDYVKRVLDACDFYPIIRVFVSKCLITVDENGCLEMHDLIQDMGREIVRKESASNPGERSRLWSHKDVLHVLKGNVGSSTVEGIKLHPPKQEKVDRWAYTAFEKMKNLRILIVRNTLFLSGPNYLPNSLRLLDWKCFPSKNFPPDFYPYRIVDFKLPHCSMILKKPFQIFEDLTFINLSHSQSITQIPDLSGAKNLRRFTLDKCRKLVRFDISIGFLPNLVYLSASGCTELKCFVPKMFLPSLQEISFNFCEKLEYFPHVMQKMDKLLKIHMINTAVKEFPKSIGNLTGLQYIDMSHCRRVKDLSSSFLLLPKLLTLKIDGCPQLGEAFQRFKDHHSGENGYPNLETLHFSEANLSYEDVDAIIECFPKLTDLKVSHSEFIALPECIRGSLHLKNLDVSFCNNLAEIPELPLSIQKIDARHCPSLTSEASSLLWSKVSQEIQRIQVVMPMLKREFPEWFDCIYSEGIPIFWARRKFPIVALALVFQEVKKTTDDVPTFSDKIRLLYGIKRWYTVSLHLFIDGQEICGRDFQFFNVGEDHVLLCDLRVLFSDEEWQNLDASLGDDWSTIQVQCVPNLKQDLILTNWGVYVYKQETSMNNIRFIPPNLIKSFSDMLSSCLVPQRSFEKTEQYMKHILNSFKLTDLLNADSICQQSVSDISLKVLLRSLRNAKAEITGEASSSLCGASLKQDREDSVADVVQVLEMLKENAPKHFAEHEYYQIEEEAVENLLTAHVELENTLNIRMPIVLVFNILEIKYQRYWGDIEIKLGDPVFKSVLSRFNDFPFRVGTTTETSATVLELKXXPXFEEEASSSXIEESLEEXYHDPVFEEFMRRIEQDAMSLNKHYGKMKASIVQIDGPFSEFYEGEAFLFKTIMRNRFMRLMMFGSPFKIKITPYGMIRMSIALFIRFASLSTIVALEGDSS
>g16029.t1
MANHNDFTHDVFLSFRGETRYSFTDHLYHSLLRHGINVFRDDQKLKIGDKIGPFLLQAIEASRISVVVLCKDYASSSWHQKNSYRKAMIKHEERFGSDSEKVKAWRLALNRVCALSGLHCKDNIYESEFIEKIVREISAKLHPMPLQIKHLVGLDSRFEQVKSFIDIDSDDAVRMLGIYGAGGIGKTTFSLDIYNKIRHQFEAASFLANVREKSYESTSGLEDLQKTLLYEMGEETQTMLGSTFRGSAEIKHRLSHKRVLLILDDVDSVKQLESLVGGHDWFGSGSRIIVTTRDTDGIPPENFANICSRAINYAKGIPLTLKVIGSNLKGKSIEEWDDELQKYKKVPDAEIQGVLEISYKCLSDLDQNVFLDIACFFKGERWDYVKRVLDACDFYPIIRVFVSKCLITVDENGCLEMHDLIQDMGREIVRKESVSNPGERSRLWSHNEVLDVLKGNLGSTRVEGIMLDPPKQEKLDHWAYNTFRKMKNLRILIVRNTLFSTGPSYLPNSLRLLDWKWYPSKNFPPDFYPRRIVDFKLPHSSIILKNPFQIFEDLTFINLSHSQSITQIPDLSGAKNLKVFTVDKCLKLVRFDISIGFMPNLVYLSASGCIELKNFVPKMYLPSLQVLSFNFCKKFEHFPQVMQKMDKPLKIYMISTAIKEFPKSVCNLIGLEYIDMSICKGLKDLASSLLLLPKLLILKIDGCTQLGESFQRFKERHSMENRYPNLETLHVSEANLSCEDVNAIVEIFPKLEYLKVSHNGFVALPNCIQGSMHLKSLDVSFCRNLAVVPELPLSIQKIDARHCPSLTLEASSFLWSKVSQEIQRVQVVMPIREIPEWFDCVCNQEIPLLWARRKFPVVALAFVFQEVKNTDDASKFVDAMNLLTGVEGWHTVSLHLFIDGHEICSKDCHYFNVGEDHVLFCDLRILFNDEEWQDLACLGDEWKAIQVQYDSDLILTNWGIYVYKQETSMDDIQFIPPNSNSFSYMSSSYLVPKGSPKEKMKHMLESFNPRDMFNEYLPQIELEEGPIGTSKVLLRSLRNAKAEFIGETSSSAFGASLKQDHEDSVEDVVQVVEMIKENLSEHFADFSPEDLEIAVGVAERIMRARVELMKENSMDTGMPIILEYTDTSGATNRRFWGTVEIKLGDPFYKPLLKRQNQISWGLGTSDLRAIIVELKCQPASEEEASSSRLEESLEEGNYNPELEELMRMIEQDAMRFNKSYGKMKASIVQAEESFSDNYLLEALLYRRLLILGKLTMFGSATKFEITPYGKMRAEDEPFRILRTYFWGYQ
>g16030.t1
MTNHVGFTHDVFLSFRGGTRYSFTDHLFRSLLRHGINVFRDDQNLNIGDEIGPSLLQAIEASRISIVVLCKDYASSSWCLDELVKIVDCYENNGKSVFVIFYKVEPSDVRHQKNSYRKAMIKHEERFGSRSKKVKAWREALNRVCALSGLHYKDDREIIGGPEFDFRILDFSAHKLKMRSEGVGSYESEFIDKIVRDISAKLPPMPLQIKHLVGLDSRFEQVKSLIDIDSDDSVCMLGICGGGGIGKTTFAMDIYNKIRHRFEAGSFLANVREKSNASSSGLGDLQRTLLSEMGAEIQTMMGSTFRGCSEIKRRLSQKRVLLVLDDVDSVKQLETLAGGHDWFGTGSRIIITTRDEDVLHKHDVKTYKLEELNYHESIELFCWYAFNMSKPAENFGNISSRAMNYAKGIPLALKVIGSNLKGKSIEEWDIELQKYKKVPDGEIQGVLEISYESLSDLDQKVFLDIACFFKGERWDYVKRVLDACDFYPIIRVFVGKCLITVDEKGCLEMHDLIQDMGREIVRKESTSNPGERSRLWSHKDVLHVLKGNMIFEDLTFINLSHSQSITQIPDLSGAKNLRMFTLDKCRKLVRFDISIGFMPNLVYLSASGCTELKCFVPKMFLPSLQEISFNFCEKLEYFPHVMQKMDKLLKIHMINTAVKEFPESIGNLTGLQYIDMSHCRRVKDLSSSFLLLPKLLTLKIDGCSQLGASFRRFKDHHSGENGYPNLETLHFSEANLSYEDVDAIIECFPKLTDLKVSHSEFIALPECIRGSLHLKSLDVSFCNNLAEIPELPLSIQKIDARHCPSLTSEASSLLWSKVSQAIQKIQVVMPMLKREFPEWFDCIYSEGIPIFWACRKFPIVALALVFQEVKKTTDDVHTFSDKIRLLYGIKRWYTVSLHLFIDGQEICGRDFHFFNVGEDHVLLCDLRVLFSDEEWHNLDAILGDDWKTIQVQCVPNLKQDLILTNWGVYVYKQETSMNNIRFIPPNLIKPFSDQLSSCLVQQRYYEKNEQYMKHILNSFKLTDLLNADSQSVSDISLKVLLRSLRNAKAEITGDASSSLCGASLKQDREDSVADVVQVLEMLKENAPKHLAEHEYYQMEEEAVENLLTAHVELENTLIIRMPIVLVFKLLETYQRYWGNIEIKLGDPVFKSVLSRFNDFPFRVGTTTETSATVLELKXXPXFEEEASSSSIEESLEEEYHDPVFEEFMRRIEQDAMSLNKHYGKMKASIVQIDGPFSEFYETEAYLFQTLMSNRFIRLMMFGSPFKIKITPYGMIRMSIALFIGFASFSTIVAVEGDSSRIAFRYD
>g16037.t1
MTNHVEFTHDVFLSFRGGTRYSFTDHLFRSLLRHGINVFRDDQNLKIGDEIGPSLLQAIEASRISIVVLCKDYASSGWCLDELVKIVDCYENNGKSIFVIFYKVEPSDVRYQKNSYEDAMRKHVDRFGSESEKVKTWRFALNRVCALSGLHYKDDIYESEFIDKIVRDISAELPPMPLQIKHLVGLDSRFEQVKSLIDIDSVDSVCMLGICGGGGIGKTTFAMDIYNKIRHRFEAGSFLANVREKSNESTSGLGDLQRTLLSEMGVETQTMMGSEFRGCSEIKRRLAHKRVLLVLDDVDSVKQLDTLAGGHDWFGPGSRIIITTRDADVLHKHDVITYKLEELNSHESIELFCWYAFNMSKPAENFGNISSSAINYAKGIPLALKVIGSNLKGKSIEEWDIELQKYKKVPDVEIQDVLEISYKSLSDLDQKVFLDIACFFKGERWDYVKRVLDACDFYPIIRVFVSKCLITVNENGCLEMHDLIQDMGREIVRKESTSNPGERSRLWSHKDVLHVLKGNVGSSTVEGIKLHPPKQEKVDQWAYTAFEKMKNLRILIVRNTLFLSGPNHLPNSLRLLDWKYFPSKNFPLDFYPYRIVDFKLPHSSVILKKPFQIFEDLTFINLSHSQFITQIPDLSGAKNLRRLTLDKCRKLVRFDISIGFMPNLVYLSASGCTELKCFVPKMYLPSLQELSFNLCEKLEYFPQVMQKMDKPLKIHMINTAVKEFPKSISNLTGLQYIDMSHCKGVKDLSSSFLLLPKLLTLKIDGCSRLGASFQRFKDHHSGENGYTNLERLHFCDANLSYEDVDAIIECFPKLTDLKVSHKIPELPLSIQKIDAMHCPSLTSEASSLLWSKVSQEIQRIQVVMPMLKREIPEWFDCIYSQGIPMIWARRKFPIVALALVFQEADHVLLCDLRVLFSDEEWQNLAASLGDDYKTIQVLCVPSLKKDLILTNWGVYVYKQETSMNNIRFIPPNLIKPFSDMISPCLIPQRSREKTEQYMKHILNSFKFTELLNANSILQTPEVSDIALKVLLRSLRNAKAEITDEASSSLCGESLKQDHEDSVADVVQVLEMLKENAPKHFAEHEYYQIEEGSVENLLTAHVELENTLNIRMPIVLVFKILEETYQRYWGNIEIKLGDPVFKSVLSRFNDFPFRVGTTTETSATVLELKCQPRFEEEASSSSIEEPLEEGYHDPVFEEFMRRIEQDAMSLNKHYGKMKASIVQIDGPFSEIYETEALLFQTLMRNRFTRLIMFGSPFKIKITPYGMIRSEYESLPMATSSKLHIEATGLEGLTRTSYSIIDHGLMTAFAERWHPETNXFHLPIGEVAITXDDIQCLLHLPITGRFLHHSRMRKDEAMDLLKRHLGVEEEVILLNFKKTKGCHIKYNQXQAIYVQNKDAALAAEKENKPMEEIVFYRERCIKAFLLYLVCCTIFSNKSQNYCDVVYLQYFEDLAEVGNWNWGAAALVYLQAYMAKSCKKLGKRTGLMAGYMSLLQGWVISHMPRMSVWKLATNWKETLPYNAKCGGDTSTHLPERVLRQFGYVQTIPRPPXAAAPSGLTVDKIDQVFMEEMEERLIDEEMQGAAVENPWDHQPGYIAWYYKVSHPKMLRLEAHSKPPEPPHLEVLVEQQASQGVRDHFAICQDVRLELERAVSDGEALPGTPIYETVQRCLAMVAPSVVYSRRRRPPGAPQYPYRRPPPRSATQ
>g16038.t1
MFSETIKTSTSATKSVLHFYKQSKLLESQLLFSVKTMVLPVGVEPSDVRHQRNSYEIAMNEHENRFGRESEKVKAWRFALNRVCALSGLHFQDGVYESEFIEKIVRDISAKLPPMPLQIKHLVGLNSRFEQVKSLIDIDSDDVVCMLGICGSGGIGKTTFAMDIYNKIRHRFEAASFLTNVREKSNASISGLGDLQKTLLSEMGVETQTMMGSTFRGSSEIKCRLSHKRVLLVLDDVDSVKQLDTLAGGHDWFGSGSRIIITTRDEDVLHKHDVKTYKLEELNYHESIELFCWYAFNMSEPAENFRNISSRAINYAKGIPLALRVIGSNLKGKSIEEWDIELQKYKKVPDAEIQDVLEISYKCLSDLDQKFFLDIACFFKGERWEYVKRILDACGFIPVIRVFVSKCLITVDENDCLQMHDLIQAMGREIVRKESPSNPGERSRLWSYNDVLDVLIGNLGTSAVEGIMLDPPKQEKVDHWDISAFENLNKLRILIVRKTLFSSGPSHLPNSLRLLDWKCYPSNDFPPNFHPYNIVDFKLLHSSMILKTPFQIFKVLTFINLSHSQSITQIPDLSGAKTLKVFTVDKCHKLIHMINTAIKEFPKSIDNLTGLEYIDMSTCKELKDLSSSFLLLPKLVTLKIDGCPQLRTSFQRFKECHSEANGYPNVETLHFSRANLSYEVVNAIIEKFPKLEDLKVSNNRFVALPNCISEYLHLKSLDVSQGIQRLQIVMPIPKKEIIPKWFDCVGTEGIPLLWARRKFPVVALALVFREVKRPDGFSRLVQFIDLSNEIFDWHSASLHLFIDGREICVGDCRYFNVRADHVLLCDLRVLFSDEDWQDLDASLGDDWKSIQVQYNSDLILTSWGVYVYKQETSMDDIKFRRPNCNSFPCMPSSCLVPKGSLEQKMKHFWENLDPRCYSSDILESEKGLDRWIFKNALLQGWMNAKADIMVETSSSVYGLSLKQDHEDYVDNESIKVFEMVTEITIETLPKVIAESFPENIRFHRAIMERFTVAGSEFMNGNKLSIKMVIVLEYSDRWGAIHRCFWGILEIKWGDPFYKPVLKRMCQITWEKLASNEPEGSCILELKCRCPVNEKTSSSSLEETSEEENNNPELEELMRMIEQDVMSLNKSYLKMKASIALVNNEPISRNHLNEARLLKEWIVFGKWLMVPSLALIKTRPYGKIRVEDDPFRIMRKCLWADCKALFFEYTTIKFGVLIGSRPLKKTDYFRKMDDVCISYSSPNWKPTSSYDHT
>g16040.t1
MHYDVYLSFRGGDSRAKFISHLDSALKNAGFYVFKEDNEIRGGDQISVSLLQAMSQSRICIVVLSRNYANSRWCMLELERIVEISRTNGMVVVPVFYEVDPSEVRRQTGEFGMAFDSLISTISVDAYTLENWKTTLNEIGGKAGVVSINSRNESADIEKIVELVTSLLDMTELFVADYPVGVESRAQDVIRLLNNQRSKNRLILGIWGMGGMGKTTLAKAVYNKIRHHFEGKSFLFNVREVWELNNDKVSLQQQLLSDIYKSTKIKIQTIESGKMILQERLREKRIFLVIDDVNKLDQLNALCGNGKWFGEGSRIIITTRDEGLLSRLGVDHVYRMKEMDYNESLQLFNWHAFRQPIPCEGFTSLSRDVVKYSGGLPLALQDIGSFLFGRSDVEWEIVLEKLKTNGNHVVMERLRTCFDDLGDDDLKDIFLKIATLFTGMDKDDVIQTLKNAGHYPDIGIKILKERSLVTIDRNNRIGMHTLLRAMGREINRERSMGLPERKLYDVFLSFRGVDSRAAFISHLDSSLQNAGIYVFLDNNGIQRGEKISASLFEAISQSSICIVVLSTNYANSKWCMMELERIVEIGSTNEMVVVPVFYKVDPSDVRNQTGEFGKAFDSLISTEEVDENTKMNWKTVLHEVGGRAGVVMLNSKDESEDIKTIVERVTRLLNKTELLVAEHPVGLESRVQDVIQLLNIQKSKDTLLLGILGMGGIGKTTLAKAVYNKLRDDFDRKSFLFNVREVWKLDNDKVSLQQRLLSDIYKTTKIKIDTVESGKKILPERLRHLKIFVVIDDVNDLDQLNSLCGNRKWFGEGSRIIITTRNEDLLRAVEVNHVYKMKEMDASESLKLFNWHAFKQPIPGDGFTSLSKDVVNYCEGLPLALQVIGSFLFTKSEAEWNDVLEKLNLIPDKKVSEVLKISFDGLPDDDVKDIFLDIAFFFIGMDQEDVAKIFKECGYFAVTGISTLVRQSLITIDRKNKIGMHDLLRDMGREIVRMKSKEGNMEPSRIWRYEDVLELSKDTISLDVKGLTLKMPRLEPTCLETKAFEKMDRLKLLQFAGIQLDGDYKVLSKQLRWLCWHGFPLEFIPEEFHQGCLVALELKYSNLKQVWRKAQNCTGLRELPRSIYKLESLKTLILSGCTKIDKLEEDIEQMKSLTTLVADNTAIKSVPFALARSKSIAYISLCGYEGFASQVFPSIIQSWLSPTNNVLPLVQISAGTPCLDFTDEQNKSFFEDLQDLQCLWLECDSEAQLNQTVASILYSFNTQNCEGFSNIGTTASIHCSSQVDSATTEGVKVVLVINYTKNTVQIYKRDGLLAISGEEEWQRVIANIEPGNKIKFIVGFTNEFIVKKTTIYLVYDEPNEEKKNHCHETDENGIVFHGDENRVLEQIVEETHLSSQTTVPVGQQISQVQLLQTFDLPKVATSFHSLVSGSVKSQTRPSTSDPSLPKETSSILSHTGQPQEKEGENQSDSRCYSTPHPENDVDNQESTDSESSRASSPHMETTNETEFPNAILADHEVPPTGVQISNVAIPPNIPIDDELQTGLAAFNIDLENNATVAIESFLSSLGFSSDPIVSISQSGASSQLTTTAESLVQELRSLAFDGPSFDSLSSILALDQSLDSFKQQFRVHQHLLPASQLEGFTAVLTNLEDIVKTYRGYEQERTLEEHSESEVSKFVISMNESKDKLIKYQDLISDFVNRDKEIITKVEALKKEIEGLEMEQGNLKARKESAIENMNFEKRALRSQAASLTAHQSQLQASRDKLSTLDHNLQQCKATYASLWFLFLLVKRIIQLEDIEWMKPNSHDKMHPWAGDGCVTFGVVVRAPVPNDHDFLFYTNMVLKKWMHLPPHMDTKLSWAESVHPDELDEEFDTFPTSRSHDTVRMRYDRLRTVAGRIQTIVGDIATQGERFMSLLSWRDPRGTTIFVLFSLFAAVVFYATPFRVVVLVTDEFMSKSQPIEDDFDRLLTSIPFKKSYEVPLEDRWTYDVFLSYHDKDIANSFPSDLYSALTQAGFVVYINNHNLTTTGDQTNFSAIQASRTSIIVFSSNFVASTWFLEEMEKILECHRTTGRKVVPVYYHVDDSDVRHRRGIFGKVTQRYDSMRYRAALIKVASMSGFRVLDSRGKSKDINDIVQHLIEDRYEFVAEHPVGVEARVQDVIRLLNNGGPEHTTIVGIWGIDGVGKTTIAKATYNQMGFSFEGQSFLEHVGELWERRDGQVSLQQKLLSNIYKTTKIQIDTVESGKMVLCERLYCKRIFLVLDNVNKLEQLNALCGSREWFGHGSRIIITTSDKHILSSLQVDHVYRMKYMDTTESLELFSWHAFKIPSPIESYADLSRDVVEYCGGLPLALEEIGYFLFERSVAECESAVTFGIDIIMEKLGTNFYHLDGDVKGVFLDIATSFIGMDKDDVIEILNYSARFPENGIRVLEEKSLVTIDSKNRIGMHTLLRAMGREIIRKQQPMGSAETKMYDVFLSFRGEDSRAKFISHLDSSLQNAGIDVFKDDDGIQRGDKISASLLQAIGQSRISIVVLSRNFANSKWCMLELERIVEISRTNGMVVVPVFYEVDPSEVRHQTGEFGKAFEYLVSSISVDEYTKRNWKTALHEVGGRAGVVIINSRNENEDIKKIVEIVTHLLDKTELFVADHPVGVESRVQDVIQLLNSQKSKGPLLLGIWGMGGIGKTTIAKAIYNEIRHDFEAKSFLLNVREVWKLDCDKVSLQQRLLSDINKTTKIKIDTVESGKIILQERLREKRILLVIDDVNKLDQLNALCGNRKWFGEGSRIIITTRDDDLLSRLEVDHVYRMKEMDDSESLELFNWHAFKQPIPREGFTHLSREVVKYSGGLPLALQVIGSFLLTRRREAEWNSILEKLKLIPNDEVSEKLRISFDGLSDDDMKDIFLDIAFFFIGMDREDVTAILKDCGHFPEIGISILVQQSLVTVDRKNKIGMHDLLRDMGREIVRKQSKERCKEPTRLWRYEDVHELSKDTSTFDVKGLTLKMSRMDSPTYLETKAFEKMDKLRLLQLSGVQLDGDYKYLSRHLRWLSWHRFPLKFTPADFHQQSLVAVVLKYSNLEQVWRKSQIKVTSEKAEMLKRGNGSMDHGLKIQLRCSRFIRTVKNAIVLRTRGWRIEISSLRELPRSIYKLDSVKTLILSGCTKIDKLEEDIEQMKSLTTLVADNTAIARVPFAVKMPPTGSGLLPGDNYPDWLTLNSNSSSVTFEVPQVDGRSLKTIMCIAYTSSPNNTMTEGFKVLLVINCTKNTIQLYKRDALLASFDEEEWQRVISNIEPGNEIKVKTDNCHEPDENIFGRLSTIPSLARAVLTSRPFWFCLVGIMVWSSHCHSEKRRRRNPILREVASTSSQGFNSPESVDKNPMVDLQEVKRIG
>g16041.t1
MKLIVEVINAHDLMPKDGEGSASTFVEVDFENQLSRTRTVPKNLNPTWNQKLVFNLDTTKPYHHKTIEVSVYNERRQPILGRNFLGRVRIPCSNIVKEGDEVYQILPLENKWFFSSVKGDIGLKVYIASESKVKDFSPIFPSEPEKLSPSTPKQEPESISTNLPPLHGVASATETLEADPKEEASPFNTSKATSEEEKVYSGAASNYSIEEAQSGSIGIDQDPRVEIEEPVEQLSSQQLDRHQVHQQPRISIKKRPQENLFTMHSVDPQLQSSRAENYNHNNESNMQPRIAIKRRPRAQGTPPSTTYSVNQQVNPRYDERYNLKGSGQQPRILVETPRRVSSPPMHLADPQGIPSSTTYSVNPQVHPRYDERYNLKGTNQQPRILVETPRHVSSPPRHHVDPQVHASIDENYNLKETNPNIGEKWPNGGRKWMSGGEKLTSTHDLVEQMFYLYVRVVKAKDLPPGTITSSCDPYVEVKLGNYRGRTKHLEKKLNPEWNQVFAFSKDRIQSSVLEVFVKDKETIGRDDYLGRVIFDLNEVPTRVPPDSPLAPQWYRLQHLRGEGMVRGDIMLAVWMGTQADEAFSDAWHSDAATVYGEGVFNIRSKVYVSPKLWYLRVNVIEAQDVIPNDRNRLPEVSVKVQLGCQVMRTKICPTKTITPLWNEDLVFVAAEPFEEQLTITVEDHVQPSKDEVLGKINLPLNLIEKRLDHRPVHSRWFNLEKFGFGVLEGDRRNEHKFSSRIHLRVCLEGGYHVLDESTLYISDQRPTARQLWKQPIGILEMGILGAKGLLPMKMKDGHGSTDAYCVAKYGQKWIRTRTLLDTFNPKWNEQYTWEVYDPCTVITLGVFDNCHLGEKAPSGSSIKDSRIGKVRIRLSTLEANKIYTNSYPLLVLHQHGVKKMGELQLTVRFTALSLANIFHIYGQPLLPKMHYLQPFTVNQIDNLRYQAMNIVAMRLGRAEPPLRKEVVEYMLDVDSNIWSMRRSKANFFRVMSLFSSFITIGRWFNDVCHWKNHITSILVHILFLILIWYPELILPTFFLYMFLIGLWNYRFRPRQPPHMDTKLSWAESVHPDELDEEFDTFPTSRSHDTVRMRYDRLRTVAAVVFYATPFRVVVLVTVREKGLPPPSPPSPPRMSTWDFLNLFDDEFNKRTYDVFLSFRGEDSRAKFIAHLHSSLKNAGIYVFKDDDGIQRGDQISDSLLGAIDQSNICIVVLSTNYANSKWCMMELEKIVETSRIKGTVVVPVFYEVDPSDVRNQTGTFGEEFDYLISKKEVDEKSKMNWKTALREVGARAGVVIINSRNESEDIKKIVEIVTRLLDKTELFVADYPVGVESRGSRIIITTRNDDLLSRLEVDHVYRMKEMDDSESLELFNWHAFKQPIPREGFTNLSRDVVKYSGGLPLALQVIGSFLLTRRREVEWKSVLEKLKLIPNDEVSEKLKISFDGLSDDDMKDIFLDISFFFIGMDREDVTNILKDCGHFPEIGISVLIQQSLVTVDRRNKIGMHDLLRDMGREIVRKKSKEGGKEPSRLWRYEDVLHELSKDITTLDVKGMTLKMSRMDSTTSLETKAFEKMDKLRLLQLSGVQLDGNYKYLSRHLRWLSWHGFPLKFTPADFHQQSLVAVDLKYSKLERVWRKSQLLVNLKILNLSHSHDLRHTPDFSNLPNLEKLMLKDCPSLCELPRSIYKLDSLKTLILSGCTKIDKLEEDIEQMTSLTTLVADNTAITRVPFAVVRSKNIAYISLCGYEGFARTSCLDITDEQNNSFYCLSSIFEDLQSLHRLWLKCDSEAQLNQTVSSILDSFNTQYCEGLSNIRTSASIHSRSQVCMSSSKNSLTSLLIQMGKMPPIGSGLLPGDNYPDWLTFNNNSSSVTFEVPQVDGRSLKTIMCVAYSSSPNNTTTEGFEVLLVINCTKNTIQLYKRDALLASFDEDEWQRVKTNHCHEPDENIFGRLFTIPSLARAVLTSWPFWFCLAGIKVWSSLRQSEKRRRDNPILSPNAGTPRYFPIEGASRNLVDAPYFSSYLH
>g16175.t1
MADVLLGIVIENLGSFLREELATFLGVDELTQKLSRNLTAIRAVLQDAEQKQITSQAVKVWLQNLADAAHVLDDILDECSITSKAHVDDKCINCFRPKKILASRDIGKRMKAVAEKIDAIATEGQTYKLQAGDTGEPQRVDDEWRQTTSVVAEQKVYGRDRDRDQVVEFLLTRAVNSEELSVYSIVGIGGQGKTTLAQVVFDDERLKAHFDLKIWVSVSDDFSMMKIFQSIIESTIGKKPDLSSLESMQKAVQEILLNNRFLLVLDDVWSEDQEKWNKFKYLLQRGNVKKGASVLVTTRLDTVASIMGTYPAHHLGGLSDDDIWSLFKQQAFGANKEERAELVAIGKEIVKKCVGSPLAAKVLGSLLHIKSEEHQWISIKESNLLNLSEDNRNNRIMSVLRLSYFHLKLSLRPCFTFCAVFPKDFEMLKEQLIHLWLANGFISSRGNLDVEHVGQDVWNELYALSFFHEVKTDEKGNVTFKMHDLFHDLARSIMGEECVASGAASLTNLSSRVHHISLLPSNTPLRALRTSPLQHSALKGLTHLSKLTCLKTLSTFIVGSKMGFGLAELRDLQLGGKLHIKGLENVSSEWDAKEANLIGKKELNRLYLSWDIEAKSQGIDTNVERVLEVLEPPTGLKGFGMKDYLGIHLPHWMRNTSILEGLVDVILYNCKNCQRLPPLEKILEAEEVEMLPQLSYFRISNVPKLAFPSLPSLETIDACGLTYECYYHFSEFRDEYLDLFPKEIVCNMLNLKSLFITNFDQLKVLPDDLHSLSALEELYISCCGSLESFPMHVLQGLISLRTLTIVSCLNLISLSEGMGDLACLERLEIRDCPQLVLPSNMNKLTSLRQMTIQCYDGNNRILQGIEVIPSLQNLTLLRFNDLPESLGAMTSLQRVDIVGCLNVRRNSRLIMDIFLKLHHLNVLHNNIASFEGMRGGFSGCKKEVHLMHRNEMQTYYLFSDY
>g16734.t1
MVDSVVTFTIERLSDLLIEEANLLSGVSDQIQKLQIELKRMQCFLRDAERKRDEGGETIKNWISEIKKLAYDAEDVIETYAIKVSFSGAMTPFYKLRHVHKVGNKILSINSQIADLTRSLQTYGLTATTRDNEESHFVFVTQRQLRWSYSHVVEEFIVGLDGDIKKVVEWLLNQDQHCPMVYICGMGGLGKTTLAENVYHYSSIRRHFECFAWAYISQKCIRREVWEGILLQLTTSPSKEERDEIRNMRDEELAKKLYKVQQDKMCLIILDDIWSNDAWDILSPAFPTKNTKSKIVFTSRNKAISSHVNSKGLLHEPGFLNAEDSWALFQKKAFPTKDDPGFTICNEFEILGRDMVAKCAGLPLAIIVLGEGFISSQYEIERDETMEDVAERYLGRLISRCMVQVGQIGSTGKIKTCRLHDVMRDMCLSKAKEEHFLSVTGRSQQNSNSINDVSSTSNVLLGASNTSGVRRVALFLDQYVDNLIPPNEQVNQHLRSLVYIHDKKCRVESWKLLKAVFESFKLLRVLDLEGVKGSKGQLXPKEVGNLFWLKFLSLKRTYLQILPSSLGCPSLHKLHIEGRMERLPEAQLFSPQLSKLTLWGCKLVEDPMVTLERLPNLKYLSCWEMFVGKKMVCSPNGFPKLEVLVIRGFSNLEEWVVENQAMSFLYRLSISDCNKLKTVPNGLKFVAGLRELEFRWMPKSFKNKLGIVGEDYHKVQHVPSIVFFH
>g16760.t1
MILNMVSERYPRDEDEDLASAYDSENCEEDESDDVAILGTLDLESSTPQDSILFGSFASPILPVSIPSIASGFDGFSIKIGEITCFLGDSCCNDVDFTITASEEHKQSKNFETEFVLSEVVLKLQNQYSVQAFSSPIMVECQHDGNVRFSQDQDLTSKKGETLSDLLLSSSESFTFFSXYRAYGIIIFDPGGIMFVIYSSAILHSILSIFDSVSIFPFDXGGIFPISVIXSVFRPIAILKIKSKAQNLSNTLELINAVLEDAEQKQVKDRSIKVWLQQLKDAVYVLDDMLDECSIQSNRLASSLKPKNIMFRYNIGKKFKEITKRFDQIAESKNKFVLRVGVNVREWPIEVAEWRQTSSTIAGPKVYGREDDKEKIVEFLLTQVRDSDFLSVYPIVGLGGVGKTTLAQLVYNDHRVSSNFHTKVWVCVSEIFSVKRILCSIIESITREKCDALDLDVFERKVQELLQGKRYLLVLDDVWNRNQGLEFGLSQDKWHKLKSVLSCGSKGSSILVSTRDKDVAEITGTCQFHHLSGLSDNECWLLFKQYAFGHDEGEKEELGAIGKEIVKKCGGLPLAAQALGGLMRSRSGEKEWLEVKENRLWSLPDQNYILPALSLSYFYLTPTLKQCFAFCAMFPKDTEIVKEDLIHLWMSNGFISSRKNLDVEDVGNMIWNELCQKSFFQYIKMNDSSVYICFKMHDLIHDLAQSVMGSECLFLENGDVTGLSKSTHHISFKPAGMLSFDGETGHNLAELHDIKLGGKLSIEGLKNVGSLSDAQDANLMCKKDIQVLCLSWGNSGETKAPIINPKQVLEVLQPHSNVKSLKIRFYDGLCFPTWFGILSSLVSLVFNCCTNCIRLPPIGNLPFLKNLELLNMENLQYMDDDESLNGVLRPFPSLEKLSLNRLPNLERLLKVDRSEMFPRLSNLTINYCPKLVLPCLSSAKYLSMFGCNNEIMVSISSFSGLTTLQLDTNEDMTSFPEGMLRNMACLHTLKIIGFTELKELPNDFFNPALEHLQISYCGKLESLPEKIWEGLRSLQMLKIDLCVRLRSLPESIQHLISLEVLHIRGCPILKERCKEEIGEDWDK
>g16767.t1
MGTCKPHHLFGLSDNECWLLFKQYAFRYDREERAELVEIGKEIVKKCGGMPLAAQTLGGLMHSRSGEKEWLEIKDDKLWALPHENSIFPALSLSYSHLTPTLKQCFAFCAVFPKAQEANLIGKKDLNELCLSWTSKGMFTGRTPTLSAEQLLKVLQPQTNLKRGCPCVSVLPLGKLPSLKSLKLFDVDSVKYMDDDGSPNAMEFPFFVAPSGLSHLHLNWICYSIGVSLLGLAVMLLLALSFTTAAKAGQSKESNLCCIMKANVRDARPLINVCDHFLDLSLT
>g16895.t1
MLLQLGACENWNASLNVFKYLENVFCLLSMMLIHQRLQYAEIEKIAEEIINILGYKFPCLPKDLVGIVSIVEELENHLRLDSFDTVQVVGICGMGGIGKTTLANVLYNKISHQFHVCCLIDDLSKIYRHDGPLGAQKQILYQTLGEERVQTCNLHNTSNLIQSRLQNVKSLIILDNVDQVEQLEKLALSREGLGAGSRIIIVSRDEHILKEYGVDVVYQVPLLNNDDSLRLFSQKAFKLDHVMSSYDKLAFDILWFANGLPLAIKEKKVEAICFFSDRDERRTKISVLAEALSKMSHLRFLIIKNVIFIGHLSALSNELRYVEWKKYPYLEHCKLLESLPQLPFPIAFEHDFHKYKYWMRIGLVIFNCPKLGKSERYSRMAISWMIQLIQARQQSATSFFDVINIVIPESEIPNWFNNQSVSGSIPIELSPFVHDIDDNIIGIACCAVFTIAPIDPAMTIYANANRYDIELSFSNKITCNDWCELFSCIPVILERDLITAKSDHMWLIHFTWDSFFDILKRIDVTLNHLNDLCMKVVSMDVKVQSCGYRWVYKQDLQPKHDCGNSLDRNYKFLAIEDEAQLV
>g16896.t1
MACSIIQTDGSSSSAMMTLKYDVFVSFRAPELLRAIEGSQIFIVVFSKNYASSTWCLRELEYILHCSQVYGRRVLPVFYDVDPSEVRHQKGSYGEAFLKHEQRLQHDTLTVQTWKESLTQMGNISGWDLRDKPQNAEIEKIVQEIMNILSRKVSCQLSKELVGMDSPIEKVTNLLLLNSVNDVRVVGICGMGGIGKTALATALCGQISHQFDALCFIDDLSKIYRHDGPIGAQKQILHQTLGGEHFQISNLYGTTNLLQSRLRHLRALIILDNVDKIEQLDKLAMSREWLGAGSRIIIICRDEHILKEYGVDIVYKVPFLNKTYSLQLFCRKAFKLDHILSSYEGLVNGILHYADGLPLAIEVLGNLSFLSNELRYVKWVRYPFEYLPACFEPNKLVELTLKHSSIKQLWKDKKVLDKDSSGSVSVKELRHILTSIGEKLETAEFDEWIREVDVGSDGNIRYEDFIARMVAK
>g16908.t1
MKQIQMTSSSNHSSSTLVTLPMKKNHYDVFVSFRGKDTRFNFTDHLLAALQRKGIFAFKDDTKLQKGESIAPELFNAIQASQVFIVVFSKNYASSTWCLQELDKILECSQLYGKRVLPVFYDVDPSEVRHQKGSYGEAFSKHEQRFQHDTQMVQRWREAFTQVANLSGWDMRHKPQYAEIEKIIEEVKNILGNKFSSLPKGLVGMDSTIEELKKLFLLDSVDTVRIVGICGMGGIGKTTLATSLYDRISHQFDVCCFIDDISKVYRDDGPIGAQKQILHQVLGEEHLQISNLYNTTNLIRSRLGHLRTLLVLDNVDQVEQLEKLAVNRECLGVGSRIIITSRDAHILKEYGVDEVYEVPLMNKTDSLQLFCRKAFKCGNIFSNYEELTLLEELGKKIVQENSTKDLRKWNRLWLHKHFDNVMLENMEKNVEAIILKHQYPRETITLATETLSNMSHLRLIILKDVHFSGSLSCLSNELRYVDWPGYPFMYLPISFQPNQLVELILKHSSIKQLWEGKKYLPNLRTMNLKHSKNLIKMPDFGEVPNLEWLNLKGCHCKQLKLLPELPLPVAIKQDQNGKRGGLYIFNCPELGEREHCSSMTFSWMIQFVQANQESSACFPWIDIVIPGSEIPRWFNNHSVANECGPEAWLGFECGNTSWVFAHCPVIFDIDLITVESKHTWLIYFPHEPLFDFLSSMNMTFRDLDHIIMVTPVEDGESFRVEVKKCGYRCVFKQDLQQFNLPTMHHRNSSTRRVGISRQSSPQFAIFLQFCPKFYVVGNKVIMYVLCSEQLSFKLLMLPHVERAVALDLLRPYELIHSLLSPVCCNGGSAVASQNPCPVSYGVVDIFVLIYDVSVSSSG
>g16953.t1
MACSSNQNVSSSRMKWKYDVFVSFRGEDTRKNFADHLFGAFHRKGIVAFKDDIKLKKGEHISSELLKAIEGSQILIVIFSRNYASSTWCLEELAKIAECKVLGRAVLPIFYDVSPSEVRKQSGDFEKAFMEHEDRFKEKLEEVQRWRRSLTQVANLSGWDVKDMPEYAEIGKIIKEVTCLLGHKLSTSPDDIVGMHSKVEELEKLLILDSDDDVRVVGIFGMGGIGKTTLATALYARISNQFENCCYIDDVSKIYGGYGPIGVQKQLLCQTLKEENLQILNHSMASNLIQARLCQIKSLVVLDNVDQVEQLDKLAMKREWLGTGSRIIVISRDCHILREHEVDEVYKVELLDHSNSLQLFCRKAFKSDDIMSGYIDLSYDVLKYANGLPLAIKVLGSFLYGRDVSEWRSALARLKENPRADIMDVLRTSFDGLEDTEKDIFLDIACFFDRDNETSVKKFLDIRGFHPEIGLRVLIDKSFITCVHRKIYMHDLFKELGKSIVREKSPREPRKWSRIWDYTDFYNVMSENMASENLEAIVVRHFPENDEEIEAMTTLRADALAQMSRLKLLELQGLYFSGSLNFLSSELGYLWWDKYPFSCLPSSFEPDKLVELILPHSNIKKLWKGTKPLPNLKRIDLSHSRNLIKMPSFLEIPNLEFLDLEGCIKLVQIDPSIDLSFCNLVEVPNAIGWLHCLESLNLGGNNFVTLPSSIKELSKLRELNLEHCKQLKYFPELPSKTVLSESETVFVWGVHMKSDLPIGRIEIVIPKIQIPMWFNKQNVGSSISMEPFPNMDDKNLIGVACCTTFVAHDDPTSLGSTIICHPPIQLGLRNRHSANFPFIPILIEKDLVTVGLDHLLLYFYSKAEFIKFASPGIELVAYVVQPSGLHLEIKSCGYHWIYKEDLEQLNPQMMYSGNSSVQPYY
>g17452.t1
MAESFVLDNANSLLGKLASYAYEEASQAYGVYNDLQGFKETLSIVSGVMLDAECKKDHKQGLHQWLRQIQNICSDAEDVLDRFELQDKRKQVVEASGSTWMKVRHFVSSSNPLAFRFRMAHQIKEIRDRLDKLAAIGDKFGLTSVDLGLVVQQREMTYPDIDASSVIGRENEKDYIINLLMQPHPHGDGDGDKSMSVIPIVGIGGLGKTTLAKSVFNDKRMDQLFQLKMWACVSDDFDIRKIIIKIINSATASSFASSSTPSSGLAHQENVNNLDIVQLVSRLRQKLTGQKFLVVLDDVWNDEHAKWIELKNLIKVGARGSKVIVTTRNKLIALRMGDVPSILTLPGWIVGAANTLETLVINNFPNLKNLPEFLTTMTCLKRLYIVSCHQLLSFPNDMHPLTALEYLRIVDCPGLSRKCQPRSGDYWPVISHIKSIFIEEPRGGKQEK
>g17454.t1
MAESFASDIANSLLCKLASYAYEEASRAYGVYKDLQGIKDTLSIVSGVLLDAEHKKDQKHGLREWLRQIHNICSDAENVLDGFDLQDKRKQVLESSGSTRTKVRHLFSSSNPLAFRFRLARQIKEIRDRLNKVAADGTMFGLATINVDPGLVVQRREMTYPHVDASSVIGRESDREEIIKLLIKPHPQDDVWNEDRAKWIELKDLIKVCASGSKIVVTTRSKSIASMMGNVPAYILKGLSRKNCLSLFVQWAFKEGEEEKHPNLVEIGKEIVKKCQGVPLAVRALGSSLFSNFDLTLGLVQSLNGSEKRESIAREYIDELHSRSFLQDVNDYGSYCEFKVHDLIHDLALYFAREDFVAIDSHTQNIPQQVRHLSVIENDSLDHGLFPKSRSVRSILFPNLGVGLASESVLDTCGCTELEKMPKGLGKLISLQRLTITTKQSVLPHGEFERYGSEQGTITTATNSTAALSMTGQLVPITLNGLRKGFFVLVTTLLAITVLERAPSPSPPPSSVAHSFISSVFGVVMATMVAIEVVITCGAVAS
>g17455.t1
MAESYVLLDVADSLLGKLASYMYEEASRAYGVYEDLQGFKDTLSIVTGVLLDADHKKDQKHGLREWLKQIQNICSDAEDILDVFELQDKRNQVVKCSGSTKMRVRHLFSSSNPLAFRLRMAHQIKEIRNRLDKIVTVGTEFGLASVDSRLDMQRREMTYPDVDASSVIGREIDKDEIIKLLMQPFPQGGDDGDQSICVISIVGIGGLGKTTLAKLVFNDKRMDDLFQLKMWVCVSDDFDIRQIIIKIINSATASFFTSASAPTCCLAHPDNITNLDIVQLVSRMRQKLSGQKFLLVLDDVWNDDRAKWIELKDLIKVGPPGSKIMVTTRSKSIASMMGNVPSYVLEALGLVQPLNGIEKLEHVARNYIDELHSRSFLQDVDDFGSSCEFRVHDLIHDLALYVAREDFVAVDSHIQNIPPQVKHLSVVENDLLDHYLFPNSKSLRSILFPLHGVGLASEKVLDTWILKYKYLRYLDLSDSSIKFVPNSLAKLGHLRFLDLSRNDRIKRLPNSICKLLNLQVLLLSGCTELEELPKGIGKLISLRRLIVTTKQSTLPHDEFASLKHLQSLSFHDCDNLKLMFRQQLPSIEELHFESCRSLESLPLYIFPKLQTLYINDCQMLNLSLNNESPIQKLRMKYLMLVNYSGLLALPRWTVGIADTLETLLISDFPDLKMLPECLTTMFNLKRIYIHNCPQLLCLPSDMHRLTALEDLRIVDCPELCRKCLPQSGEYWPMISHIKSIFIEEPRGEEEE
>g17477.t1
MSHSLTILSLEFNNLTGPIPSELGKLSRLRILDLSNNAINGSFPLSFSNLSSLVSLNVENNYLENHVPNTFDNLHNLSVINLKNNKFDGNIPSTLGNISSISQIDLSQNKFVGEIPDSFTKLANLSSFNVSHNNLSGHVPSLLSKRFNASSFEGNFGLCGFISSKPCPSPSPPPHNLPAQSPEESPSKKHHRKLSTKDIILIVAGVLLLILLLLCCFLLCCLVRKRASSSRKSSKAAKAAASARSVEKGGGPAGGDVVSGGESGGKLVHFDGPFVFTADDLLCATAEIMGKSAYGTAYKATLEDGNQVAVKRLREKTTKGQKEFEAEVASLGKIRHPNLLALRAYYLGPKGEKLLVFDYMSRGSLASFLHARGPEIIVEWPTRMKIAIGITNGLSCLHNQENIVHGNLTSSNIQLDEQTIPHITDFGLSRLMTTSANTNIIATAGSLGYNAPELSKTKKPTTKTDVYSLGVILLELLTGKPPGEPTNGMDLPQWVASIVKEEWTNEVFDLELMRDAPTIGDELLNTLKLALHCVDPSPSARPEVKQVLQQLEEIKPELVEVEVDDDGAKLLKEIIKCVLMNLNNKNLVSSKGLIGIDKPIAHLKSLLSHESEDVRVVGIWGMGGIGKTTLAEEVFHRLQSEYDSYEDVKVDTANGLPRYVEMRIRRMKVLIVLDNKELEMDYYELSKKMVNYAKGLPLVLKVLANLLCGKDKLVWESQGTEAIRSIWMQLPTLRKQKLSPSTFSNMRNLKFLYVPSAYDQDGFNLLPQGLQSMPPELRYLCWMHYPLKSLPDEFSAEKLVILDLSYSRVEKLWHGVQFLLAQECTSLETVSFPSVAEQFKENRKRVVFANCLKLNEHSLANIGLNAQEAVLKCGLSIRQQRIT
>g17480.t1
MHRSLTILKPTMSCSSALLSLKSAVDQSGNGAFSDWNGGDSYPCGWSGISCANISGVPEPRVVGIALAGKSLRGYIPSELGTLRYLRRLNLHDNEFYGVVPVQLFNATALHSIFLHRNNLSGPFPASICTVPRLQNLDLSDNSFSGSIPNDVKKCTQIQRLIIARNKFSGEIPAGVWSELDNLIQLDLSANDFKGPIPEDIGELHTLSGTLNLSFNHLSGRIPNSLGKLSATMNFDLRNNDLIGEIPQTGTFSNQGPTAFLGNKNLCGLPLRKSCISSDRAPGGSSSHEDESRNRSKGLSPGLIILISAADVAGVALVGLVIVYVYWKKKDDGNVCSCIGKRRFGDENEKENPCTLLPCMNNLKNDEDRDEGEVEVDGGGKGEGELVTIDKGFRIELDELLKASAYVLGKSALGIVYKVVLGNGMPVAVRRLGEGGEERYKEFVAEVQAIGKVKHPNIVRLRAYYWAHDEKLLISDFISNGNLGNALRGRNGQPSSNLSWSTRLRIAKGIARGLSYLHEFSPRKFVHGDIKPTNILLDNDLQPYISDFGLNQLISITGNNPSTGGFMGGALPYYVMKSSHKENRTNNRLSLDNGRGCNNYKAPEARVPGCRPTQKWDVYSLGVVLLELLTGKSTETSPTSASSSASVEVSDLVRWVRNGFDQESPLSEMVDPSLLQEVRAKKEVLAVFHVALACTEGDPEGARRLAILIQKERSFDLNSIFVVLETKKDCSEYTCSNSMAYSFSGASQITYARQYRHPGSNGIVARTSNLKMRPLWDSGINHGVSEKAISNNGPQSKYDVFVSFRGEDIRHGFLGHLVKAFPRKQINAFVDEKLKRGDDISHSLIEAIEGSFISLIIFSENYASSSWCLEELVKIIECKEKYGQIVIPVFYGIDPTDVRHQKKSYENAFSELEKRNDAELLEEIINLVLMRLSKHPVNSKGLIGIDKSVAHLESLLQKESKKVRVIGIWGMGGIGKTTIAEEIFSQNRLEYEEDVKIDTPNRLSSDIERRIGRMKVLIVLDDVKDTDQLEMLFGTLDWFRSDSRIIVTTRDKQVLIANEADDIFEVGVLDSGEALELFNLNAFKQSHLEMDFFDISKRVVNYAKGIPLVLKVLAHLLCGKDKEVWESQLDKLKRLPSKKVYDVMRLSYDDLDRLEQKYFLDIACFFNGLNLKVDYMKLLLKDCESDNSVVVGLERLKDKALITISKDNVISMHDIIQELGREIVRQESRGDLRSCSRLWNSDEICDVLKNDKGTEAIRSITADLSSIRKLKLSPRVFANMTNLQFLEFRGEYDEYCLDLFPQGLQSFPTNLRYLHWMHYPLKSFPENVSTENLVILDLSYSLVEKLWCGVQSLVNLKEVILYRSKLLKELPDFSKATNLEVLDISHCHDLKSVHPSIFSLGKLVKLNLEFCSSLTEFISDTRLSSLQYLNLGNCKKLRTFSVTTTSLIELDLTGIQINALPSSFGCLSNLETLSLGDSLIERIPSSIKNLTKLRKLDIRLCPWIVFLPELPPSLESLIAQDRSLKAVFIPSTAAEQFKENRKRFEFWNCLNLHILSIIHIGVNAQINLMKFAYQHLSTLEHDDYVESYVDYKYNFASYQAMYVYPGISVPYWFEYKTTENEMIVDLSSHLSPLLGFVFCFILAEDFQYCDRVELKITAIDADESDGEKDNVHIYMCRSMTMLLPVSCSQSIKGNTGILEVKHCRMELLLLEDLMWKCGHYGTLV
>g17757.t1
MGSQVSKQIEKRKTIEKEEKTLSDLKRLGENYPGCDYHPLDRKIWMSNLNPEKLKINMIVWPGTHDSATNKIGIPGITRPFAQCQTISIYNQLVRGTRVFDIRVQEDRRVCHGIILTYSVDIVIKDVKKFLSETESEIIILEVRTEFGHSDPPEFDKYLEENLGEYLIHQDDSVFDKTIAEVLPKRVICVWKPRNSAQPKARSSLWSAGYLRDNWINTDFPLTKFESNMKYLSEQERVVSRKYFYRVENTVTPVPDNPILCVKPVTERIHGYSRLFISQCFSKGCGDRLQIFSTDFIDLDFVDACVGLTYARVEANLLCGVEDRIISLRNELEIINVYLKTSPQRKNKNKQIEQKVLSQIRDVSYVAEDVIDTFIANVSIYKNRNVFGRMIRSVDHGKLLHECRSSNKKKSKKHNEAVNNSQDISNLSDDELKKRGWECLKGKKYFLVLDDLWKIQDWDEVKDAFPDGNRGSGILITSRLKEVASHTGRDPPYCLKFLNEEQSWELFSKKVFRGEEYHCDVGSLGIFPEDCEICVRQLLLLWVAEGFIQETGSRDPNDVAEDYLYELIDRSLIQVARVKDNGGVKTCRIHDLLRDLCILESKENQIFQHQ
>g17758.t1
MADSVVSFLLGHLSQLLQNEANLLGGVDERIISLRNELEIINVYLKTSSKGNNNNNNKEIEQTVLSQIRDVGHLAEDVIDTFIVNVAIYKRRKMMGRMLHSFDHAKLLHDVAEKIDKIKTTLKEIRENNINYNQESSNQSTSATDEEERKQSLQRLRRNVEEENVVGFVHESKVVINRLIEGDSRRLNVLSVIGMGGLGKTTLARKVYNSDEVKKHFNCRAWIYVSNECRTRELLLTLLQNLMLNHDYEGSSSNKIKKKGKKKHKEAVNNSQDTSSLSDDELKKRLWEYLECKKYLLVLDDLWKIQDWDELKDAFPDGNRGSRILITSRLKDVASHTSRDPPYLLQFLNEEQSWELFSKKVFRGEEEYSCDFESVGKQIVKSCRGLPLSIVVLAGLLANKEKSHREWSKVLGHVNWYLTRDETQVKDVVLKLSFDDLPSRLKPCFLYLGIFPEDSEIRVRQLLQLWVAEGFIQETGSRDAYDVAEDYLYELIDRSLVQVARVKINGGVKTCQIHDLLRDLCILKSQEDKIFEICTDTNILIPTKPRRLFVHSTMSHFVSSSTKDHSCVASEEWKLLTKGFKLVRVLNLEGRDFSKIPSNLGNFIHLRSLRIDSNYIQSVPDSICNLQNLQTLDIGPSTMTFRIYKHYPISFPDMCMKAIGSLTKLQVRNWKLANGSMPRLQTLVIDTCYHLDSLPSELWSLTTLRKVHVCKPSNAIARLLQDLEVNNRCLLRQAARNSNDLYERPTRRIIDDTEQVLDKALGLVIKCRVNGLVKRLFTIIPATAFRKTSMQLENSLGDVQWLLRVSASAEERDDEYLGLPPIAANEPILCLIWEQVAILLSGCSIEEXSDAAASLVSLARDNDRYGKLILEEGGVPPLLKLLKEGKLDGQENAARAIGLLGRDPESVEHIVNCGVCSVFAKILKEGHMKVQIVVAWAISELAAHHPKCQDHFAQNNAIRLLVSHLAFETIQEHSKYAITNKQNMSSIHSLVMASNNNNDDSXKGVQEDDYRXINHPGASQTSNQMQSVINNTIAMKGNNKKEDSINNAIVKNNNNNNNNNNNVSIAGTSIKGRELEDPRTKAQMKAMAARALWQLCTDDVQHYSAMALMEITSVAAEHAELRRSAFKPTSPAAKAVVEQFLKVIDKGNSDDLLIPCVKAVGNLARTFRATETRFIAPLVRLLDETEPVISMEAAVSLIKFAETDNYLHETHCNAIIAAGGAKHLIQLVYFGEQMVQIPSLLLLCYISLHVPKNETLGQEEVLIVLEWCTKQAQLISEPRIEPILIEAKSRLELYQSRGRGFH
>g18008.t1
MGVAIDAVISIATKIVELTIEPIGRQLGYIMHYKDNLESMKTEVQKMEGKKDIVQHKVNEARNNGEEIEIIVQNWLNEVDNTVVEAKKLIDSEDDHAKAHCSMGHFPNLFTRHQLSRKTKKMSQEISQVLAEEIPDTISYHVPSEVTVTPFGRNYEALDSRTSMLNEIMMELKNPNNSIIGVYGMGGVGKTKLVEQLAYQAKNIDRLFSVVAMATITASPDLEKIQVQIADPLGMKFDKETKERRAMQLRKRISNEKSILIILDEIWGKLDLTEVGIPFGDDHKGCKLVVTSRYLNVLNSNMSIQKEFKLDVLNDEDSWKLFEKMVGGVVQDFNIKPIAEKVARRCVGFPLLIVTIATALWKKNIYDWQTKLNELERLDQEELHEKIHSTLKLSYNWLESEELKSLFSFIGSFGQGHLHTEDLFSCYWGLGLHRHSRSMTDARTRFYKLINDLKASSLLLDSETEIVKLHDVVREVAKSIASKTRPTYVEQMHTLVKQFPGMDQLQKCHQIIVPWSHIYKLPEKLDCPELELLELDNIGDYLKVPDDFFSGMGELKVVVLCGMILTPSLPPSLCLLTKIQSLDMSECVLEDISIVAELKSLEILILERSYIKELPKEIGQLTNLRMLKLTNCCGLRFIPANLISSLTSLEELYMGNCFINWDVKGSKDQSNNASLDELENLSHLTALEIMIQDASVLPMDLQVFAKLERYNI
>g18036.t1
MAENKRFIIGIDLGTTYSCVGVWHHGGVQIITNDHGNRTTPSYVAFTDSERFIGDAAKIQVTRNPVNTVFDAKRLIGRRFSDATVQSDMKLWPFKVIAGTADKPMIVVNYKNEEKHFTAEEISSMVLIKMREIAEAYLGCTVKKAVVTVPAYFNDSQRQATKDAGVIAGLNVMRIINEPTAAALAYGLDMEDPIVDDVKNVLIFDLGGGTFDVSLLEIADSVFQVKATAGDSRLGGEDFDNRMVDNFVEEFKRKHEKEISGNPRALRKLRTACERAKRILSSTLHTTIEIDSLYEGIDFYTTITRDRFEELNMDLFSNCMDTVERCLRDAQMDRSSVHDVVLVGGSTRIPKVQQLLQDFFNGKELCKSINPDEAVAYGAALQATILNHEENGKVKDLTLVDVTPLSLGVETVGGVMTVLIPKNSMIPYIIERVFSTYSDNQLSVLIGVYEGERTKSRENNLLGKFELSGILPAPSGVPQINVRFFVDVDGIMTVSAEDKATGKKNNITITNEKGRLSKEEIEKMVQEAEKYKAEDEEHKKNVEAKIALEQEVERYKPLCFPKDAPDQHLEAQVEHDTFHDPITLASLSSSLQSFPSGNFGYYFNSTKVASQEIIKGLKDDNCYVIGLYGKRGCGKTTLVKAKMEEYEKIFHRVIFLTLSENHDIKSIRVGISSSLNVFDKDDSDGARIMKIILALERKDRTTLVILDNFPSKSKLEELGIPYNSKQYKFLLTARDETECTLMGCDHLIHLKPLSDEEAFTLLHKLSGVESQTDLFKVVRDVAFKCNGLPGLVKDVAFSLKKKPIEKWEESLVSLSHSTAQGIQDLQR
>g18069.t1
MKLGLSVISENHASGSGNSSSTRIRRETHSHVRSSHVIGRDEEKEKIIRFLMEPPLGGVDDDNIDVIPIVGIGGLGKTTLAQLVYNDDRVNEIFDLRMWVYVSDDFDVKRLVSEILKAMHGIEVDAQTHSFDQLRNLLRERLWGKKFLLVLDDVWNEDYREWLELKKLLLGMRDDGDDKLGSKIITTTRSDRVGSIMGSAYKHNLKYLPEEECIKLFVKCAFSAGEEKRYPRLVEIGKDIARKCKGLPLAVVSLGCLLYARLDESEWKKVRDSQIWRVNPQDDDGILAALKLSYNHLSSGLKLCFSYCSIFPKGYEYTNLELISFWMAHGLLQTRNEDEEPEDLGEFYIQELVSRSFFECASEEQLVIDGLICEELDLLGISFFKMHDLVHDLSVFTMQSERKVVKFNSTNVQEKVQHLSFSDSGEGVPAFAKTSSKIRTIGFWHAFQKELAITEPFVKWISNKFKYLRVLNIQGSDFQYLPDCFDKMKHLRYLDLSYCRRLEKLPDSICKLQSLEMWQNVEISRPFRVFEPNGIARMHMDRLQNLQNLKIYGCPKLIERCKQNTGSDWYKIAHIPNVEAVRFQFNG
>g18079.t1
MKADSLEDKDPELKVWVKSVRNIAEDIEDAIDEYNLRLVDHHQQSKSNSPIHKLGFVIKTMKARHRIARDIQGIKSKVETISNGRPNISGVGSSSSQRRSSRLDIQGDALLLEEADLVGIEEPKKQLCDLLFKDETKRAVISIYGMGGLGKTTLAKQVYEDPNVKKNFRIHAWVNLSQSFRMEEVLKDLVQQLHNVIGKPAPESIGMMKIDNLKEFIKNFLQRSKKYLIVLDDVWSVNVWDAVNHALPNDNCGSRVILTTRKKDIALYSCAELGKDFLFPLEFLPKQEAWSLFCRKTFQGNSCPPHLEEVCRKILKLCGGLPLAIVAISGALATRERSNIEEWNMVCRSFGSEIEGNDILEVMKKVLSLSFNELPYYLKSCLMYLTVFPEFHAIEHMRLIRLWIAEGFVKHEDGKTLEEVADSYLKELLNRSLIQVVEKTSDGRMNTCRMHGLTREIVNLKSRDQNFATIAKDNDIVWPERVRRLSVINSSQDALQQNQTTFHLRSLLMFPLSDSPSHFSINELCTSSGVKLLNVLDLQDAPLEVFPAEIINLYLLKYLSLKNTKVKNIPGSIKKLQYLETLDLKHTYVTELPAEIAELKRLRHLLVYRYKIESYAEFDSRHGFKMTAPIGNMLSLQKLCFIEVDQGSGALMVELAKLTQLRRLGIRNMKKEDGAALCSSIEKMVNLTSLSITAIKEDEIIDIHSISKPPRYLQKLYLSGRLEKFPQWIKSCKNLVRVFLKWSRLKEDPLVYLQDLPNLRHLEFLQAYVGETLKFNAKGFPSLKVLGLDDLEGLKYMVIEDEAMQGLKKLVIQQCGSFKNVPLGIEYLTKLKAIELFDMPKELIMALRPNGGEDYWRVQNVPTIYSTYWRDQGWDVYPIETFGEIESDTDHSSALRTLQLPTLWKV
>g18429.t1
MDNQEDSSSTFGPLAAMSLRNMSSSSSAFFSANQSPFFSPRTSSCHLSDTLRPEPSNDRINLDAVASTSTSSVIPEQKCTISDVVAASPVACTSGDVQRLDRISSSPGISGSPISGYCHPYDDCYSGQKEKRSKKGRNLKSSSTPPGSRSISSYRLTSCDVFIGLHGRKPPLVRFSKWLCAELEIHGISCFVSDRASCRNSNKLVIAEKAMDVASFGIVIITRKSFKNPYTIEELKFFSGKKNLVPIYFDLSPFDCLVRDIIEKRGELWEKHGGELWHLYGGLKQEWKDAVHALSRVEEWKLEAQDGNWRDCILETVTLLAMRLGRRSVAEHLRKWKEKIKEEELPFTRNENFIGRKKELSQLEFMLFGDVSGDSKQDYIELKAKSKRRHLTIGRGKSNVLDERNASSREEKEPVLWKESEKEIEMQSIEFAQRHYRSRLKRSGKYTRKKRGMKILYGKGIACISGDSGIGKTELILEFAYRFHQRYKMVLWIGGESRYIKQNYLNLRSFLEVDVSVENSLEKTSIKGFEEHEAAAISRVRKELMRNIPYLVIIDNLESEHDWWDHKLVMDLLPRFGGETHVIISTCLPRVMNLEPLKLSYLSGVEAMSLMLPSGKDYTVAEMDALRTIEEKLGRLTLGLAIVGGILSELPITPSRLLDTINRMPLKEMSSWSSKEAHAFRKNTFLLQLFDVCFSVFDHADGPRSLATRMVLVSGWFASSAIPVSLLALAAHKIPKKQKATCLWRRLLRSLTCGLTSSHTKKSELEASSLLLSFNIARNCAKKGCIQFSELIKLYARKREVTGSSRAMVQAVISQASISQHLDHLWAACFLLFEFGHNPAVVELEVSELLHLVKKVVLPLAIQSFITYSRCTAALELLRLCTNALEAADQTLVTPVDKWFDKSLCWRSIQTNAQLNPCLWQELALCRATVLETRAKLMLRGAQFDIGSDLIKKAIFIRSSICGEDHPDTIFARETLSKLTRLISNVQIHS
>g18495.t1
MPVSHLQYADDTVFIGEATVDNLWAMKAILRGFEAVSSLKVNFWKSCLVGVNVEEDFLAMASRFLNCRIGRAPFKYLGLPVGANSRCLATWQPMLDVLENWLNCWGNKYVSFGGRLVLLRVILSAIPIFYLSFMKMPVKVWKEVVKIQRKFLLGGVRSGSKMCWVKWEVVSKPKSEGGLGVRDLRKVNISLLAKWRWRLLFNEGEIWKLILEAKYGNNIIGSLVSAEVGGVRDASLWWKAITRIDGETRWFTDSLRKKVGNGVTTQFWSYVWVGSRPLKEVFPRPFCVSASKDLLVSDAGSWVGGSSALSKVCGFAWQAILDRIPSRFNLSRRGVIKPPESKDCAFCRLVEEKSQHLLLQCDFASGVWYAIFNWLGFVYISPPNLLISFAAMSGLGVSKRRKKEGKLGGGVNKEGIKYYNNVINELLDKGLQPFITLFHWDLPRTLEEEYGGFLSPNIVNDFRDYAELCFKEFGDRVKHWITLNEPWSFAVHAYAEGTFAPGRCSPWQNLNCTGGDSATEPYIVAHNQLLAHASAVNIYKTKYQPSQKGKIGITLVCHWMIPLYDTKLDHDATQRYIDFQFGWFMDPLTIGDYPSSMRSLVGSRLPKFTTYQVKLIKGMDEFDDPTLPLEEALEDTQRIDYHYDHLYYLQNAIHLCILYILKSKQIIRSAPNSIATTWVVPPQPLFGSWAEAQMVDYPKQARAKAYIAHPGQSYFLRSSRIAICFSFRCRVLRTHCHCRLQTASACWVQLQKNSVELVKIVHFFGDLETLLPHEKMSNEIVASSEIDFECEDFNGAKRPKMTSKVWEEMQRIQTTEGSKVLCKHCGKLLQDNCGTSHLKRHLVICPKRPKPVGVIAQGSMPSLYLRGTYSAKDSGSSKALMVRPLKVEHQPQVISFSPNPNYRPAIVTVASIANASSPNGELNHKNSSTLLLPSIESPRNQDELSLDDVEMKAFYASLDVKTSFKSSSQDTTDIAESSNNIPCEEFSNALKTLQDLLSKDFSVLLQTGHCGTMKSTIEYLSKMSATNEISAELRLLISEVSREFTRWSCDYNDASKKIESASSNIIKADKLEESLEGNKKEFNDVLSLENDLYNQLATLDQRKKELEEQINAIKANISVFHSAKVTATKRKREVFEEAKTLKAERDELREQVPHLKEEREVAKKIQENIQAECFRGEDTRETFTGHLYNALDQRGINTFIDDEGLRIGEDISQSLLKAIEESKISIIIFSKNYANSTWCLDELVKILECKKEKGQVVCSVFYNISPSDVRHQRGSYQEAFDMLEERFEDNKEKVKKWRMALTEAANLSGWHFSNGYEFKFIQSIVDEVSRKLNRIPLNVATHPVGLQTRVSDVNSLLELECNDVKMIGIYGIGGIGKTTIAKAVYNSIYDQFRYASFLANVRENASHRVGLVKLQERLLFEILGEQGMKLGEIMEYTSKALRACNLHPVIGIAVLVDKSLINLDEKGVLSMHDLIQDMGKEIVRQESPMDPGKRSRLWYYEDVLQVLSDGTGTDKIQGIMLSLPEKQEVQIKPQDLKKMRNLRMLIIRNAEFFGDQVNLPNNLRLLDWEEYPSTFLPSDFLPEKIVMLELRHSHITLDKPFKNYANMTSLNLSSCQSLIKIPDVSGIPNLEQIILEDCTGLLEVHESLGSLDKLVYLGVERCTELKKLPSVLNSPSLSCIALNGCSQLENFPHLLGKMENLRIIEAEETAIQELPSSLANFSNLEVLVLKCCTNLKDFPRTISLLPNLQLLDISGCPKLQLFQGSTQSSSNLELPPKPCLDFESSSIQSSHGFPLLETLDLSDCNLSDDDLHILCCFSNLTSLDISRNHFVTLPKCFNKLSSLQELYMANCKNLQNFSGIPPNLEHIDATSCTMLDSQSLDLLLSQGFHKEFKFEVIAPRSRLPMPFEFNYHSKGGSMTFWIGQKFPRIALCFIFELGNKRVGFFACEVEISINGQKASNKEQYFLSVSDSSKGADVIVSFCGVHEYKEDEEVKTPNLILITNNLENDCCSLPENLKLHEISDEHMQLLSISTREEMFEDNILPSHEEFEPRESLSDDNMEAFYSTLHAERYVSLGDTSDDSKLVYPKISEETKKALEILKELLSKQICHLLEPTSSTSMKTTFEYLCTLIADDDVSMRLKSAILQLLAEFIQWSCEYNDANMKLEFSTTMLSKLQNLEDGVVANKNQFSEFVSIEK
>g18496.t1
MMEFEEAQDNLCAIRLLYRLLHDNINALKNSNSENQVVERARVLLKSLLDVAVEIVFETHLKITATQAGNCKTSIEQEKHVTIPQSKSATTTKFCQVSENYQTCSEVALQKDEKPQSELPCKKEQSNFSIADNEGTKNKTLSSLGEENDMMQQNLVKEQNQSNEGISPNMGSNHNEQQHNNVNDLYDLGEHAEESLQMLNAKAGVSNEDNNMHLLNDIREAECNSSASRFAECLGQKSDFSDDLVNAIKRIESRILAFKLCPNLVDFSKNGIVRDPSHKVANLGSPKLQRKDSAARSQLSSKRSIWEGHRLMNQHTCDSSSKGENLNTGNAVEEPFLSQNESSNQSQVAYQNCGFHANPESTKSIYIPKHISTQTASVREELRSGTRIQPSVQNTVFVDRVKSLNRLVSGDAHFGNQASECIQGLRVPLNQDDLSKKSSMFGSQTNRESLVRKTPVSGWSKTDPKQKERNSESSHAQKLVRSTPNVARRDKLPCHQMIIKPTLLDQRSSKIKVNSHQHRDRSVLDRRVSHKTGHAEPSKTRLQLQLHEPEESSSNSDSSSQSTSQQDSANTSSQSEDSLSVGTQGSKSGRMVDASYEGSSEESSDSYLNNEDGPSHRVGSFKSYGHHSKGNPKKTVGGLKRLKNKLGLIFHHHHHHHHHHHHDGDNVAMKNSSSTSFNHGWTYDVFVSFYGDDTRYGFTGNLYNTLRKKGINTFKDDIQLKKGKEISSDLLQAIDESRIAIIVFSENYASSTWCLEELVRIMKCKKEKGQLVRLVFYYVDPSNVRHQRESFARYEYELIQKITEEISRKLNLTPLHIADHPVGLNYKMSQVISLLEIKSNNDDDRMIGICGIGGIGKTTLARAVYNSISREFDSSSFLVDVRENSMKHGLVHLQETLLLHLLDENIKLDDVSKGIPILKRRLLNKKVLLILDDVDNLQQLRSLVGSNDWFGFGSRIIITTRDKHLLTAHGVKKLYEVKELNEHESLELFSMNAFRKNVPDETYVEIAKSVVKYAKGHPLALNVIGSDLFGKTIEEWKSALNKYETIPSKEILNVLKVSYDNLDDNEKEIFLDIACFFKGYPKADVEKTLDASRFYSKYGIGVLVDKSLVTIGESDSVKMHDLVQDLGKDIARKESPFDPSKRRRLWHHEDVVEVLTGNMGTDTIEGIMLDMPNLKQEVQLKGNTFDNMKRLRILIVRNGQVSGAPQNLPNNLRLLEWNNYPLTSLPDNFHPKTLVVLNLPKSHIAMDEPFKNFEHLTFMNFSDCDSITKLPDVSATPNLTRILVNNCPNLVDIHESVGDLDKLVTLSTEGCPKLKSFPRGLRSKYLEYLNLRKCSNIDSFPDVLAKVENMKNIDIGGTSIKKFPSSIGNFKGLEELVLTSCTNVEDLPSNSDMFQNIEELNVEGCPQLPKLLWKSLENRTTNDWFPKLNNNFLTIPDCIEDLSHLLLLNIENCKHLRDIYVLPPYLQYIDARNCMALTPQSSEVLLSQAFQEVEYIDIVVPRTKVPSCGDDEMKTNYTCDFFILINGIQVFQGRSEWPIDHAWLFDLRIHLTASEWQGFNEQIKSGWNQVDISCSVIDESKTVTIKCCGIHLYKDRMNIHHVSFISPDLHDSNMVHDNESLEDIYDEEREDVVFPTILAKYFNKTILEVMSDLKSSKRKVDHEYDYDEKLELDSDTDIDSQDMEEEQHSPSLNHQILEIFELVDKDNEKDTNSSKIFIDPSTETQEEALVTSIHNKEPTLAQKEKLKEIETFRPEASTIASTRRDKGTQLVDKITSVGQVNVDSIKSKQLILNAEAYINNVESTINEDNMEAFYASLEAENNYPLIVQLNNETMANRPSEETQKALKIVQDFVSKKFSLLLHPGRSGLLKDILKYLISLTPNEGVSLKTKSVLLQLSHGFAQWSLDYNNANLKIESATTDLSKVEKMKDCLESNVKDFRDMDMVEKCLSNQLACLQEEKRLLEEKINAIKAEIEDFTEQREMVAKRKTELFHKGSVIKAERDDLRNQVPRLKAEKELAKITQANIEEEWSKLGEQFIGSTEAPILMSGP
>g18499.t1
MYCMYGYEFEFIDKIVEEVSRKFDCVPLHNVDYTVGLDSRLGEVYSLLGLESHEVLVVGIYRVGGIGKTTLARTVYNMISDQFEATCFLSNVRESSNRHGLVHLQNMLLSEMNGLKDIQLGNASKGVSVIKHRLHRKKVLLILDDVATLEQFEALVGGLDWFGSGSRVIVTTRDRHLLVFHGVERRYELQELNSIDALELLSQKVFKQGIVDPNYKELLDRVVTYDSGLPLALDVIGSSLFGKSVDQWKNALDRFERIPPNEIQNILRVSFNALDQEEKNIFLDITCCFKGYELADVEDILRARYGHDLKYHIEVLIDKSLINISLDGKLTPHPLIESMGKEIVREESPKDPGRRSRLWFPEDIVQVLKTNKGTSNIEIIHLDSPLIEDEEAIEWDGKAFEKMPNLRILIIRKCRFSNAPXYLPNXLKVLEWLRYPSEELPSDFDSKQLVIYKISHGVPVVSQTKSAPNVLQNFRKTAQVMLQVSHRVFQDEMTWRLIGLMSSVVGLFCYALSPSFNRLIGRRKAFLFFLYGMLSLAIFTTILFAKQSSLSTRHVQLKTYTSFLVLMIISVYSFFYDRAVNGKPEILSIVSNAAFALVSLSLHRLINFGFEMGVFSYFLGCFAVQLLTINWILILVAIMFGCPLFVMHSSLNSQPEVASGDQVITSSSDSEPNVDSRGQHVIVMRQV
>g18500.t1
MATNQPSSSSSFTYDVFISFRGEDTRNGFTGSLWKALNDRGICTFIDDQLLSKGDYLAPALLKVISKSRGAIIVLSENYASSSYCLDELAFILDNFQQNHNNRFIFPVFYNIDPSDVRRQSGTYGEAFSMHEAMFGGNNGRVVKWRTALTQVASLSGWHYSHSDGYELEFIEKIVKDVSRKFHHVPLHNADYTVGLDSRLLEVYPLLELESHEVLVVGIYGVRGIGKTTLARTVYNMISDQFEATCFLSNVRESSNRHGLVHLQNMLLSEMTGLKDIQLGSAREGVSIIKHRLHRKKNLVILDDVDRLEQLEALVGGLDWFGSGSRVIITTRDKNLLTYHGVERGYELQELNRVDSLELLSHRVFKQGIVDPNYKEHLDRAVSYASGIPLVLHVIGSSLSGKTVDQWKNALDRYERVPPNEIQSMLRLSFDALDQKERNLFLDITCCFKGYKLADVEDILRARYGHDMKHHIEVLINKSLINISLDGEVTSHPLIEDMGKEIVRQESPQDPGRRNSSNIEIIHLDSPLIEDEEAIEWDGKAFEKMPNLRILIIRKCRFSNAPXYLPNXLKVLEWLRYPSEELPSDFDSKQLVIYKISHRVPDVSHTSKNAPNVLQNFRKTAQAMLQISHRVFQAEMTWRLIGLMSSVVGLFCYALSPSFNRLIGRRKAFLFFLYGMLSLAIFIIILFAKHSSLSTRHVQIKTYTSFLVLMIISVYSFFYDRAVNGKPEILSIVSNAAFALVSLSLHRLINFGFEMGVFSYFLGCFAVQLLTINWILILVAIMFGCPLFVMHSSLNSQPEVASGDQVFPSSSDSEPNVDSGGQHVIVIHPSSMRQV
>g18683.t1
MSSFTTNPKTESYDVYLSFCDEDAGSFAMGIYTALSSEDGIVVFWDDERLGNGDREILTSSLNVIGESGLIVLPVLYDGLHPSYGSIFGEAFHDFLDRISIEEASKVEDKFTTWVAAISNKAFQYSGSSALVHGFEGEYIKNVVEHVTCVINKRDFSRDFYTASVKSAAQDVIQQLKQSKSPFLLGIWGMPGIGKSTIAQAIYDQIGPYFEHKCLLKNMEENDIVSLQRKLLFHIHKLTETEIPTIGSHLKALCENRDWFGSGSKIIITTRDRHLLKEHGVDHIYPVNALDKSESLELFNWGVFSEATTPPEDFVELSRQMVAYSGGLPLALTALGRFLRQKDVLQWKGVLSSLQRFSFPDQQVLEALETGFDALSDEEKHIFLDIACFFNGIDKNDALHTLNKSTIATTLQISLLEDKSLLTIDKNNKLQVHVLLQAMASYIIKRESSNKTDQEGQFGKSFEDLISTISVDETTKCNWRRDLLDIGGKTGFSLIDSRNENADIKNIVEHVTPLLHRTELFVAEHPVGVESRVEAAIKRLNIKSEDVLILGIWGMGGTGKTTIAKAVYNQIGSKFEGRSFLLNIREFWEKDINLVSLQQQVLCDVYKTTTFKICHIDSGKSILKERLAQSRVLVVLDDVNELDQLMALCGSREWFGPGSRIIITTREMHLLKQGEVDDVYQIEEMDEREALELFSWHAFKQSTPIEDFAAHSKDVIAYSGRLPLALQVLGSYLSNCEITDWQDILEKLKLLVERALLTVDNRNKLRMHDSLRDMGRQIIYEESPSDPEKRSRLWRCDEVLDILSKNKGTKAVKGLALEFPKKDCLETKAFMKMNKLRLLRLAGVKLEGDFKYLSGDLRWLYWHGFPLTYIPAEFQQGSLVVIELKYSKLKKFWKKSQMLENLKILNLSHSLDLTETPDFSYLPNLEKLVLKDCPSLSTVSHSIGSLHKLLLINLTDCTGLQTLPRSIYELENVESLILSGCSKINKLEEDLEQMESLTTLVADKTAITKVPFSIVRLKSIAYISLSGFEGFSRDVFPSLIRSWMSPSNNVISLVQSPVSMSSKDLQKLRILCAECDSDLQLTQDIARFLNVLKATNCQNLEASASSTASQISDMHASLLIGDCLGHVRTLGSKNHLKSLLIQMGTKFQIFNVAEDSVFETADGTWDLFLLGCDDKFDWLTFSGRGCSIIFDVPMKGRNLKSMMLYIVYYSCSENITSEGCQGVLIINYTKATIHAYKRDTLTSFEDEDWQSITSNLKPGNKVEVMVVFGDGFIIEKTTVSLLYDEPVNKEMECCDALDEEDIIVSGNDNNNFSVSGGDNETINHFGEEMVNHMQIIRHADGLYADVGGAVQLISHDPDQLAEAVAEEFPAAEANGDQEQRISPLEGQPEQQAAAAPEAIGSALGTQILDALRELRADFFRLEQTVTSKWNAVEVRLEVLEDAMAQIPRGSNSEPTDVEY
>g18865.t1
MSISQYLAPFVVFLSFLCNAVSQTIDSSSAIVIHTAVGICHAAWNKLEEKKQYKDLKVKNWLDDLQHEVYELDQLLDLIDTNAQRKGTIRGFVSGFIKRFEYRIMIKVLLHRLEYIWMNLSTTSLAVDDNYINPLLRSSYLNLPSNVERCFAYCSIFPKGYEIDKGQLIKLWMAEGLLKCCGDKSEEELGNEFFNNLVSKSFFQPSVIRPLWDGNYYFTLHDIVNDLAKSVSGESRLGIEGDNVQHIPERTRHIWSCLDLKDGDRKLEHICKIKGLHGLIVEAQSYGDQRFKISTNVQQKLFSSLKYLRMLSFSGCNLLELADEITNLKLMRYLDLSYTEIASLPNSICMLYNLQTLLLQDCFKLTELPSDFCKLINLRHLNLEGTRIMKMPTKIGGLNNLQMLTDFVVGEQHGFDIKQLGKLNQLQGKLRISGLENVIDPARAATASLKGKKHLEELSMSYGELGEMNGSLIESYVLVLDALQPNRNLKKLTIKDYRDSSFPIWLDDHHLPKLVSLELLGCKLRSKLPPLGQFPSLKKLSISGCDGIETIGTEFYGYNSSNVPFRSLEILRFEHMSEWKEWLCIEELEASVPKAVYMSELELKRCDDVLINELPSLLKRVTLCGTRIIESTLEKILFNSAFLEELEVEDFFGPNLELSSLDFNSCNFLRTLTIIGWHTSSLPFALHLFPNLNSLALYDSPWLESFFGRQLPSNLCSLKIERCPKLMASREEWGLFLLNSLKQFRVSDDFEIFESFPEENLLPSTINSLELTNCSNLRIINYKGLLHLTSLESLYIEDSPCLKSLPEEGLPSSLSSLSIHDCPLITQQYQKEQGVRWHTISHIPDVTIS
>g18929.t1
MEYLYGFASAISRDLVCGVIGQLSYPCCFNSFVQDLAKEEGNLAATRDSVQDRVTRAKKQTRKTAEVVDKWLKEANIGMENVDQLLQMAKTEKNSCLGHCPNWIWRYRVGRKLAKKKRDLKLCIEEGRQYIQIERPASLSAGYLSSEKCWEFDSRKPAYEELMCALEDDDVTMIGLYGMGGCGKTMLAMEVGKRCGHLFDQVVFVPISSTVDVDRIQEKIAGSLEFEFQEKDEMDRSQRLCMRFTQEDRVLVILDDVWQMLDFDAIGIPSSEHHKGCKVLISSRSEAVCTLMDCQKKFHLSTLTNDETWDLFQKQALISKCTSITVQSLARQISNECKGLPVAIVAVASSLKGKAEVEWKVALDRLRSSKPVNIEKGLQNPYKCLQLSYDNLDTEEAKSLFLLCSVFPEDCEIPVEFLTRSAIGLGIVGEVHSYEGARDEVSVAKNKLISSCLLLDVDEGKCVKMHDLVRNVAHWIAENEIKCASEKDLMTLEHTSLRYLWCEKFPANLYFSNLDFLHIHTLTQVSDEIFKGMRMLRVLFLYNKGRERRPLLTMSLKSLTNLRCILLSKWDLVDVSFVGDMKKLESLTLCDCSFLELPDVLTQLTNLRLLDLSECDMKMNPFEVIGRHRQLEELYFADCKSKWEVEFLKEFSVPQVLQRYQIQLGSMFAGFQEEFLNHHRTLFLSYLDISNAAIKDLAEKAEVLCLAGIEGGAKSIIPDIFQSMNHLTELLIRDSKGIECLVDTYLIEVGTLFFCKLHWLRIEHMEHLGALYNGRMPLGGHFENLEDLYISHCPKLACLFTLAVAQNLAQLEKLQVLSCPALKHILNDDDDDREEIITYDHRPLFPKLKKLHVRECSELEYIIPITLAQGLVQLECLEIVCNHKLRYVFGQSTRKDGQNQNEVKIDLLALQELTLVILPNINSICPEDCYLMWPSLLSFNLQNCGEFFMVSINTCMALHNNPMINEASHQTLQNIKEVRINNCELEGIFQLVGLPIDGEKDPPTSCLEMLYLENLPQLRYVYKEIGFYLRPLLHEISCTTTNGHEFHTSKNNTNGMQDLQSQEQKLTLIPLPNLTEEFVKGQTMDEPCLMRQQKPLGESRVTEEEITSKNVEEIVVLPIHSESDSSHSDPLATSQRKPLSHHEISFSQTETYTNKENKDHPANIGDLDDNDLKPVEEDDESQIVTPCVSETTALRHSTKDNFVAKALSDLEESLRIPLRDIASSEVNSLRLLTALNFLSNLSLKDVALSDELCAIVDTMHTEFPTILQSFKQAFSITDKFSVIEACHDEAAITLASKISNAESFLNEAQQREAALKEQIIQLEKEMKYLQEEKEKCIQETIGYKMELENVKKDKYEIVEDQMKARQQIFEVDYKWSALLSQFQYNHIVARNPS
>g18932.t1
MLLGQSSSSISSNISSRWIYHVFLSFRGEDTRLDFTDYIYAALVRKGIITFRDDKQLEKGDAIAAELFKAIERSLSAVIVLSKNYASSTWCLDELQKILELKKVLGIEVFPVFYGVSPDDVLNQRDSFAVAFEKHERRYDGERVRRWRNSLEEVAGIPGWESKNRDETELIDNIVESVWKKLRPKMPSYEDGLVGIDSRVEKMAKVIRVESMDANFVGIWGMGGIGKTTLARAVFKKIKHQFDISCFLENVREVSEEIDGLLSFQRKLLSHLNIKGLEIRNLDEGKNTIRNLLSNKKILLVVDDVDDINQLESLAHRDWFGHGSKAFKRDQPHEEYLDLSKVVVKYAGGLPLALKLLGSFLCGRSESQWKEVVDMIQVPPNDIVKKSLRISYNGLSMRYKTLFLDIACFFKGWVKEILTQILQICDRYPPIGIELLIEKSLASYDGFRLGMHDLLQETGREIVIEECPIDPLKRTRLWSLKDIDEVSESIQGIIFDSAPKSYEAKWDPEALSLKFLQWLEYPLEALPDGVELDEIIELRMHHSKIKYIWSETQFFAKLKFIDLSFSKILFQTPIVSGAPCLERMLLIGCTNLVEVHHSVGQHKKLVVLYLKDCKNLKTFPRKLEMDSLEELNLSGCSKVKKLPEFGKNMKCLSLLNLENCINLICLPNSIHNLKSLKKLYISGCTKFSKLPDSMNQNECLEELDLRGTNVRDITLSKIHLENLKEFSCGGRKELASNSRNLILRISKFRRQQDPKEFIILPPLSSLLALTSLNLSYCNLNDESIQNIGSLKFLEELDLSGNNFVNPPGHCISNLHMLQNLSFANCPSLESLPQLPQNVQSLYTTNCTQLNPLNLDPHRLWKIFESHLRLDQMEYWPELWYIIPGNENPSWFDNQECDFINPSEHPYNKLNCDSIASIIVNVPDYCQSSEWWGIAVCLVLEPLSNSSSSHMRPNSTTSIEQECIYYWVCKSPYQEPDENFPIASKYGHLVLFAFPSASPGTAKHAATDAVIIRVETNAVVSLGFAPAEFSATRDDMIPQQDAKVYFLHYPFDLPSYDSYQV
>g18998.t1
MDGYEFKFIETIVKEVYRKVSHVSLPVADYPVGLESRVSEVISLLNLESDDVVLMVGIYGIGGIGKTTIARAVYNSISYQFEGLCFLDNVRENSIKCGLEHLQETMLYKIYGNGDIKIQNAKKGISMMRERLYQKKVLLVLDDVDKMEQLQATIAGSSDWFGPGSRVIITTRDKHLLVSHGVERTYEVEKLSEKEALELFCWNALKTNKVDPSYADISKQALTFASGHPLALQVVGSCLFGRSIYEWSSVLDRVERIPIKQIQTVLKISYDSLEEEEKRIFLDIACFFNGEKLEVVEDILLSLYGASVNYSIEELIEKSLIKIDDGFVTLHNLIQDMGREIVRQESPIEPGKRSRLWFPQDVVHVLQENSGSSTVESLFLDFSKDEVNSNRSKGPTHLPNSLKVLKWWGYPSSSLPNDFRPKKLAILELPANCMVVTEPIQVIGEESETKSSNTEHLILSYCSLSDDFLPTSLPWFANVKDLDLSGNNFTFLHTCIKECHFLRNLKLDDCMRIREITVIPWKLETFSAKRCKSLKYMDLTGECHSLRELILDDCFYLREIKGIPPNLDHFSAKNCTLLTSQCASMLVNQEMIEAGNKMFSLPGTKIPDWFSHRTSGESISFWYCNKFPAISVCLVIGPVDDSPVSVKFSPKVFINDNELSSCNQNVYEFRIAMDHVLLFDARLLKFEDNEDTVFSDKEWNHVMVSYEDLITDNGVPIRGVSKYSGIHVFNQTSGLGDIQFTDPRKTLVNANLDPSSMLGPRQRGKIMIKKRFQEVQTVALSDKLTSAQSASPLSEADKGFVSQIMDMSNDSESLSDNEVYATSFENNCLAFQRCSEGDDVELEAVSCEEESPSNIEGSDSDDPFDLVNIKLRVSGRETISFGASSGDANLRSIKEAINALELLMVKDLSEVSSDPAAHSKLHQLLDLLSVSGHPKVTVEVKEAIVEFKRKAFAAFQEFTAIVESVNKLKNYEKHIARIQQETMAGKNQWKNVKNSIKKVSLDIMGKNSRKKELESEIATLREQLTTKEKDLEQLVLNLKNQETKHSTYSSSYASLLEHARALSEEADSLLAASSEIKHDAEAAEVEQSRLKWTCFRGEDTRLGFTGNLYNALKQRGIQCFFDDQEIRKGDEITPTLIKAIKESKIAIIVLSKTYAFSSFCLDELSTILDCFEEKMGQVVLPVFFNVDPSDVGHCRGSYAQGLAKFGERFKGDQEKLHKWRIALNKVAKIAGFTSTNGTGYEYQFILSIIKEVFLKINRTLLHVANYPVGLKPRVDKVISLLKVGSDDMVHIVGFCCFLEDVRENSRKYGLVRLQQTVLSEILGDENFKLTNARNGMSLIKQRLSSKKVLLVLDDVDKIEQLQAIAGAPNWFGLGSRVVITTRGRGLLKHYDSKVAYEVEELDDKEARELLCWNAFKSGKVDSSYNTIVNRAVGYASRLPLALEVIGSNLFGKEAVECINILDRYDRFPHKRIKDILKVSYDSLEEHEGNVFLDIACFFNGHKLSDVKDILSAHYGVYVECSIDDLIEKSLIKIDGGLVTLHNLVQEMGREIVRQESLHEPGRRSSSIFVLPELSEMHVSRCEGLSLSEQDNVLPECTTQCCFLKELILDDCACLREITGLPPNLDSFSAKGCTSLTSQRRGDEKHIKVKFSPQVFINGNKQLLGCQKVYEFVIATDHVLLLKFEDNEDIVFSDDKWNHVEVSYADHITNNHDSIREVASYSGVHVLYEQTCDPRNVQFHRPQTMINLNSNSMEVSPQKSVKMVTERHTMALSSSIVTLTQPPPTDAEKSLALQPIPSSFKSPFQDVIGETSKSVRQDEEVYAITIQNDPPLIERRHEHNHVQLKSVTCGELQSEESSFNTKGSDSDDPFDLVGRKLSVNGLVAMSPREKSQRSSLNTNGFHSERLSIREAINGHATISSGAASLGSIREAINALELLMFKDLSEVSSDPAIQSGLNRLLDVLSIKTVEVQKAIGDFKTKAFASCQEFQSTIESVHKLKNYEKRLDRIRQETATSKGQWSALENSIENISSAIEDENRRKNELEEEIATLKEQQDAKGRDLEQLVLNLKNKEATLSTYSTNCVSLNEQAQKLLEEAGYLLAARSEIEDEGEAPEVKQNRLKSTWSSDITPHFSKIKHYIFGLDD
>g19003.t1
MPGRASFHYDVFLSFRGEDTRLGFAGNLHSFLYQRGIHCFFDDKEIRKGKKITTELINAIEQSKIAIVVFSKNYAFSTFCLKELTKILDCYEEKKNNGRVFLPVFYGVDPSDLRYCRGSFGEAMAKHEKSERFKNDKKLLDKWRTSLHKAAEISGCSFKLGNGYEYQLIASIFKEVSVKINRTLLHVANYPVGLESRLGKVKSLLKVPSEDVVHMIGIHGIGGIGKSTVARSVYNSVSDQFDGYCCFLEDVRENSHKNGLLNLQETVLTEILGDKEIRLKNVRNGMSIIEQRLSSKKILLVLDDVDKIEQLHAIAGGPNWFGSGSIVIITTREKNLLLQHCVERKFYEVEELNDKEACELLSWNAFKTDKVDPKYTKILNRALRYASRLPLALEVVGSNLFGKGKEECKLILDRYDRIPDKKIQDILRVSFDSLDEEDKDVFLDIACCFGGYKLSDVENILHAHHGSSMKLGIELLIERSLIKIDDGLVTLHELIQDMGKEIVRQESKEPNERSRLWNIEHVVQVLEENKAFAYLRVLDFSYSEYITEIPDVSGLWLSKKNKGEKMVSKSSNMDRLILTYCNISNDFLPKGLNFFSNVKDLNLSGNNFTTVHAWIKECHSLRNLKLDNCSRLQEIIGVPKKLETFSVKGCTSLKCLDLTVLPACTAESSSLKELIVDDCVYLQNITGLPQNLDLFSAKSCTALNSQSISMLLNQEGIQAGNKMFVFPTKKIPEWFRPCTSVKKVHPSRVVRKQEIAGSFSFWFRNKFPAISLCLVIGLGNEQPITVKFSPRVFINGNKQGIGCQKVYEFMIATDHVFLLMLEDNGDMVFVDNQWNHVEVSYADHITNNEVPIRQGARYSGIHVFEQTTNPGDFQFTNPGEHHRVKITAERPQKEQTKVLPSPILSLSQLRPPIADAKKGQGPKPILPDKRSLEDFIGETSERFLEEEVHPTTIQKDLPVIQSCSEGDNDIEHEAVTSSELESEGSYSKTESEGSDSDDPFDCVDRRLGISAKETVSSASSSGDSSLGPIREAINSLDMLMVKDLSEVSSDPDTQSGLHQLLDLLCKSSHPKLTVEVKEAIHDFKRKASLSFQEFESTVESVNKLKDFEKRLERIQQETVAGKGRRKDLKNSIKKVSSAIKTENSRKKDLEEEIATLRIQLSSKERDREQLVLNLKNQEESLSTYSTSYASLNEQAQALLKQTDDLLAASNGVKLEGKAAEAKQITLKSTWPRLSNILPIEQFSSMERSILLTHRRKLGRISFVRLVKEDGSIDLSFSSGIFELIHL
>g19004.t1
MNHDLQIMGFQNSFTYDVYISFRGEDTRFGFTGHLIDALNRRGIHIFTDDATISQGEEIVPSLLQAMQESRIAIVIFSKNYASSSWCLDELTNVLECHHRHGLWVFPVFYDVDPSHVRRGRGCYGEALAKHEERFDEFRVNQWRVSLCQAANFAGFHFRMDGYESKFIETIVKEVYWKVSRVALPVADYPVGLESRVSKVISLLTLDSYDVVHMVGIHGIGGIGKTTIARAVYNSIGHQFDGLCFLEDVRENSMKFGLVHLQNIVLSKICGDGDINVQNVKEGISMIRQRLCRKKVLLVLDDVNKKEQFKAIAGASNWFGPGSRVIITTRDNNLLLRHWDGLGGTYEVEDLSEKEALNLLSWNAFKTDQIVDPSYAHVLKRVLTYASKLPLALQVLGSNLFGKSINEWNDALDRYEKIPDQDVQRVLKLSFDSLEEEEQSIFLDIACFFNGHKLEDTEDILEAHYALSVKYSIGVLIERSLIKIDDGLVTLHDLIQDMGREIVRQESPYEPGKRSRLWLLEDVVQVLQENSGFKSLTVLDFSYCEWITQISDDKGAELESKSSNTEHLILSYCNISNELLPIVFTLFVNVKDLDLSGNNFEILHACIKECPSLRNLKLDDCKNIEEIKGLPWKLESLSAKGCTSLKYLDFTGECPSLIRKLILDGCSFLYEVKGVLPYLDSFSAKNCTSLNNQSRSMIMNQESVEAGNKIFSLPGTKIPDWFTYRIRGGSISFWFRGKFPVISLCLVIGQVGEKAITVKFSPKVFINGNKQFLGNRKVYEFMIGTDHIFLSDISLLKFEDNEDAVFSYNNWNHVVFSYVDHMNNDGVPIKVVAKYSGIHVSQQMNAMSDIQFTNPLQSMLSVNLYPNSMETHKRIQNTTDRPQKEQTKLLPSPIFSSTQLQPPITDVNHVRKGPDPKPVPAKIFLEDVTGETSKRLSEEEVHPTTIPNDPPVIQSCSEGDDNELEAVSFSEHESEESSYKTESEEFSYKTESEEFYYKTESEESSYKTESEGSDSDDPFDCVDRRLGISAEETVSSASSSGDASLGSIREAINSLEPLMVKDLSEVYSDPDIHQLLDLLSTSNHPKVTIEVKEAIVQFKRQAFLSFQEFQSTVESVNKLKEFESHLTRIQQETVAGKDRWKDLKKSIKKVSSAIKAENSRKKESEAEIATLRIQLAKKEMDLEQLVLNIQNHEETLSTYSTSYASLNEQAQTLLEEADDLLAASSGVKNEGLEERCRADWSSHTRRKEAGLLPPCADLRNAAGPTHVGKPWMYQRLGITAGNMEAWSHDIQLDNRFSENL
>g19462.t1
MEQQTLPSLTCDWFYDVFLSFRSTDTRNNFTGNLYNSLQHQRDYASSTFCLTELVNILECSKLQGSLFVPVFYDVDPSLVRHITGTYAQAFAKHEVRFRDHKEKVQKWRDALHQAACVSGWHFNPRSESEYKFIGKIVKDVWRKINRVPLHVADNPVGLESRMLEVTSLIGLESSERVNMIGICGIGGIGKSTTARAVHNLIADQFEGVCFLADIRGKEIHHGLVQLQETLLSEILGEKDIKVGDIYKGILMINRRLQRKKVLLILDNIDKEKQLQALVGGHDWFGSGSKIIITTRDKNLLVTHGIMKVYEVKQLGNEKILSL
>g19555.t1
MSDLKYDVFLSFRGEDTRDNFTSHLYAELRRQNIETFIDDKSLERGDEINSSLVEAIEKSPIYVVILSEHYASSSWCLDELTEILKCKKKYGREVIPVFYKVDPSNVRHQRLSYADDLVKHHQRFGGKVDAWKAALTQVGRLSGWNSHVTRPESTLVTEIVKDIVKKLNRCVSSVYEEMTGIDNHIEKIQSLLLLESPTVRIIGIWGMGGIGKTTIAGAVFEKLAAHFSARSIVLNVQQQIKRAGLDHVKSKYLSKLLGEDIKSSEYNISIDPRLKQMKVLLVFDDVKDSDQLKDLIGTHSNFGQGSRIIVTSRDKQVLENANAHEIYQVREMDYHNSLQLFCSFAFKQNHPKESFVSLTKKVLDYAKGLPLALKVLGSMLYGKGYQVWESQLQKLDKLPNREIFRLLKLSYDGLDEEQKDIFLDIACFHLGELEEGVAQMLDCCGFSTRIGMDVLEDRCLISISKGVVLMHDLIRNMGRQIVMLQCVDDPGKRSRLWKASEIYDVLSKGKGTAAIRCIILDMDEIWKKKVQLHVDTFKKMHNLRMINFYDRFIKYGNNVTFDGFLKSFPNDLKFLQWDGYPQRSLPQDFCPENLVTLNMAYSNLEQLWEGDQDLPNLKRLNLSYSKMLKVLPDLSLSPNIEEVILSGCVSLIQVYSSRFLNKLNWLCLDGCTELTSVNICSNILSRSSGLVALHGCQNLKTLIINSRIDVVQSDSCPPFNRNYDFLSLEELPEIKETMENLKVLALDGTAIKELPSSLHRLVGLEELTLISCRKLKTIPSSIGNLSKLFKLDLTYCESLETFPSSIFKLKLTELDFYGCSMLRTFPEIPNDIGNLSSLTELSLQGSSIVNLPESVAHLSSLRSLDLSDCKLLECVPKLPPNINEVWSFDCPSIKRMMLNSRKCSSSLVLSPMPGTFNNYKKR
>g19556.t1
MSDLKYDVFLSFRGEDTRDNFTSHLYAELCRQKIETFIDYRLERGDEINSSLVEAIEKSLIYVVILSEHYASSSWCLDELTEILKCKERYGREVIPVFYKVDPSNVRHQKQSYAEDFVRHEQRFGGKVDVWKAALTQVAGLSGWDSQVTSNYEGMTGIDKHIEKVQSMLQLESSTVRMIGIWGMGGIGKTTIANAIFEKLATQFSYKSIIPNVQQEIEKDGLDHVKSKYLSKLLGEDIKSSECNFSFDPRIKRMKVLLVIDDLKDFDQLKDLIGTYSNFGQWSRIILTSRDKQVLLNANADEIYQVREMDYQDSLQLFHSFAFKQNRPIEETYVSLSNKVLDYAKGVPLALKVLGSLLYGRTKEAWESQLQKLKKLPDQQIFSLLKLSYDGLDSEQKNIFLDIACFYRGEFEKFVEKTLDHCGFSTRIGMDVLEDRCLISISEGKVWMHDLIQEMGHEIVRLQNIDPGKRSRLWKSDDIYKVFKKDKGKGTDAIRCISLNMNEIKKVQLHADTFKKMHNLRMIKFYSEFEDNQLNWTFHGFLESFPNDLKFLRWDGYPQRSLPQNFCPENLVTLEMCYSHLELLWEGDQGVTRFGNFIHIALQLEELPEIEETMENLKVLILNKTAIKELPSSLHLLVKLEELSLQSCTKLKIIPPSIGNLSKLLKLDIAYCVSLETFPCSIFKLKLRELNFEGCSMLKTFPEILESTESFTHINLTRTAIKALPHSLQLLSQLEELTMRGCTKLKTIPSSIGNLSKLLKLDFAYCVSLETFPCSIFKLKLRELDFEGCSRLRTFSRILELAESFKHINLTRTAIRKLPSSMQLLSQLEVLRMRRCTMLKTIPSSIGNLSKLLKIELARLHKAQDYSSFHWKSQQTDHINRIPYNIGFLSSVIELSLQGSSIVSLPESMAHFSSLKSLDLSDCKFLECVSKLPPNLNQVWAFDCPSIKSMVLNSRSDPREGTFKFHLTNSQELDATSLSNIGEEARIKINDDA
>g19632.t1
MEGFLLDVGKTFVEKWITGAIEKSRYLFCFKSIAREFNEEKDKELKYQELLNALKDDSYYTIGLHGMGGTGKTTLAKEVGKQLKASMQFNRVIITSVSNTPNIQKIQDDIAGPLGLVWQETNESDRPTKIWSRLTNGEKILVILDDVWGYLNFDDIGIPNSDXXKGCKVLVTTRYRWVCNKMACGITIQLELLSEEDAWDMFKRHADLSDNSSKGLLKQGRKIANKCKGLPVAIATIASSLKGQKRQVEWDVALKASSIEFNCSLQSLETLDLNNCSIEELPQEIAELKKLRLLNLEECLIERNNPFKVIQRCPSLEELYFRNSFNKFCLEITLPTFERYQLIEWSYYGEMMYDFSLSKCVTLQHDYLSEATFKHVIQTTEILKLERIKKGWKNLMPEIVPIDHGMNDLIELRLGIDSSLQCLIDTKHIGSQVPNVFSNLVVLELILMKNLKELCNGPISSDSLNNLEELSIKDCEDLGSLFKYSLKLCNLKTVTLTSCSTLVSVFDLSTSQSLLLLERLVIKKCCYNLKHIFGQHQDVELASLKTLLLTDVPNIIEMFPESSFEGSSHSISKPQTQLEVAEPIKSNRLCITNCGELEHIVVDIGDGSGTGVNIVFPKLKKLEVYSCMKLKYIFGHINASDHHHENHLHIPALKCLQFYNLPSLIDMGTKNYHITLPHLVELILLRCPQVDNKSIGDFVYSMSKSHDNTTIKDLSGNDLEAHLAVENLRARDSKFQYIFYLDEINGQQRNLRKCNKLKYVLPSSMCTELPKLWLIVIGESAKLEKIFGGSEDTKLSFEDGDSQEKPQTNNQVEPSKEESEEASRHELTSSQELMNPQQSVAEIDTTGKPSQDNNEDGDGKISIPSFLTSTKPAATKYADIGDSHETIAMEDINKMIEEDPLLALEKLLTGQVSISSIRVLIQELKTLMDSSSDIEHLVSNQESKSKLISIFHQLSQHQGMLTSDIKDFVEKVQNFFNEIIIKHATLQQVFKKHNQLLDSKTDLVNKLWSAKSTQTHIDGETSTANAQIHELSLQIDEHRKKMEDLENQRDGLKSVVNKCDVQKKKLNAECTEWAEQSKELLSALASSEVDIKEAEHAMNLAKEGFANLKSSFPTF
>g19633.t1
MQFNRVIIITVSNTPNIIKIQDDIAGPLGLEWKDVNASVRPIKLWSRLTNGEKILVILDDVWDYLNFDDIGIPDSDHRKGCKVLVTTRYRWVCDKMSCGITIQLELLSEEDAWAMFKRYADLSDNSSKCLLKQGRKIAKECKGLPVAIATIASSLRGKKGQAEWDVALKSLQNPMSMGGVEEDLDHIYKCLKFSYDNLTDKKAKELFLLCSVFQEDEEISTETLSRLGIGVGLFGEGYGKYNDARNRVDAAKNKLLDSCLLLKTNKGDVKMHDLIREVAHWIANKDILVVDSSNKNQMSSVVGKDKGCFVDSFLENIAGLRVLNLIAVKDEYSRVTLSLPQSIQSLTNIRSLLIERVELGDISVLGSLQSLETLDLKSCQIEELPQEIAEIKKLRLLNLENCSIYYNNPFEVIQRCPSLEELYFVNSFNYSREIILTLPPALERIIFQKQHLSMNDLIELHLELPKLQCLVDTEHIGSQVPNVFSKLVVLELSSNYHLKELFNGPISSDSLNNLKTVTLGECPKLVSVFDLSTSQKSSHSFEVEGSSHSIYKPQTELEVEEPIKSNKFPWSHVCCYGSSSSSSSSTSNKIPIPSVHEDKPQHCSISLESYCFLRLSHVMCNIKVIELNAISRIKSVFTLSVAQKMSSLESLTIWNCDELDYIVVDIGDGNGITGVNIVFPKLKQLEVANESIGDFVYPMSKSQDSTTIKDLSGNDCEAHLASEDLKAQEINLGLQSIDLFDHALITYVWDLNKQLEERSETEDTSGGNLNGTEIQSSTSKNENAIESNLDSQDLMNEQSMGEQCLMKPQQSIAEIDKPSQENNGIKLSVEDGITSANSSGPSATSSLEYGDGQTLAASPPISITKPLTTQDVDVNKRKETTSKTNDDQVSLNDDAVMKVSSTIEHQTPSVQLKGDPSQIDKKEEDGDDQIAMTSYSNATTETNNQGDPSQKVEDLSSSLLVTRELEQLVSKKHLDYENLALLNDFLVKHPSVLLRDASLSNKYKGYAYNCLAELLKFLKTHSVLEVLGSCQTEFVELLQDARSFAFDKDWFDGIERRTLYPDLQVPQDALKKLSVSKKQVSKDVEMLRLKIEDLKHQLSSSEAVLENIIQQEAALSAPIGY
>g19658.t1
MSLRDRFPRLFSISVQQQATVASVCVDNGQEGWNLIWRRRLFVWETTLLNDLLLLLNSVRLTEAMDDWNSIGGEGDNFSVKSAYVMVSDMLIPMEFNSPIQELAFKINWKCIAPSMITGFAWLVLRDRVPTRENLIRRRIVLDNDQNRCIFCGDHAETAQHLFLYCNAILQVSENILNWLGLNLSLPHSIRSLLIFMAQTHGSKKKRQGLVLIWKAVIWTIWRHRNKVMFDNGRIDLVSLVDELQSTAENRYNHNMKRERHQRNLLLDSSCPIAMSPTEKYDVFISFRGEDTRDNFLSHLTAELCRKNINAFVDNRMDKGEEISSTLYAKIEQSMIYLVILSENYASSAWCLDELTKILECKQKYGRDVIPVFYKVDPSNVRNQTKSYAKAFIKHQRRYRNKVDTWKAALTQAAKLSGWDSKEISPEHKLVTDIVEEILRKKMNRHCLVSDCEGMIGMDNHIEQIKSLLHLESEPEATRIVGIWGMAGIEPSNFGHGSKIILTSRDKKVLRNAKADEIYIVKEMCFQDSLRLFSLNAFKQNYPINNDYEDLSKKLVLNYAKGVPLALKELGKSLHGEPVDAWENRGIISISEGRIVMHYLIQKTGQEIVRQQSDDDPRNQTRLWNPEEIYHVLINKGSNAIRCIFLDICKIYKVQLQADTFQKMNNLKILQFYKSFPQGDSNVILRESIKNLSHTLTFLRWDGFPQKHLPLEFCPKNLVKLDMRESDLEKLWEGDDQHLPNLKRLDLSRSKKLTKVPDLALSPNIEKIILSAQEFASSKECSVAKSWISCSL
>g19795.t1
MASSSSTFGASQSNSKHEVFLNFRGEDTRCNFTSHLYAALCRKNIQTFIDDEEIERGDSISPTLLSAIESSKICVTIFSQDYASSAWCLDELAKIIECNENKKLILIPVFYHIDPSHVRHQRGTYEDAFAKHEQRFNDNLIKVHKWRTALHQAANSAGWDSSNIRLEADLVDKIVEDILDKLKHMSPHVPKKGLVGITRHMAHVESLLCTGAADVRIIGIWGMGGIGKTTIAEAIYTKVSSQYEGCYFAANVREKWNYSRKNELRTKLLASVLGDQNLDISTPTISSTFVVRRLRLKKLLIVLDDISDSKQIEYLVGEKDWFGPGSRIIVTTRNKEVFNSGVDELYHVRVLSSHESLKLFSLNAFQQDHPMREYQHLSDRAVDYAKGNPLALKILGSHFSTKRPKEWESALEKLKKIPKAEIYDVLRLSYEGLDLEEQNIFLDIACCLKGETKCSITRILEGCGFSTEIGMRSLEDKSLVIISKGNEVQMHDLIQEMGWQIVREESIKEPGKRSRLWDPKEIYDVLKYNMGTDSIESIALDMSQIKEVTLRPRTFDRMYKLRLLNFYVPSNGKRRTNVHISRSLECLPDELSYLRWDFFPLKSLPPSFCAEKLVELHLKHSLVEKLWDGVQDLVNLKLLHLGGCKHLIELPDLSLASKLEEVHLDDCTSLLHVPSSILSLDSLFGLNLIGCKELRYIQSEKQSRSLKWLNLRGCSRLVKCSVISEKLEYLNLDDTAIKELPSLVIGLDCSIQLLDCPKLEKLPATFDSSSSITSLCLDNCLNLSELPDNLALLSKLNKLSLRGSNIENLPGSIKYLSQLRDLNVSNCRRLRSLPELPFFLQDLNASNCISLETVFSLGITVLKDSFDKVKEISFLGQIQEKEKMSIRHREYLGRFEFNNCMNLNQIACKAIMEEALNIIQLAASLSSTIDDCNDPYSGEIHRPLGFHKVPGFAFCLVVGPSDSNRKKICRTGFEAGCRCYYKGNFAGTCIIKSYSTDAISDQVWLWYDQILNVVKGSSLPSDEVSFEFFVRPGSSGLVVKHCGVRPFYAPLNTMQSSSEDEAIRDNKKLHPINLPGKRAYDEFEDNKAPTTYTLSRPYACPRDMGLELSLEERISGYHDGHFGKSIPSISCATNVVQLQMQHGHFDNRDEVIVSFDLVSGSPQPLHELLYLAQKLLDYYCYFGELVDNINVFSSLNSLFLYDCNIESLPAGIKHLSSLDHLTLRCCKRLMSLSTLPPSLLSLSIDECTSLMSLSNLPTSPGRLSIIKCTSLETVEFAEENTMVFYVISNEMVYEKVSRIQVTAPVSSVTDWYMKMYPGFPTNEIRIMLDVASSSTKSLNSMCLGDTVKFTIT
>g19928.t1
MRIPKPVMMISASXLVGGDGDDDYGVGSRRRRARIAPCELPSIVDIRDYFGGNKLDDLVKELDIKLNSINHVLEEAEIKQYQNTHVKKWLDELKHVLYEADQVLDEIATDAMLKKMKAESEPVTTSVLGFFSALTTNPFEYRINELLEKLELLADKKKDLGLEDGPSASKEGLVSWKPAKTLSTTSLVDESTIYVRDVRKQKLIKVLLEENDSGNQVPSIISIVGLGGMGKTTLAKLVYNDNKIKEHFXLEXWVYVSESFNDVGLTKAILKSFGFSADGEDLSLLQNQLQHELTGKKYLLVLDDIWNWNGNAACWENLLLPFNXGSSGSKIIVTTREKKVENVLKSKLFDLQRLDKSDCWRLFETHAFHGRNKCEYPDLKLIGKKIVKKCGGLPLAIKTLGQLLRRKFSEPEWMKILETDMGRLSDEDNKVNPVLRLSYHNLPSNHKRCFAYCSIFPNGFEFGKGDLINFWMAEGLLKCCEAYKSEEEFGSQIFNDLESISFFQKSFYYRFAMHDLVNDLAKSVSGEFCKKIDGAWVEGNLERTRHILCSLELNCVDKLLKPICEVKGLHSLILTGDDTMLISSNVQCDLFSRLTCLRMLTIGGCGLSELVDEIGNLKLLRYLKLAEYKITSLPDTICALYNLQTLLLENCDKLKELPSNFSKLINLRHLELPDLKKMPKNIGKLNNLQTLNYFIVEEHNGSGIKELANMNNLHGTIKITGLGNVIDPADAAKANLKDKKYLEELYMVFDGRREEMNDSIVESTVSVLEALRPNSNLKKLTIENYNGNRFPNWLRGHHLPNLVSLKLKSCRLCSHLPPLGQLPCLEELSISHCDQVKTIGEEFYDNNNSTSLLPFRSLEFLEFEKMDNWEEWVCLEGFPLLKKLCIRECPKLKRIPPQHLHSLQKLEISYCNKLEECLCLQGSPLLQELYTSGCPKLKSAPYLNTFLLYKN
>g19929.t1
MGKTTLAQLVYNDHMIQKSFDLKAWVHVSESFDLVRLTKAILESFGCSPTSENSLELLQRQLQERLTGNKYLLVLDDVWNGNGEIWENLLLPFNKGSSGSKIIVTTRNREVATSMKSSMLLDLERLEGSDSWSLFVKLAFHNRNVSEYPTLESIGKDIVDKCGGLPLAVKTLGNLLRRKFSQSEWVKILETDLWCLSERDSNINPVLRLSYQNLPSNLKRCFSYCSIFPKGYEFKKNRLINLWMAEGLLKCCRRDQSEEELGNELFDDLVSISFFQQSPHFKYDEIFVMHDLVNDLAKSESLKFCLQIDEGDKVQDIFERTCHIWDSLDLKDDSRISKQIYKIGNLKLLRYLDLTRTKIKSLPDSICELHNLETLLLEECSKLTELPLDFYKLVTLRHLYLNRTRIKKIPKNIGMLNHLQTLTDFVVGEDSGSDIKELDNLNLLQGGLCISGLKYVINPEDAAIANIKDKKHLEELEVNYSDSFEVNNNGRELDVLEALQPNSNLKRLTVEYYNGKYFPNWLRGYHLPNLVSLQLKNCGLCSQLPPLGQLPCLKELFISHCDGINIIDKEFLYGDNSTSLPFRSLEVLEFTQMDNWEEWLCLEGFPMLKELYIRDCPNLKRVPLPQHLPSLQKLQMTDCKMLEASIPKGDNIKELELQGCDLISVNELPTNLKRFVLWKNRYSEFSEEQNLVNCCVLEELVIDLRGFVEKRSSLDLRCYNSLRELSINGWCYPSFPFSLHLFTNLHSLSLYDCPQLESFPRGGLPSNLRELEIWNCPKLIGSREEWGLFQLNSLKTLIISDEFENVESFPEENLLPPTLEVLRLYNCSKLRIMNNKGFLHLNSLYSLYIVNCPSLESLPEEALQQLSSLSIYECPLIRDKYKEEGGERWHTISHIPNGAEKKRGRRIGGKTRGDVVFRTIVFKHNLCIGIDLTHSKAEFVPDMLMLLSLAFNYIMYNGMPVILVRWRCSQCSNCKCISVAFFASSSIFRCSPEPRSQEVKMRALLTHNKCAEALKGVTQMSATLSDVEKTEMDEKALSSIILCLDDKVLREVARETSAAAMWSKLDALYMTKSLAHKQCLKQQLYFFRMVENKSVVEQLTEFNKIINDLANVDVNLEDEDKAFHLLCALPKSYEHLKDALLYGKEGTITLDEVQSALRTKELNKFKDLKVDDGAEGLNVTRGRSENEGKGKWKNGSKSRPKGDGGSKFKCYYC
>g19932.t1
MERTPSSSSSSSSSFNLNSHQWMYDVFINFRGEDTRKNLVSHLYAALSNAGINTFLDDEKLKKGWEVEPELLRAIQGSQICLVIFSEHYTQSSWCLVELVKIMEHRRSNNNGPMVIPIFYHVDPSVVRRQVGDFGKALEAITKRIQPEKDRQELLRTWKRALNQAANISGWDSSTFRSENELVNKIVDEVLRKLENTFLPTTEFPVGLESRVDQVFMSIENQSSKVSMVGIWGMGGLGKTTTAKGIYNKIHRKFVHRSFIENIRQTCESDKGYIRLQQQLLSDLFKTKEKIHNIASGTAIINKRISAKKVLIVLDDVTKVQQVKALCGNRKCLGLGSVLIVTTRDAHILKLLEVDCVYTAEEMNDTESLELFSWHAFRNATPRANFSELSKSVVNYCGGLPLAVEVLGSHLYERSKEEWRSVLSKLEKIPNDEVQEKLRISYDGLMDEMKKAIFLDVCCFFIGKEKDYVTEILNGCGLFAGIGIAVLIERSLLKVEKNNKLGMHDLIRDMGREIVRESATKDPGERSRLWMQEDVCDVLTKNTGTQKVEGLILNLQSKGRDSFNTNVFQHMKNMRLLQLDCVDLTGDFGDLSKELRWLNWQRSTFNCIPNDFYMGNLVVLELKHSHVKQVWKETKLLDKLKILNLSHSKYLRSTPDFSKLPNLEKLIMKDCPSLSKVHPSIGVLKNLLLLNVKDCTSLGNLPREIYQLISVKTLILDGCSKIDKLEEDIVQMTSLTTLVAANTDLTESETSHASQISDLSLKSLSVTMGSCHIVADTLGKSLSQGLTTNDSSDSSLLGDNYPSWLAYTSEGPSRDTVMSSNDEDWQSVVSNLAVGDNVGIFVAFGHGLTVKKMAVYLIYGQSNAMQIEPSITVEVEPSSEVQMEPLPELELQPSSNGKREPSPEDEAQPSLDVKVEPSLVVKNEPLPELEVQPSSNVKRESSPDVKMEPSPVVINEPLPRRTKFVVGDSFLSSMFQEINGRLATLRYFRNDVDKEVVRKIEITLSSINDVLDDAETKQHRDPQVKNWLDDLKHEVSIISIVGLGGMGKTTLAQLVYNDHSITEQFEIKAWVCVSQSDDLVRLTRSILESFQSSAADSQDLEKLQRQLQQRLMGKRYLLVLDDVWSRNGNMWEHLLLPFSRRSSGSKIIVTTRDKEVASVMGSTRQLHLKQLQENDSWSLFVKHAFRGRNVVEYPNLELIGKKIIEKCGGLPLALKTLGIILQARSSKSEWVKILETDLWHLPEGDNHINSILRLSYFNLPSNLKRCFAYCSIFPKGYEFDKGELIKLWMAEGLLKCWGRNKSEEELGNEFFNHLVSISFFRQSVVMPLWTSKYYFTLHDLLNGLAHSVSGESRLRIEGDNVQDIPERTRHIWCCLDLKDGDRKLEHISKTEGLHSLMVEAQGYGDQRFKISTNVQQKLFSSLKYLRMLSFSGCNLLELADEIRNLKLLRYLDLSYTEITSLPNSICTNIKNMPTKIGRLSNLEMLTDFVVGEQHGFDIQQLGKLNQLRGKLRISGLENVIDPADAVAANLEAKKHLEELSMSFDQWRDIDGSVTKSHVFVLEALQPNRDLMKLTIKDYRENSFPSWLGAHHLPNLVSLELLGCKLRSQMPPFGQFPSLKKLFFSGCDGIEIIGTEFYGYNSSNVPFRSLEILRFEHMSEWKEWLYIEGFPLLQELCIKHCPKLKSALPQHLPSLQKLEIIDCQELEASIPKADNISELELKRCDDILINEVPSRLERVILCGTQVIRSSLEKILFNSAFLVELEVEDFFGPNLEWSSLDFKSCNSLHTLTITGWHSSSLPFALHLFTNLNSLVLYDSPWLESFFGRQLPSNLSSLRIERCPKLMASIEEWGLSQLNSLKHFSFSDDFETLESFSEESLLPSTINSLELINCSNLRIINYNCILHLTSLESLYIEDCPYLESLPEEGLPSSLSTLSIHDCPLIKHQYQKEGGERWHTISHIPHVTIS
>g19933.t1
MLTEFVGGGAFLCSVLQVIRVRLASRVFIDYFDDELVNKLESRLNSIRKVLEDAETKQCQNLDVKNWLDDLKHEIYELEQVLDVVAIDAQGKRKIGRFISGSINRFESRIKLLLKRLNFLAEQKKRLGLQEDIYEIQVSREFTNRVISGHINIDYWDDRVPIINIVGLMGERGRAILYQFVFYGAMIQEEFEIKVCVRVSESFDLISLTRSILRSIHFSALEHLDGTNLDKLKRELRQRLAGKGYFLVRDNVWKTWEKFALRFSESSGDKMIVKTHYDIKVARVMGFPRLLRLKQSEENASWSLFVKHAFGSRNVFAYPNLELIAKKIEEKYRGFPFALETLGNLLRRKFNEREWVEILETPFWCLTEDDNNINCLLRLFYHNLSSNLKRCFAYCSIFPKGYEFEKNELIKLWMAEGLLKCWRSDQNEEEFGNKFFDYLVSISFFQQSIIMPFWTGKYYFTMHDLVNDLANSVSGESCLRIEGDNVQDIPERTRHIWCCLDLKDGDRKLERISKIEGLRSLMVEAQGYGHQRFKISTNVQQKLFSSLKYLRMLSFSGCNLLELADEIRNLKLLRYLDLSYTEIASLPNSICMLSNLQTLLLQDCFKLTELPSDFCKLFNLRHLNLEGTHIKKMPTKIGGLNNLQTLTDFVVGEQHGSDIKQLTELNHLQGRLQISGLNNVIDPADAVAANLEYKEHLEELIMSYDEWREMDVSITKARVYVLEALQPNRNLMRLTIKDYRDSSLPNWLGDRHLPNLVSLELLGCKLRSQIPPLGQFPSLKKLSISGCDGVEIIGTEFCGYNHSSNVPFRSLETLRFDHLSDWKEWFCIEGFPLLQELCIKHCPKLKSALPQRLPSLQKLEIVDCEELEASVPKAANISELELKRCGGILLNELPSLLKRVILCGTQVIESTLEKILYDSAFLEELEIEDFFGPNLELSSLDFNSCNSLRILTIIGWHSSSLPFALHLFTNLNSLVLYDSPWLESFFGRQLPSNLSSLRIERCPKLMASREEWGLFQLNSLKQFRVSDDFENFESFPEESLLPSTINSLELTNCSNLRKINYKGLLHLTSLESLYIEDCPCLVSLPEEGLTNSLSTLSIHDCPLIMQQYQKEQGERWHTISHIPDVIIS
>g19944.t1
MAATLVGGAFLSATVQTMIDKLTSTEFRDYINNKKLNVSLLKQLQTTLLILQAVLDDAEQKQINNPAVKQWLDDLKDAIFDAEDLLNEISYDSLRSKVENTEAANKTNQVWNFLSSPFNTFYREINSQMKIMCETLQLFAQHKDILGLQTKSARVFHRAPSTSVVNESIMVGRKDDKETIMNMLLSDSSTSNNKIGVVAILGMGGVGKTTLAQLVYNDKEVQEHFDLKAWACVSEDFNTLRVTKSLLESITSRVWDSNNLDILRVELRKNLRGKRFLFVLDDLWNDNYNDWDELVTPLINENAGSRVIITTRQQKVAEVARTNPICKLEPLSAEDCWSLLSKHAFGGEDSVTSKYRDLETIGRKISKKCGGLPIAAKTLGGLLRSKLDVKAWTTILNSKIWNLPNDNILPALLLSYQFLSSNLKRCFAYCSIFPKNFALDKKGVVLLWMAEGFLDYSHNEKELEEVGDDYFAELLSRSLIQQSNSDFGQQKFVMHDLVNDLATIVAGKSCHRLECGGNISKTVRHLLYIRDGYDIFMKFKIFYNFKCLRSFLPIGYFGLDSCLSNKVVDDLLPTMKRLRVLSLSKYVSITELPDSVGNLVQLRYLDLSYTRIKSLPNTIGNLHNLQTLNLSSCKNLTKLPTSVGKLINLRHLDITETDIKDFPMEIVGLKNLRTLSSFVVGRGQVGLSIKELRKFTHLQGKLTIKNLHNVIDAMEAYDADLKSKEHIEQLVLQWGTKTEDSQREMAVLDVLRPSINLKKLSIDSYGGTSFPSWLGDSLFSNMVSIYISNCEYCVTLPPLGQLPTLKDLRIDGMKILETIGSEFYYDKVGERSKFSFQPFPSLESLEFSNMLNWKEWLPFEGDKFPFPCLKSLHLFRCPELKGHLPSHISSIETFGIMGNDSLLTTMSTLHWLSSVKHLSISGDLDSDAIPCLPQRTFTHHCAMPFPKMIVTSTFLHELDLYGIPSLTSFPADGLPTSLKSLAIMNCENLAFLPPKTWSNYTSLVYLELRNSCDALTYFPLDGFPALQMLNIEDCNSLESIFISETSSSQPSMLQKLSLYSCKALISLPKRMDTLTTLVELIVYNCQALGLLPRLDTLTSLKSLSLNGPQELMLSFSEGHFLPPNLQSIYIESTRITMPRMTEWGLQSLNALSRLTIGGDDDIVNTLLKEPLLPISLVCLSISELSATKSLEGNGLRHLSSLENLTFSMCSELESLSKYMFPSTLKSLCFSNCSVLASLSEDTLPSSLKLLTISRCPLLEARYENKEHWSKIAHIPVIRINDKLTIRQVMFSEKKAELGCTRMLTNLPFCAAEVAVTLFSNTCKLQLLHVM
>g19971.t1
MEQLAEFNKIIDDLANIDVNLEDEDKAFHLLCAFPKSLENLKDALLYGKEGTITLEEVQAALRTKELTRNGEAKRARKILSTIENMNRPILVIIDDVRAIFDLERVGIASNSNRCTVVLTTRCKQDCELMHCQRKIQLDPVSTEEACNLLKVYSAIHHEENSELLNVAREVAIECEGLPKNIIKVGTSLRSKPMEEWKASLENLRNPIAQWQMFLSFRGEDTRFSFTGFLYQALRQGGFKTFIDDEGLQTGDQIACSLKDAIETSRLSIVVLSENYANSAWCLDELVKIFECAELKNQLVWPIFYKVDPSDIRHLRKSYGKAMAHHEKILGVHSEKIRKWKSALLKVSDLSGKPYTTGYEYEFIQKIVEDAKHIENRLQIELEDHRRCQAN
>g20055.t1
MHTSLLPISPPSFLSVARHYPSFLLLSTRLFSTQQDVYRANLNITALSRAGNIKAARQLFDKTSPKDIVTWNSMLTAYWQNGFLEHSQTLFHSMPIKNIVSWNSIITACIQNDKLNDAFNYFTSMPEKNTASYNAMMSGFVKMGRVEEAQKLFEEMPRPNVVSYTVMVDGYAKMEGGIRRARALFDAMPHRNEVSWAVMISGLVENELYEEAWELFVRMPLKNVVACTAMITGFCKQGKIDEAWNLFQQIPCRDRASWNIMITGYAQNGRGEEALNLFSQMVRTGMQPDDLTFVSLCTACASLALLDEGRQTNALVIKHGFHSDLSVSNALVTMYSKCGEIVNSELAFGQISHPDIVSWNTIIAAFAQHGLYDRARYCFDHMVEVGVTPDGITFLNLLSACCRAGKVDETMNIFKLMVHEYGIPPRSEHYSCIVDVMSRAGQLQRACKVIQEMPFKADSSIWGALLVGCNIHSNVKLGELAARSILNLDPYNSGAYVMMSNIYAAAGKWKDVNRVRCLMKEQGVKKQTAYSWMQIGNNLHCFVGGDPSHPNIDDIHDALRRITLHMKVKGNPEEEAIKTDIHGDESLRHAFESAIAMSDPKYDVFLSFRGEDTRDNFTSHLYAELCRKNIETFIDNRLGRGEEISPALYRAIEESKIYVIILSEHYASSSWCLDELTEILKCKERYRREVIPVFYKVDPANVRHQRQSYAEDFVKHQQRSKDKVDAWKAALFQVAGLSGWDSQVIRLKRIKVLIVFDDVKDSDKLKDLFGTPSNFGQGSKIIVTSRDKQVLKNANVNETYEVTKMDYQDSLQLFFSFAFKHNNPEEPYVSLSKKVLDYAKGLPLALKVLGKFLQGRQKEEWESQLQKLEKLPHPEIFNLLKLSYDGLDDDQKDIFLDIACFLRGEYVNVVEQTLDCCGFFTRIGMKVLVDRCLISISKGKVWMHDLIQEMGHEIVRLQNIDPGKRSRLWKSDDIYKVFKKDKRFPQRSLPQDFCPENLVTLNMCYSNLEQLWKEEDQALPNLKRLQLGYSQKLKRLPDLSLCPNIEEVILSGCKSLLQVYSSSFLHNLNCLRLDGCIELETLDIRSNILSRSSGLVSLHGCHNLQTLLISSRTDVVQSDSCSPFNIDTLEELPEIEETMVGLEELSLKKCRRLKTIPSSIGNLSKLLKIDLTYCESLETFPSSIFKLKLTVLDFRGCSMLRTFPEILEPAESFVRINLTDTAIKDLPSSLEYLVGLQILNLEGSSIVNLPESMAHLSSLKSLNLNGCKLLECVPKLPPNLTHVWAFDCPSIKRMVLNSRWKLMSDFKECQWSSVIQGVRFLAGSITVARDSQ
>g20169.t1
MAETVVLFVLQKLCNLVAQESYKQIVAKAKLLKELHEGFRNIQLELQSIQAFLKDADTRAADDGKGMNEGVKSWVKQLREISFHIEDVIDEYDMYLAKKGNNSGSPIITKKKPQQFKTMNRLQIASAIKGIKSSLVEINQRRKRYDFKAENGSGSSRGATQNENDGDPRMTSLFIEATQIVGFEKPAEDLVRCLVEGTKELVLVSVVGMGGLGKTTLSNHVFHNQRVKKHFDYRLFITVSQSYTVTELLIEIVKKFCKDNKEAIPEDLQEMDKQTLINQVRQYLQLKRYLVLFDDVWEENFSDEIQNALVNNKKGSRIIVTTRKLNVAEYFKKYFHVHVHELKALPLNKAWELFCNKVFRGQCPAELEEMSNEIVQKCGGLPLAIVAIGGLLSTKAKTMFVWRKLSENLRMELERNVHLTSLDKILSLSYDELPDHLKSCMLYFVIYPEDYKINRKRLTRQWMAEGFVKIEEIRPVEEVAEEYLIELIQRSLVNASTIGFDGKVKSCQVHDVLREVIITKMKDLSFCHLIHKDDEQLTTRITRRFSITAVSNNDLINTSNKGIRAIFIFDKGEFPKDFMDGLSKXFKLLKVLDFENSLLNYIPDNLENLFHLRYLNLSHTKVTVLPRSIGKLVNLETLDLRQTKVHELPEEINKLTKLRLLPVYYRKYEEHYAMLNFTDGVKMQKGIGGLESLQKLYFLEADENVVQELKMLKQLRKLGIKRVRPEYGNDLCAAIQEMNHLESLNIGVIAKDEILDLDLVSADSAPPHLRVLNLKCKLKQLPNWIPNLKYLVKLRLGLSNFEDDPLESLKKLPNLLRLNLWDDAFAGDSLHFQVGGFPKLKEIDLTRLNKLSSISIDKEALPGLEHFRFKNNPQLKVLPQDLQNLKNLKFLGFAEMPAELVDSIEIGGPCHGIINHIPSVLIRENVGSKFHDYTLRRIRTKINMLPETSRYSFL
>g20271.t1
MAEQIPYSVVVSIINKLASSTFHEFARIYAVKNDLQNLNKTLESIKIVLSDAEHKQVHDPTIHHWITRFKQVLHDADDFLDYLTIRDSRIKLNNKVQNLFSIENNRIAFRVKLVREIDNIRKKFNDVAEDMSRLKLNPNLVLIVKENEGSWRETSSFVLESGIFGREENKNEIIELLKGENSSVSFIAIVGMGGLGKTALAQLVYNDVEVEKVFDKRIWVCVSQEFDVKSILRKMLKSLRNDQVGDLELDILQRMVREELNGQRYMLVLDDLWNENQLKWDELRTYLMCGGQGSKILVTTRSTLVSQMMGVNNTYVLKGLNKEQSWDLLKKLTFGEVVNGVSSNLESIGERIAEKCGGVPLAIRTVGGFLRTINENEDQWLSVLNRDVWRLCEERQSIMPVLKLSYQNLPLGLRQCFAYCCLYPKDWEIQKNELIQLWMAQGYLESSIETQSMEDVGNQYVRILLMRSFFQDATLSKHNEIISFKMHDLMHDLAKLVAGNDCCLHAEGKGFIGRPMHISFLSSCACSLDFSDANKLRTILWAKTKAGSVSDAKSSITKNLKYLRAFDLSYSSITKLPQSIDTCRHLRYLDLSNCKELTSLPKSIGNLVSLQSFKLSGCRQLVFSTEVITKLINLRHLEIEGCKAFADKMPIGLGQLTSLQSLSSFVVGDDGMGNCGKLNELKELNNLKGHLRISNLDSVKDVALESQEANLKIKKYIQVLDLNWGKTRYDWVEEAKNSEINLQLLDNLCPNQNLRKLRVSGYPGVRFSNWLPSLTNIVQINFYRLSNCQHLQPLEGLPRLRKLHINEMNELKYMHYNDISNVFFPSLEKLILFGCKNLRGWKKLGNDVDNDSNHSLPPFPCLSYLEIWDCPKLTCMPTYPYLTELRLISCNAMPMIKTCSVQLQSSSFNPLFGLKHLYLTEIDLESMPEQWMKNLKSLERLSLSGFPAIVPMIRHLQHLSAELQELRICQVDKLDLWRDEGDASSECQVPHGLRSLQKISIEFCDNLKAFPEQILDLQSLRYIKILHCDDLESLPEGLRCLTNLQTLHIIHCHRLRNRCQIKIGEDWANIAHIPDIIVG
>g20399.t1
MKTDVQKLEGVKDRVQHTVDEARRNGEEIENVVQNWLNKVDNTVAEANKLIDTEGSAKAQCSMGYFPNLCTRHQLSRKTRKMIQEISEVLAEGNFCRISYRAASKVTVTPFGRGYEALNSRTSMLNVIMIELKNPNIFIIGVYGMGGVGKTTLVKQLAWQTEKNVSFGAVVMATNITGSPNVKNIQGQIADALDLKFNKKTKEGRAMQLRERISKEKSILVILDDIWGRLDLEEVGIPFGNDHKGCKLVVTSRDLNVLNREMGTQKEFRLEVLXACKKHHKFKDLLIGSNGHVGLEVEFFISIHDHQSSLQTFLDLVLGGGKSSILSFQSSKSEPGQRVAAWLL
>g20652.t1
MAEAVLEVALDNLSILIRKELGLFIGFDEDLKRLESLLSTIKATLEDVEEAQFTDNTIKIWLLKLKATAHILDDILDECATEALAMEYKGSKSGISHKVQSSFLSSFHPKHVAFRYKLAKKTKRIREKLNDIAAERRDFRLPEMVRERKGGVLDSRQTTSIVTQPIVYGRDGEKDKIIDFLVSDASQLDNLSVYPIVGLGGLELITKTTCEDLELELLQRKLQDLFRRKRYLLVLDDVWNTKQENWQRLRFALACGDKGASILVTTRLAKVAEIMGTVPLLELSWLSDKDCWELFKQRAFGPNEVERADLVVIGKEILKKCGGVPLAAIALGSLLRFKREEKQWLYVKESKLWDLQGEDNVMPALRLSYLNLPKKLRQCFSFCALFPKDEIISKQLLIELWMANGYISSNQMLEADDIGNEAWNELYWRSFFQNTEIDEFGQITTFKMHDLVHDLAQSVTNEVCCITDDNDIRTVSEWTRHLFIYNKNSLEEVKSIQLHHVQSLKTYMECNFDVFEACQLSPQVLKCYSLRVLLSNRLNNLSSSIGHLKCLRYLDFSEGSFKTLPKSLCNLEVLKLDLCNFLEKLPDGLTRLKALQHLFLSSCDSLISLPPHIGKLTSLKTLSKYIVGEESGFLLEELGQLNLQGELHIKQLERVKAVTDAQNASMSRKNLNKLWLSWERNEVSQRQENIEQILEALQPYAQKLYSLGVGGYTGARFPKWITSPSLNDLSSLELVDCKSCLNLPELWKLPSLKYLRISNMTHVIYLLHESYDREGLMALKTLYLEKLPNLIGLSREERENMFPCLKAIEITECPNLFGLPCLPSLNDGTLGNLASPLNTLGFHRHSKLMMLPTEMIHLHALQQLYVNYCRNIEALPNEVMQRLHSLKKLDIVGCDKFKLSSGFQYLTCLETLAIGSCLEVEGLHEALQHMSTLKSLTLSDLPNLEYLFA
>g20817.t1
MYIPITKHSHPQYSYNMHFIEIQFSNNSNFQAYIIFRGEDTRNNITSHLHEALNQKKVETYIDYRLEKGEGIGPSLITAIEESHVSVIIFSENYASSKWCLDEIVKIMECKKERGQIVIPVFYKIDPSHVRNQKGTYENWFKKHELDFKSNNSHKVFNWRSALTEAANLAGWDFQTYRSESQFIKDIVEDILQRLNLVHSIELKGVVGIEQNYEGVKSLLKMDSREVRVIGIWGMGGIGKTTLAIALCAKLSSQFEGHCFLANVREQIEKNNIDFLRNKLFSELLEEENLHVNVPKVKYHRVTNRLRRKKVLVVLDDVATSEQLEDLIGDNDCLGPGSRVIVTTRDKHIINHVNEIYEVKELNKHDSLRLFCLSAFKEKHLISGYEKLSESVIAYCKGNPLALKVLGARLCSRSIEAWKSELEKLKMIPNVKIQNVLKLSYDDLDSDQQNIFLDIACFVKEESRDRVTNLLEACHFHPVIGIEDLVEKSLVTISNKGTIQMHDLIQEMGQNIVHQESPKDPGSRTRLWLPNEVYDVLKYKKGTKAVEGITLDMSKVEDLHLKSNSFTEMSEMRFLKLYYGKCNGTSNIYLPENGLDSLSDKLRYLEWHRYCLKSLPSQFSGNLLVELSMPYSSLQKLWDGVQNLANLKEIDLRFSNELLEVPDLYKATNLEWLALTGCRNLREIHPSILSLNKLKDLELEGCTKIERFQTDNHLDSLQTIQLSNCSSLKEFSVTSNKLEKLWLDGTSIQELPSSIWCCQKLKMIDLHNCDNLVGFGENKNHIEIGSLNTLVLSGCIKLNASNLCFSFKAWQSTLTSLVLENCCNLEALPDSIGLLSSLQCLKLSGSNVERLSPNIKNLHNLKELRLDNCKKLVSVSELPPSLTLFSAINCISLVSDLTTLDIPFEHRTKPQPYYQSVIFPGGHVPKRFSFHSEENQHKGSTSSVTIRHLPESGLYGLVFCIVLSESIDQYRYAQCSIYQNSKRIGVKSASLRNLDMHLVIDHVFLWYLDVGSGSKNISLYSQIQESGAWDNPNNISFEFSLENEEGEWTTERIKGCGVFPLYHLEESNNFKEMNVLHVRTIGSGHKNEENETKKLXQTIVTHIQDEKVDSNNTSSSHIFVVPTVNGCKTKPQSLEXHDFFTNTSSIPQNQFDTARASNMNPNQIIEMVSKEKDLINPQLXQDSWDPISELESLLCDSYDLSPMCTDSXNVSVLEDPNVATILENLETLXETPLEIVSSDNEVKQKFHQILEQLGQFENQIPIRLHHVIYKLRTFIEGVDVRFVNAQKAIQDYDQLLQSRSPISKTLENAKARVKQNNCEISQGKIQFEKINSEIVELEQKLTGLVEIRDKLKRDLEQCELINNKIKTEVAQDLVPQCRIVLTNLKKCETSYKVD
>g20822.t1
MSRALDTIKSVNDSKELWKLGVRLEDIWTVTNQGKEHLEFIILDKQGDQIQVLLPSDVTALWKSTLVEGETYVMKNFKVHDNNFAVKYCLHPFKLQFVGGEGGSNITKQDIPDIPLYKLHFKPIPEILNGQFRSDILVDIIGAVDDIKPLKTSNVGKKQPARFCLKDAAMNMVPCTLWGNFASDFMTFYNAKSDDSPMIIIIKHAQIKEPQGQYDLTVSNAWSGSKLILDPNTKEIMEFAASLPNNFTAPTLAVSQTLSGNVNSSQNSQVSQYSIASRYTYLAPPKQLSELMTCAEDQVVTTVGTTHHVMTSKHGWFYLVCGHCNKQVITSSPPYKCQAEHVTVDPLIKYKVEVEVRYQDHKARFLFWDRECQQLIGKSALELKNIMLKEGQFGAHEYPQALDDITGKELALKVKAQPYFSIVSVLNLKNDPDIIQYIKDQLPTNEITSQLVVEDDTTADPTNEPMEDSPIDTPTESLTPIPTQDLSATGESFDADVKKKTPAKRVTDDSSPDDAKLSSNKILRKPKIEKLGKQRLEIGSLLHTCNMLDKPGSSDSKKTFNSRKIKKDIVEIKKTVLPRNTCKKNTTKASSQHKTSVPPKPNSAKRKPLSKVNDGSLHHENLPPVTHFHNALNVNLPSNPSPPYKSHTVGTFNIRPFTPPVSQFYNAPAVNLPSNTSPPIPKFDHAPIVNFPSNPIPPYKSPIQGSSNVTPHFRPSVGSNNPPFPLSSPNVQSQPVSCHTNPTTSQQQFNKGKQPMNVHSLGVNLLHKFTETFVQNNITSPSVATTSKRKKQTHPLEPPRFNLPKFDATDSATFSESDEGSSDDSTDNDADNDDEDDDLDTHQSGYPDSDLNSFSEFCDMGDPIYECRYCGAQMWYQERTCKSRDSIHPKFQLCCGDGKVQLPLLDNPPPLLQHLLFNHEAVDSKFFQQNTKTYNSMFSFTSPGMNFDYKFGGRRGPPTIRIQGQPCHRMGSMLPPPGEPPKFAQLYIYDTENEVVNRMQGLRNTKHIDKEIVLQLTNMLDEHNVLVQGFRMARARLQEENITDVKLKLMSERKSDGRIYNKPTVYEVAALIVGDIDSAEKRDLILETQTGDLQRIDEFHPNYLSYQYPLIFPYGEDGYRTDIRHRLRPSTKPNSRTRLTIREWLAYRLQSRANEAKTLLCSRRLFQQFLVDAYTMMEADRLSWLRKNQSTLRVGKRYMDGLYFDGMAISAAVGFPDLFITFTCNPNWPEIQRCLKKDNLKPHDRPDIVXRIFKIKFDQLXKDLTKNHVLGKVXAXKGGVFFLHGYGGXGKTYMWKTLASFXRSKGDIVXAAASSGIASLLLPGGRTAHSKFKIPVPTLENSTCNIDGDSDHWELFKQTKLFIWDEAPMCHKYCFETLDRTXQDVMSEFGNSDXXFGGKXVVFXXDFRQXLPVIXRGXRSDXVHXSINASYIWNKCEXLTLTRNMRLNNALQGSDSQEVEKFSKWILKVGEGKXSEPNDGNAEIDXPPDLLIPKSDNPVKSIVDSTYPNFLENYKDVTYLDSRAILASTIEVVDEVNDHMLNXMPDIFGILASKKFETEDQIPIFHSRCITPGKCVRFQVQLSHDSINKPYLSIWSLFEDFIRTSNFTVLTACCDNGTKTDFQIATTDVPFKTTSLGLGCVITSILHEPAATFEVVHMSGLFYPEIQPTFAQDFDKQLKKKWHVFNSTGVPTILNYNKDSENPLITKGWKDLKTLNEFPDNVKVQLSYYPPNIFELKSFKHLNPPNDVPAFHSRSVHPTLTTHFDIILDADNTSSNHIILPSDFATFLSNNNTNFLMVCGDRSFQTTLNVTKDQESNPVLSGNDWKQFCSTVLFFQYYLPTADWRKIKKIMASFLTDLVKPYVEKFINGAITESSYICCFTCIAKDFEDERARLEVERTTFQQRVDVATRRGEDVQANALLWEKEAEELIQEDTKTKQKCFFGFCCHCIRRYRRGKELTNKKEVIKKLIETGKELAIGLLAPLPDVDRYSSQHYIPFNSRESKYKELLDALNDDNNYMVGLQGMGGIGKTTLVREVGKKLKQSKKFTQVVDTTVSFSPDIKKIQDDIAGPLGLSFDDCNESDRPKKLWRRLTNGEKILIILDDVWEHIDFYAVGIPESDNRKGCSVLVTTRNLLLCNKLGCSWTIQLDLLSEEDAWIMFQSHAGLSKVSTKNLLDKGRKIANECKRLPIAIAAIASSLKGEQRREEWDVALNSLQKHMAMGGVDNDLVDIYKCLKVSYDYLKDEKAKKLFLLCSVFPEDEEISTKTLTRLVIGVGLFEEGGGCFDDVPVSFFENIAGLRVLILVGDNQTMPLPQSIRLLMNLRSLIIEYAYLGDISVLGSLQSLETLDLNNCTIEELPQEIAKLKELRLLNLDGCKIERYNLTYIGKVSSHSRL
>g21117.t1
MAGDAKRFIIGIDLGTTYSCVGVWHHGGVQIITNDHGYRTTPSYVAFTDSERFIGDAAKSQVTRNPVNTVFDAKRLIGRKFSDSSVQSDMKLWPFKVIAGPGDKPMIVVSYKNEEKQLTAEEISSMVLIKMREIAEAYLGSTVKDVVVTVPAYFNDSQSQATKDACVIAGLNVMRIINEPTAAALAYGLDIEHIVDDEKNVLIFDLGGGTFDVSVLSIEDGLFEVNATAGDTHLGGEDFDNRMVENFVEEFKRKHEKEISGNPRALRKLRTACERAKRILSSTVHTTIEIDSLYDGIDFYTTITRDRFEELNMDLFSNCMDTVQRCLRDAKMDKSSVHDIVLVGGSTRIPKVQQLLQDFFNGKELCKSINPDEAVAYGAAVMAAILNHEENEKVNDLVLVDVIPLSLGVETVGGVMTVLIRKNCPIPYLKEQGERTRSRDNNLLGKFELSGILPAPRRVPQINVCFSIDADGILNVSAEDQTTGKKNNITITNGEGWLSKEEIEKMVQEAQKYKAEDEEHKKNVEAKNVLEQEVEGYCSTKDAPDQHLEAEVEHDTCHDQITLPSLSSSLQSFPSGNFGYYFNSTRVASKKIIKGLKDDNCHVIGLYGKRGCGKTALVKAEMEEYEKIFRRVIFLSVSENQDIKSIRVGISSSLNVFDKDDSDGARIMKIILALERKDRTTLVILDNFPSKSKLEELGIPYNSKQYKFLLTARDETECTSMGCDHLILLKPLSDEEAFTLLHKLSGVESQIDLFKVARDVAFKCNGLPGLIKDVAFSLKKKPIEKWEESLVSLSHSTAHYQIFISFRGKDTREIFTNHLYEALCKEGFETFKDDEALEGGSPIDKLLEAIEESRFAIVVLSENFADSKWCLKELVKILDCRKRKKQLVLPIFYEVEPTDIRHLKGRYGEAMAEHEKMLAKDSKTVLEWTLALSDISQLKGEHFHISNFKGEHYERIGFLLQHLPRKIDSIATLL
>g21121.t1
MATIGIDLGTTYSCVGVWQNEAVKIIPNDQGNRTTPSYVAFTDSERFIGDAAKDQITWNPLNTVFDAKRLIGRRFSDATVQSDMKLWPFKVIAGTADKPMIVVNYKNEEKHFTAEEISSMVLIKMRQTAEAYLGCTVKKAVVTVPAYFNDSQRQATKDAGVIAGLNVIRIINEPTAASLAYGLGMGNTGDDDDEKDVLIFDLGGGTFDVSLLTIDSSVFDVKATAGDTHLGGEDFDNRMVNHFVEEFKRKHKKDISGNPRALRRLRNACEKAKRTLSSTKQTTIAIDSLYEGVDLYTTITRDKFEEINMDLFRKCMETVDKCLTDAEMDKASVHDVVLVGGSTRIPKVQSLLQSFFNGKELCKSINPDEAVAYGATVQAAKLSGEDNKEIKDLVLLDVTPLSLGVETAGGVMTVLIPNNCTIPARKEQIFSTYSDNQPGVSIKVYEGERSRGMDNNLLGKFELCGIPLAPRGVPKINVCFQIDSNGILDVSAEDKTTGKKNKITITNDKGRLSKEEIEKMVQEAKKSEDEEYKKVDAKYALENVLQEAEKYDSTKDSPYLRLERQVEHDTGHQVTLPTPSLHPFPSENFGYYFNSTKKASQKIIDALKDDKYYVIGLHGKKGSGKTSLLKAEMNEYEKIFQRVIFPTVSNNQDAKSIQEGIASSLNVHFERDDSDGMRAVKIIKALERKDRTILVILDNFPTKSQPQELGIPFNSRQMRQCKVLLTARDEADCVLMRCDHSISLDPLSNEEALTLLQKLSGVNSQSVLFQVAQEVASKCNGLPGLIEKVVTSLKNKSLENWKASLVSLSHSTARYQIFISFRGGDTRHVFTNHLHYALCQKGFVTFKDDESLEGGVPIEKLLDDIEESRFAIVILSKNYADSEWCLKELVKILECKDKEGKNQLVLPIFYEVPPTDVRHVRNSYADAMAKHVNNGKDSYIVKTWKKALYDICTLTGYEKPHDCTIDNNRGRFELNFEHHMKGEVERVMQLIEEMGWRLLMRKW
>g21131.t1
MATLLPSSLTNPNKLLSYSSHFHNASLSTSPSSVSLHPKTQRFTRRFGSVRCSLAYVDNAKIKVVGIGGGGNNAVNRMIGSGLQGVDFYAINTDAQALLHSAAENPIKIGELLTRGLGTGGNPLLGEQAAEESKEAIANALKGSDLVFITAGMGGGTGSGAAPVVAQISKEAGYLTVGVVTYPFSFEGRKRSLQAGALEAIEKLQKNVDTLIVIPNDRLLDIADEQMPLQDAFRLADDVLRQGVQGISDIITIPGLVNVDFADVKAVMKDSGTAMLGIGVSSGKNRAEEAAEQATLAPLIGSSIQSATGVVYNITGGKDITLQEVNRVSQVVTSLADPSANIIFGAVVDDRYTGEIHVTIIATGFSQSFQKKLLTDPRAAKLLDKVAEGKESKTVPTPLKSSNLSSKLHSQISMAEKEKRLIIGIDLGTTYSCVGVWRHGSVQIITNDHGNRTTPSYVAFTDSERFIGDAAKSQVTRNPVNTVFDAKRLIGRRFSDASVQSDMKLWPFKVIAGTSDKPMIVVNYKNEEKHFTAEEISSMVLIKMRQIAEAYLGATVKDVVVTVPAYFNDSQRQATKDAGVIAGLNVVRIINEPTAAALAYGLDMETIIDDDETNVLIFDLGGGTFDVSLLAIEDSVFVVNATAGDSHLGGEDFDNRMVDNFVQEFKRKHEKEISGNPRALRKLRTACERAKRILSSTLQTTIEIDSLFEGIDFYTTITRDKFQELNMDLFSNCMDTVERCLREAKMDKSSVHDIVLVGGSTRIPKVQQLLQDFFNGKELCKSINPDEAVAYGAALQAAILNHEENEKVKDLTLVDVTPLSLGVETVGGVMTVLIPKNCSLPYKQEQVFSTYSDNQLSVLIRVYEGERTRSRDNNLLGKFELSGILPAPRGVPKIEVCFTIDVNGIMTVSAEDRGTGKKNNITITNDKGRLSKEEIEKMVQEAEKYKAEDEEHKKNVEAKIALEQEVERCKPFCFTKDAPDQHPEAQVEHDTCHDPITLTSLSSSLRSFPSRNSGYYFNSTKVASQKITKGLKDDNCYVIGLYGKRGCGKTALVKAKMEEYEKIFHRVIFHPVSKNQDIKSIQVGISRSLNVFDKDDSDGARIVKIISALEKKDRTTLVILDNFPSRSKLEELGIPYNSKQYKFLLTAREETDCTLMGCDHLILLKPLSDEEAITLLHKLSGVESQIDLFNVVRDVAFKCNGLPGLIKDGGTPIDKLLEAIEESRFAIVVLSENFADSKWCLKELVKILDCRKRKKQLVLPIFYEAEPTDIRHLKGRYGEAMAEHEKKLGKDSKTVLEWTLALSDISQLKGEHFRISNSKGEHYERYVINKSEIKHKTLASLTVTSLADPSANIIFGAVVDDRYIGEIHVTIIATGFSQSFQKKLLTDPRAAKLLDKVAEGKQNKTEPSPLKSSNLSSKIRSFTMSYMSIVLKNQVEDNVVKNIMYDFVGGGGGNAKQKLCHRGEEDAQLNQSLYGAQLLRGDFVLLSHGGDISVALHEYLNIFPVLAFDTRASRRTHIKGSGQLLSFRRELEESTTEE
>g21403.t1
MKEGKELVLKCSDKEQIKWWNCCYKKAEYQEKLEVLDDEIRRFFELDLRAQDMRNGLEALVEIKEFRDEFRSVGLRNERIELRGVCLPPQPPGFTVGLDGPLNELKMRLLKDEVSVSVVTVTGSGGSGKSTLAKRFCWDEQVKGKFKENIFFITFAKAPKLNAIVQKIYQHTGYPVPEFQSDEDTFNQLEYLMKQIVKKGPILLVLDDVWLESVSLVDNFVFEIPNYKILVTSRFAIGRFGHPFVLKPLSEAHAINLFKHSASLTKTSSDIPDHVVKEIVRGCSGSPLALRVSGRSLSNEHQIVWLNRAKALSSGSSILDSSKDVLSCLQKSLDVLDPKSMECFRDLGLFPEDQRIPAAALIDMWAELRNDDEATAMERIYNLVNLNLADIIVTRKLASDAIDYNYHYVTQYGLLRDLAIRDTDQEAEDKRNRLIIDTSANNLPSWWTSENEYHIAARILSISTDETFTTKWCNLQPTEVKALVLNLREKKCTLPMFMKKMNKLKVLIITNYDFYPAELDNFELLDNLSSLKRIRFEKISIPFLGKTIVQLKNLKNFSFFMCNVNKAFQNCTIQDSEILPSLMEMNFDYCDMVQLPNVISNIVSLKKLSITNCHKLCALHEGIGNLVNLESLRLSSCSDLLELPNSITKLHRLKFLDISGCISLSQLPENISELEKLEKLNMRGCSSISELPSSIMELKGLKHVICDEETGEKWEPFRTILGDLRIEIMAMILDAVIGKLVDELMSSVVEMKDRALKFKXTLERLETTLKSLAPLIKQIDEYNKKLDRSAKETDGLIKQMKKGKELVLKCSDKEQFQWWNCFYKKAEYQEKLEKLDGEIKRFFDLNMRAQDMRNGLEVLEEIKELRAEFRSVGLRNERIELRGVCVPPQPPAFTVGLDCPLNELKKRLLKDEVSVSVVTVTGSGGSGKSTLAKRFCWDEQVKASLTKSNSDVTDEIVKKIVRSCSGSPLALRVCGRSLSNEDQIVWLNRAKELSAGSSILDSSKDVLSCLQKSLDVLDPKSMECFRDLGLFPEDQRIPAAALIDMWAELRNDDEATAMEQIYKLVNLNLADIIVTRKVASGAIDYNYHYVTQYGLLRDLAIRDNDQEAEEKRNRLIIDTSANNHPSWWTSENEYHIAARILSISTGCISLGQLPENISELEKLEKLNMRGCSSISELPSSIMELKGLKHVICDEETAEKWEPFRTILGDLRIESVIAQLIGXPEEPENDPQPNSETVQPVNTQEQPTTPQPENTEPENEIPPEHTPSEHDHQKSPEPDQDQVSETLHSDEHVHEKSPHHVVVDNSRDLSTPIKKHVQQINETLNLEIAQKTPPDQSQHLKTLMQDLSMDCIYIPPHLPSRIMNEPLEQTQDDITSFLQAVDKNIRRMSSAIPNRSVREAYTRDLNIRNEIARKEEEERRERERLEAAERERKRLEDERIERERQAAEQARLAEEARIAAEQARLEQIARNAPEFQGSHFKRWQQKMLFFLTTKKVANVLTEDMPVIPASSEPSGSNSNGQAMDVDITNQXEQDNXVXNATXALALWKENDYLXKNXILNGLNXELYDYYSRHENAKQVWDALEKKYDTEKAGAKKYAVSRYLKFQMNDEKSVEAQSHEIQXIAHEIVSEGMQLDEQFQIAVIIDKLPPTWKDFKNILRHKXKEFSIESLITRLRIEEEARKQDLKEEVLVVSGNNTKKKYVGAVLKPNGKQFKNXNNSXHKNSNRNKNGNPHKTQNQQPXSKNDXATXFNCYNCGKPGHMARKCRNRXNPAXQAHLTTEXQXYVAMVTEVNLXGGTDGWWLDXGASRHVCYXRAMXKXYTXAXDKKVLXGDSHTTXVAGIGXXELNFTSGKTLILKDVMHTPEIRKNLVSGYLLNKXGFTQSIGADMYAVTKHGVFVGKGNSGGTSXGSSGNTTSDNIPLIRNSDENIESDVIEPRRGKRARIAKEYGPEYVAYTLEXDPSNLSEALSSLDADLWQEAINDEMDSLESNKTWHLVDLPPGCKPIGCKWILKKKLKPDGTVDKYKARLVAKGFTQRENIDFFDTFSPVTRITSIRKYDTEKAGAKKYAVSRYLKFQMNDEKSVEAQSHEIQRIAHEIVSEGMQLDEQFQIAVIIDKLPPTWKDXKNILRHKTKEFSIESLITRLRIEEEARKQDLKEEVXVVSGNNTKKKXVGAVLKPNGKQFKNXNNSAHKNSNRNKNGNPHKTQXQQPSSKNDAATTFNCYNCGKPGHMARKCRNRPNPAXQAHLTTEEQTYVAMVTEVNLVGGTDGWWLDTGASRHVCYDRAMXKXYTPAEDKKVLLGDSHTTNVAGIGDVELNFTSGKTLILKDVMHTPEIRKRSSFRNSGGTSGGSSGNTTSDNIPLIRNSDENIESDVIEPRRGKRARIAKEYGPEYVAYTLEEDPSNLSEALSSLDVDLWQEAINDEMDSLESNKTWHLVDLPPGCKPIGCKWILKKKLKPDGTVDKYKARLVAKGFTQRENIDFFDTFSPVTRITSIRVLISLAAIHNLIVHQMDVKTAFLNGELEEEIYMKQPEGFVILGQEHKVCKLDKSLYGLKQAPKQ
>g21658.t1
MDLVLLGDTIDEILSRITSLETTRGIGLSKSNIVGLTKALQEIQPAAKKLHLQDGKVPGWLRDLKNAINDLTDSLEEIPIDYVLPQHKKLAFFRSADPLKDRSKVVNSKIKNAIVILGMAKDECLKMTTPKPSQEAREKIHREVDPAAIGRQREKKQIIDQLMPFRASDVAPKRSNVKHPEASDVAPIPGANDVIPNHGESDVAPIPDASDVVPYPGASDVASIPKASDVVTNPGASGVVPIPLVTIVGFAGMGKKELVRLICEDKEAEAHFGLPIRVRDVESLEKCVNTRLQTNKKHHLVVMEDLKTEIEETDLKKLQMILTGGESAILITTTSILVANNITANIHSNNNIATSFTLFRPHVLQELNEEESWSLFWRIHGPNSISVMGEIEQKIVMDCGGVPLLIKFTTEFLNNLSGANAADDAYSLKKEFLKELKFEYYDKLSRLQKMCFAFCSLFPRDHLIDVKRLIHLLKAEGFLMDENNTTAEENLSRCFNDFLQKPIFKDIEEDKCGVVEKCRMQPLMHDLACLVSDQEENIEVDPKGEKVHDGVLRASFDFSLDVSRGIPSSLFEKAKKLRAILLWKTQTLLPDEVKMTYSTCYKIFKSFHKTLRILDLHEMGIKILPASVGYMRNLRYLDLSFNTMEKLPSSIIELFNLQTLKLSHCYLLKELPKDIDKLTNLNHLEIEGCLALTHMPSKIRNMHNSLQTLTLFVVSNKDIFGGLSDLGSLNNLKGHLEISHLERSGLNPSNHVYYLKEKIHLQHLTLRWDHEDDEEEKGRDNSVTDMKTLESLEPNYALRAIFLVGINEKQSLPDNWIKCFISLEKLDIKEWKHLQSISKGFDNLTSLQSLNIENCQELDLDRSYYIWKHLKNLSSLTIRENPKLKSLPSGVIKLRYLQNLQLHNCPEMTSLPETIDYLQSLGRLVIYECNKLASLPKAMKNMRSLHTLIILDCTLLLPRCQPDTGLTKALQEIQPAAKKLHLQDGKVPGWLRDLKNAINDLTDSLEEISIDYVLPQHKKLAFFRSADPLKDRSKVVNSKIKNAIVILGMAKDECLKMTTPKPSQEAREKIHREVDPAAIGRQREKKQIIDQLMPFRASDVAPKRSNVKHPEASDVAPIPGANDVIPNHGESDVAPIPDASDVVPYPGASDVASIPKASDVVTNPGASGVVPIPLVTIVGFAGMGKKELVRLICEDKEAEAHFGLPIRVRDVESFEKCVNTRPQTNKKHYLVVMEDLETEIGEEDLKKLSVILTGGKSAILITTCSKLVAKNITAIIRSNNNFAASFTSFRPHVLHELNEEESWLLFWRFRGPSSIDTMEETEKKIVVDCGGVPLLITLVAEFLNNLSGDAITKDTDYSREFLKKLKFEYYDKFSRLQKMCFAFCSLFPRDHLIDVKRLIYLWKAEGFLMDVNNTTAEENLSRCFNDFLEKPIFKDIGEDKRGVVRKCRMQPLMHDLACFVSDQEENIKVDPEGEKVHNRVLRASFDFSLDVSRGIPPSLYEKAKKLRAILLWKTQTLLPMEVTTSTSTCDKIIKSFKTTLRMLDLHDLGIKTLPSSIGEMNSLRYLNLSFNTIEKLPSSIVKLSNLQTLKLSKCYLLKELPTNIDELTNLNHLEIDGCLALTQMPGKIHKLNNSLQTLTSFVVSNDYPLGGLENLAKLNNLRDHLEIFHLETYGLDLSENDDYLKDKKHLQHLTLRWDHEDDEEGDSSTKDLKTLECLKPHSDLRSIFLVGYKGETLSTWFPSMQSLVKLSLLDCTSCIYLPQLDQLPKLRFLELLRLDNLTYIVKENGGDNDQNKQGTEVYFPSLEELTISDCPKLKGWWENDKTGKEIPLFACLSKLQVYYCPKLISMPLFPGLDEELVLVGSSVNPLIDSIVHSKPMNNPFSKLKYMKIAGIEESGSPPAKWVNFFNSLEKLDIKDWKHLQSFPKGFGSLISLQSLNIENCQELDLDPSYKEWNGLKNLCSLTITEIPKLISLPFGVDKVTSLQELQLRNCPQMTSLPETIDKLTLLKKLVISECDMLAKLPKALINMKSVQTLIILDCTLLLPRCQPDTGDDWPQIAHIENKQIMKTNLDI
>g21691.t1
MDSDNSFCKYFPCPIDAIISFVGSVALYAFAPIRKEVDYLILYKRNFTKLNVCVQNWLVEVNEVIERANQLLKDPRRQEIANDVAGVEGRSDFNEVGYLPALDEIATSSSTCVEDVVNDKSLNNLATKIAKQCVGLPLLIVTVASGLKSKDISVCEEALNQLQSVGHAEMEDIARSALKLSYKWLANDENKAIFLLSAVLQPFCTVDYLLKVAMSLDIFKNISTVDAARNRLHCIIESLKASCLLLEGNKSIRLIQMHDLVRDVAIFIAYRDKHFYMLKPKAGLKYCLPKDFP
>g21692.t1
MDAIISLVGSIAPYAFAYLIHYERNFTKLIDCVSNLQDVREAVNRRVEAERRNGKTILDGVQKWLVDVDEVIERANQLLEDPRRREVGCSGRSFPNLILRHRLGKRATKIANDTAGVQGRSDFNEVGYRPALYEIGSSSATCVGEKLETRETFKEHILKALRDPKACSIGVYGLGGVGKTSLVKEVAEIAKQQKLFDAVVIPLVSKTPDIQKIQGVIADMLGLKFEEESTDGRASRLKERIKAEKSVLVILDDIWQPLELEKVGIPSNKEHIGCKLLMTSRTQDVLLKMDVQKDFTFRLELLSETDTWRLFQSKAGDVVNDSSLNDLAIQVANQCKGLPLLIVTVASGLKGKDIPTWKDALSQLQSVGHVEMENIAHSVLELNYKWLANDEIKALFLLSAVLGDSSIIEDYLLKVAMGLKIFKNIDAVDGARNRLHSIIESLKASCLLLEGSKRSRYIQMHDLVWDVAISIARRDKHVYMLKPKAGLKNCLPKDFPKMCSQIIVSKCLLHELPKKIDCPYVELFYLNSADRSLEIPDTIFDGMGSLKVLDLTLLNLSSLPTSFCSLTGLQTLCLDQCVLGNVDIIGDLKNLEILSLWKSSMTKLPIKLREMTQLRMLDLSNAGIEVIPSNIFSSLTKLEELYLGNISINWEDENSAEQKENASLAELQQLCNLTTLELQIHDARILPRELKSMFEKLQRYKIAIGDVWEWSDIGHTTLNTLMLKLDTSIHSVVGIKALIKGVENLYMDEVDGIQNVLYEMNGEGFPLLMHLHIQNNAKMKHIVYSMERIQANVSFPKLETLSINNLENLEQICHGTHAINSFGKLSVIKVKNCAKLTYLLSVSMVERLSNLSEIEVCQCNSMENIVLGDVPDEKVEFRSLRSLTLQHLDKLDHFFSYERMTSSITSTRPFFSFQVAFPDLKTLKLSSLNLDKIWDDNQHSMYNLSVLIVENCATESRNDVTIALNEVPFPKLETIVLKDMENLKTVWHYQFDTVKTLQVQNSLSASSLQRCQDENLSDLFQPLFIVEENRDRKTTPTHHAETIKNKNVNKVDAASKGTEIARCGGLIRGNQGEWVGGYAKCVGVCSAFVAEMWGVLEVVSWCSFKKIFEDETLVGMKIHTRLKELTLYQLPKLQHICEEGSQIHPALEVLEYLDIEYCPSLTNLLLPSSVTFSHLTYLEITNCNKLLSLITSSTAQSVVKLTVLRIEDCDSLQEIIMGKEDVDIAFVSLQILILRGLPSLNNFCSSKCCLKFPLLEDVVVSKCPRMEIFSEGNTSTPSLRKVHIEENSKEWTWNGNLNDTIKKMFEDKALASPVIGLK
>g21693.t1
MDTDNSFSICLPCQMNDIISLVRGVVPYAFDPIQQEVGYLIFYKGNLTKLTGLVRILQASREDINHRVEAARRNGRIIEVGVQNWLVDVDEVIERANKLLEEDPRRREVGWLGWSFPNLILRRQLGKKATEIANDVAGVQGRSDFNEVGYRPALYEIGSSSATCGGEKLDTREAFKEDILNALRDPKACNIGVYGLGGVGKTSMVKEVAEIAKQQKLFDAVVVVLVSNSPDIKKIQGVIADMLGLKFEEESTDGRASRLKERIKAEKSVLVILDDIWQPLELEKVGIPSNKEHIGCKLLMTSXILDDIWQPLELEKVGIPSNKEHIGCKLLMTSRTQDVLLIMDVQKDFTFRLELLSETETWRLFQSKAGDVVNDISLNNLATQIAKECKGLPLLIVTVASGLKGKDIPTWKDALSQLQSVGHVEMENIAHSVLELNYKWLANDEIKALFLLSAVLGDSSIIEDYLLKVAMGLKIFKNIDAVDGARNRLHSIIESLKASCLLLECKTCRRIHMHDLVRDVAITIARRDKHVYMLKTKDELKKFLTKDCQEKCSQIILSQCLLHELPKKLDCPNVKLFVFESADRLLEIPDTIFDGMGSLKVLDLTRLNLSSLPTSFHSVTCLQTLCLDHCVLENIDIIGDLKNLEILSLLKSSMTKLPIKIREMTQLRMLDLSNSGVEVIPSNIFSSFTKLEELYLGNIPIKWEDENSAEQKENASLAELQRLCNLTALELQIHDARILPRELKSMFEKLQRYKIAIGDVWEWSDIGHTTLNTLMLKLDTSIQSELEIKALIKGVENLYIDEVDGIQNVLYEMNREGFPLLMHLHIQNNAKMKHIVYSMERILANVSFPKLETLSINNLENLEQICHGTLAINSFGKLSVIKVKNCXKLTYLLSVSMVERLSNLSEIEVCQCNSMENIVLGDVPDEKVEFRSLRSLTFQHLDKLDNFFCYELMTSSITSTRPFFSAQVAFPNLETLKLSSLNLNKFWDENQHSMYNLSVLIVENCGGLKYLFSSTMVQSFVNLKRLEISKCNLMNEIISTERRNDVTIALKEVPFPKLETIVLKDMENLKNVWHYQFDTVKTLEVQNCEKIVIVFPSSMQKTYHNLEMLVVKGCASVENIFELSFSENSSIESATQLKAITLHQLPELIKIWSRDPRGILSFPNLQNVDLNECDSMEYLFPFSIATGCPHLEKLDIKYCGKMKEIVSEKTKSTCASPTFEFNQLHTIILWNLHSLKGFDDGNHILACPSLRKLDVYGCAKLNLYKTVALSAGSLQRCQDENLSDLFQPLFIVEEVIPNLEWMRINDRDAMMIMQAQNLDALFNKLTFLGLADYKKEEATFPYWFLQNARSLEELVVSWSSFKKIFEDETLGMKIHTRLKKLILYQLPKLQHICEEGSQIHPVLEVLEHLGLPSLNNFCSSKCCLKFPLLEKVVLSNCPLMDIFSEGNTSTPSLRKVRIEENSEEWTWNGNLNDTIKTMFEDKVAFRGLKTLKLSPLNLHKIWNDSQHSMYNMTVLIVENCGELKYLFSSTMVQSFVNLKRLEISNCNLMNEIISTERRNDVTIALKEVPFPKLETIVLKDMENLKTVWHYQFDTVKTLEVQNCEKIVVVFPSSMEKTYHNLEMLVVKDCALVGNIFELSSNENSSIESAAQLKAITLHQLPELIKIWSIDPQGILSFPNLQNVDLNKCGSMEYLFPFSVAIGCSHLEELHIKHCRKIKDIVSEKTESTCASPTFEFHQLHTILFWNLNSLKGFYAGNHILACPSLRKLDVANCAKLNLYKTVAPSASRLQRCEDENLSDLFQPLFIVEENEEATFPYWFLQTAHSLEWLIVERCSFKKIFEDERLVSMKIHTRLKKLTLYQLPKLQHICDDGSQIHPVLEWSILIVIQYFGTLHKILFLTXTGSSLSVGNPEDKLISQNGMFSAGFIPIGENSYSFAIWFNEPNSLNHKNTIVWMANRDQPVNGKRSKLNLLNAGNIVLLDVSLNNIWSSNTASLEPLELHLKNDGNLVLRELQGTKILWQSFDSPTDTLVPGQPLTRYTKLVASRSETNYSSGFCMFFFDDSNILGIHYNGRDFSSSYWPKPWLLSWDVGRSNFNSSRIAVLDSFGEFHSSDNFTFTTSGMLRIMKLDPDGIVRIYSRINASQNCAKLGRKCSCIPGYRMSLCLISLATKYL
>g21695.t1
MDTDNSFSMCLPCQMNDIISLVRRVAPYAFVPIQQHVGYLISYEDNLMKLTGLVKTLRASKVAINHRVEAARNNGNRIEDVVQNWLDDVDEVIVRANKNLEEDRRRREVGSSGWSFPNLILRHQLGKKATEIANDVAGVQGRRSDFNEVGYLPQFEIGSSSSATPGGEKLETRESFKEDILKALRDPKACNIGVYGLGGVGKTSLVKEVAEIAKQQKLFDAVVVALVSNTPDIKKIQGVIADMLGLKFEEESTDGRASRLKERIKAEKSVLVILDDIWQPLELEKVGIPSNKEHIGCKLLMTSKTRDVLQKMDVQKDFTFRLELLSETETWTLFQSTAGDVVNDINLNNLATQVAKQCKGLPLLIVTMASGLKGKDIPTWKDALSQLQSVGHAEMEDIARSALEFSYNWLANDEIKALFLLSAVLLDFANAEYLLKLAMGLHIFKNIGDTVDGARNRLHSIIESLKASCLLLEGNKRSGGYIQMHDLVRDVAISIARRDKHVYMLKPKAGLKNCLPKEFPKMCSQIILSKCLLHELPKKIDCPNVELFCLDSADRSLEIPDTFFDGMGSLKVLDLTHLNLSSLPTSFHSLTDLRTLCLDQCVLGNMDIIGDLQNLEILSFWKSTMTKLPIKLREMTQLRMLDLSNSGIEVIQSNIFSSLTKLEELYLGNISIKWEDENSAKQKENASLAELQRLCNLTTLELQIHDARILPRVLKSMFEKLQRYKIAIGDVWEWSDIEHTTLNTLMLKLDTSIHLELGIKALIKGVENLYLDEVDGLQNVLYEMNREGFPLLRHLLIQNNAKMKLIVYSMERRQDSFPELETLSINNLENLEQICHGPLAINSFLLSDVPDEKVEFSSLRSLTLQQLDKLDNFFSSELKTSSITSTRPIFSSQVAFPDLETLKLGSLNLNKIWDENQHSMYNKLTVLIVENCGELKYLFSSTMVQSFVNLKRLEISNCNLMNEIIATERRNDVTIALKEVPFPKLETIVLKDMENLKTVWHYQFDTVKRLEVQNCEKIVVVFPSSMEKTYHNMEMLVVKDCALVENIFELSSSEISSIESATQLKVITLGQLPKLIKIWSRDPQGILSFHNLQNVDLKKCDSMEYLFPFSVATGCPHLEGFYAGNHILACPSLRKLDVYKCAKLNLYKTAALPASSLQRCQDENLSDLFQPLFIVEEVIPNLEWMRIDDRDAMMIMQAQNLDSLFNKLTSLGLADYNNDEATFPYWFLQNARSLERLVVSWSSFKKIFEDERLVKPNSLNHKNTIVWMANRDEPVNGKRSKLTLLNTGNIVLLDVSLNNVWSSNTASLEPLVLHLKDDGNLVLRELQGTKILWQSFDSPTDTLLPGQPLTRYTKLVASRSETNYSSGFYMFFFDDSNILGIHYNGRDVSSSYWPKPWLLSWDVGRSNFNSSRIAVLDSFGEFHSSDNFTFTTSDYGSVMQRIMKLDPDVHGICGANSTCSYSPKIGRKCSCIPGYRMKNPNDWSYGCEPMFDFTCNKILVRIYAYKIVIVKHFNIHIGRMVLALACIDVLQRHNCKMEEVLVAKYGLHILNNVNLSSEAPPYYASLWWKDVCGIEGWADASNWLEDAMVRRIGNGLLTRFWVDVWIGDVPLCSRFPRLYSISMQKYENVGVLLEVDGDRRRWNWRWRRNLFQWEVESLNQLESLLSNVRLSHDIDVWKWNINPDEGFSVKSAYALLLEFDDTPNLSPYQLKIFSKIWESPAPSKIVVFSWQLFHNRLPTKDNLSRRGVLDHEVGVNCVWCESSPESASHLFAHCTFAHRVWLLCGCFVVPAAAFSFSFCS
>g21796.t1
MEYRGTNGQMVIPIFYRVDPSIIRRQAGEFGKALKVTARRTNTDRDKQELLRSWTSVLTQAANLSGWDDSSWSENELVKNIVEDILAKLDNTFLSLPEFKVGLDSRVEKMIPLIENQSTNVCMVGIWGMGGLGKTTTAKAIYNQIHRKFVYRSFIENIRETCETGNRGQWHIHLQQQLLSDLLKTKEKIHSIASGTTAIKKILSAEKVLIVLDDVTKVEQVKALYGSRKWFGSGSVIIVTSRDKRILTSLQVDHVYTVAEMDQKESLELFCWHAFKKASPRADFSELSRNVTTYCGGLPLAVEVIGSYLYDREIDEWTSVLSKLKVIPDQEVHEKLRISYDGLRDGKEKDIFLDICCFFIGKDITYVTEILDGCDLFPGIGIPVLIERSLLKVDKNNKLGMHDLIRKMGREIVRQNSEKDARLILEKDPGECSRLWLQKDVLGVLTNNTGTQTVEGLILNSERTSRVSFNTSAFQEMKKLRLLQLDCVDLTGDFGFLSKQLRWVNWKQSTFNFFGQAKNSQPQSFQVVENHP
>g21797.t1
MAHVVVLLDNLRYRLRNEFSTISGISSEVQKLSTTLDLISAVLEDAEDKQVTDRSIKEWIQQLKDTTYVLDDILDECSIKSNLLKGSYAFKPKNINFRHNIGKRLKEITSRFDEIADRKSRLVLQEGVAAKEMTVEVADWRQTSSIVVEPKVYGREDDQEKIVWFLLSQARGSEFLSVYPIVGLGGVGKTTLAQLVYNDRRVSENFELTIWVCVSEAFSVKRILCSIIESIEREKCDALDLDVMQRKVQGLLQGKRFLLVLDDVWNKNEALKFGLNQEKWSQLKSVLSNGSNGSSCLVSTRDEVVASIMGTHQAHRLSGLPEYECWLLFKQCAFGIGREEQVEFVEIGKEIAKKCGGLPLAAKAWGSLMRFKSEVIDWLEIKESKLWDTDNIILSALRLSYSSLTPTLKQCFTFCAMFPKDTEILKEELIHLWMANGFIFSDANLEVESVGNMIWIELCQKSFFQDIKIDDYSGDTTFKMNNLVHDLAQSIMGRECFYLEDANMTSLSKSTHHISFDPTNMLPLDEDALKKVDSLRTFYQLKYPNKPFGLIPNSHSLRVLCTKHFQLSSLKSFIHLRYLELHDHDIETLPDSIYSLQKLEILKLKHFSELRCLPEHLTCLGNLRHLVIEDCYSLSRMFPYVGKLSFLRTLSVYIVKLERGHSLAELNDLNLGGKLSIEGLENVGNLYEAQEANLLGKTCLSELCLSWSKKGETETRATSYEQVLEMLQPHSNLKSLKICYYEGLRFPSWLGILSSLVSLELKYCKNCASLSPIGKLPYLKKLQLLHLDDMQYLDDECDNGSEVRAFPSLEELSLEWLVNIEKLLKVERGGVFPCLSNLNFHDCPKLELPFLPSVKDLFVVGCNNEILRSISGFHGLNTLYLGAGNGAGKEMTSFPTGMLRNLSYLKDLTIADFPKLKELSNEPFNLALEHFPKLKELPNEPFNLALEHLHISCCAEFESLPEQIWEGLRSLRTMEITGCKKLRSLPKGIRHLTSLEVLTIYGCPALERQLKEKTGEDWDKIAHIPKLDIR
>g21798.t1
MVDAILGVVFHNLTSLLQNEFSTISVIESKAEKLSNTLDLIQAVLQDAEHKQFTDHSINVWLQQLKDAVYVLDDILDECSIQSGRLKGLSSFTPKNIIFRHSIGNRLKEITSRFDDIADRKNKFLLQEGVTVRERAIEVAEWRQTSSIIAEPKVYGREDDKEKIVEFLLNQARDSDFLSVYPIVGLGGVGKTTLAQLVYNDHTVSDNFHTKIWVCVSEAFSVKRILCSIIESIKREKCDALDLDVIQRKVQESLQGKRFLLVLDDVWNRNEEFILGLNQDKWNRLKSVLSCGSKGASVLVSTRDKDVASIMGTCQTHHLSGLSENECWLLFKQYAFVHDNEEREELVAIGKEIVKKCGGLPLAAQALGGLMRSRSGEKEWLDIKESKLWSLSSENSILPALRLSYFHLTSTLKQCFSFCAIFPKDTEILKEDLIHLWMANGFIASKGNLEPEDIGNMIWNELCQKSFFQVIKMSDYSRDISFKMHDLVHDLAQSVVGSGCMNMENSSHDLSRCTHHISVHHTYLSSVNEVAFKKLESLRTLYQLELYGTRFSGCFPTVRSLRVLRVRNFKLSSLGSLIHLRSKTGHNLAQLHDLKLEGKLSIVGLENVSSLSDVREANLIGKKDLHELCLSWSNNGKTKKLANCAEEVLHLLQPHSNLKCLRIFHYDGLYFPSWIEIHSSLVYLELRSCKNCVQLPPLGKLPFLKQLSLGNMDKVQYVDVDESHDGVRVGVFPSLEKLSLQGLPNLECLLKVQKGEMFLRLSDLTICSCLKLVLPCLPSLKDLIVIECNNELLRSISCFHGLTTLLLSGGNKMTSLPKGMLRALTCLQTLIVTNFPKLKELPNEPLSLALERLEISRCGDLESLPEKXWEGLHSLRTIEISSCGLRSLPECIRDLTSLEVLSISDCPALKERLKEGTGEDYEKVAHIPKFGID
>g22322.t1
MAIPIGLCKSAAKKILEELSTILTNQYNLYYSFKDDFTKLKNDISAISAVLLDAEKKQDKSHLIQDWLMKLQDVLYDAEDLLDDTTAEALRQKVEAELKLVSLVRNMFFFSDMDDRIKKIIVRVDEIANRISRLNLLVLDQQVADPNRQRLNNTISYMRCCTEVVGRDEDKKRVIEMLLDVCSNSNKVVPIVGIGGLGKTSLVNWIFDDGVKNDFDLKIWVDVSDDLNSRRIWQKKVVRAVNRSDENIPDIDLLSSCLRLSGKKFLLVLDDVWNCNRVDWLDLKKLLLGNDAKGSRIIATTRYKITASVMGENGNGLYQLGALADGDCRSLFEKWAFGEGESVQHPNLVKIGEEIVTKCGGVPLAVRTVGGLLSGTKEESYWMSVKNSDTWSMNHLPEKEDGIMSVLKLSYDRLPSPFKECFAYCSLLPKGKEFYKQDLIHLWMAQGFIQPSNSDQQLEDVGTCSTYLRALDLSYMGITHLPNSIGNMKHLRYLVSLTEVTQNLTCLRTLRIHNCTKLTSLPSSLKNCIALENLEVVNCPKMESLDVCIANLSSLHSLTIKGLPKLTTLPIKPEFYASSLQYLFIIDCISLMTLPDCMRNLSSLMRVHIRTRCRRIAGEDWEKIAHVREIYVDNVRITGSVNGGGNSGNQNHNKGYQTDTLNPYFLHPNENPGLVLVNPPLSGPNYHSWSRAMTMALRSKNKLHFINGTFPRPYDEDHDSVAWDRCNIMIMSWISNAVDAEISQSVLWMDTTSEIWQDLKDRFYQGDVFRISDIQEEIYTLKQGDSSISTYFTKMKKLWQELDNFRPIPIFNCVDNCAAIARMKRYKDSDQVIRFLKGLNEQYSAVRSQIMLMEPLPPIGRVYSLLVQQERQAVIPLDESKILAASGQRDYGGRGQSSRGRGSRGGRSTGGRGRGSKLCTYCGQTNHIVDSCWKKHGYPPHLQHLQNGNGAVNNVTNGDDDEAQSVHYDEDNIDSEAGKLFFTPAQHKALLALLQGSQALPSHSLNHVTTNSGQLLKDDDWFS
>g22354.t1
MAESLLFPLAESFITKLASLAVKEASLALGVDKELLDIKNTVSFIKAVLLDAEQKQHQNNELREWLKQIKRIFSEAEDVIDNFECEGLRKQVASGSKRKKVRLFLSPSSNPLVYRHRMAHHIKDIKEKFDKVAETRDKFGLQIIESDNRVVQRRETYSHVNDSEVIGREHDKQKTVKLLLGDGDDKSLSVIAIVGIGGMGKTTLAKTVFNDKSVVESFPLKMWVCVSNDFELKNLLVKIINSAPKQNHHENIKNFSMEQLQNHLRNALAGQKFLLVLDDVWNEDRVKWEDLRGLIQAGAQGSKVLVTTRSNTVANVMGTYSSCILQGLSEENSLCVFVKWAFKEGEERKYPELMEIGKEIVLKCRGVPLALRTLGSSLFSKVDQIQEWMIVKDSEIWNLPQGDEDILPAIKLSYDQLPSYLKRCFACFSLFEEDFHFNSCHTIVLWEALGFLPSPNQGEKLKDIGNRYLHELRSRSFLQDFIDYGSAYKFKLHDLMRDLALNRTS
>g23238.t1
MCDTILSCAHDHLIPLARDHLLPILSEAVDMIRGVPKEIAEMKDELESIEEFINKADRMVDDAEDDKTSHQIKARIKQLIEASFHIEDIIDEYMICEEQPIGCTAGVNLIKTMILRLKIAYKIQNIKSLISGMKEHGSSSSGAATSNDALLQNLRMAPFYMDEADVVGFEVPRDILIDLLLEGRPELTVVSVVGMGGQGKTTLAKKVFDNNKIVKHFHCHVWITVSQLYDIEGLLRDLLREIYKQQGINPPQSIHQMNRESLVDEVRSYLQGKRYVVVFDDVWNLNFWDDIEFAMIDNKNGSKILITTRKMNVVIACKKSSFVEVHELKGLTNEQSLELFNKKAFRDLNGCCPENLIEISSKLVEKCNGLPLAIVVTGGLLSCKDRNPFIWYKFSENLNSELKEDSKITRTLGLSYHDLPYNLKSCLLYFGLYPEDCVVSSKILIWRWVAEGFLKKETGKTLEEVAQGYLTELIRRSLVQVVSIRNERVKSCRVHDLVHAMILEKCEDLRFCRYIGKNEQSSLIGMVRRLSIESGADNIIENIEKSHVRSLLVHSPKTLPESFAKRIPTKYRRLKVLALEYVGLLEVPKDLGSLSYLKYFRFQDSHPENRRYTLPKSICMLESLETLDLTCTMFYAMPKEICKLKKLRHFLGLSMSLIQLKDGIAGMTCLQTLREVYLNEGENENDSRVIELIQELGKLKQLRELVLLGVRGKYMSAISSSINEMQQMEKLYIRTIGVDTVIDMHLNSPLHMLRNLRLDGKLEKLSEWIPKLQNLVKLTMVLMYSKLTGDVMKLLKSMPNLLYLYVSNCDYGDKFKWLHFQDGWFKNLKELHLHNFDNLSYILIDEGALHSLKKFQLSSIPQLKTLPTGIHHLQKLEFLCISSMCVEFMESIAPDEGEEHWIFKQVPFVEISGGSGPIKHTLSNFERKKR
>g23434.t1
MTVLTDAVSSDIISDLWKNLATISHKTLNSKATAENLLAFIREILPTIEQIKYSGVELPQPRQSQLDRFSELLRSGVELSHQALATSRWNVYRNFQLARKMENLEETVTKYLQVPLQAEILADVNQVKVDMAQRFDRIDASNRRMERFFEGMKIGVGGSSGSGGWIEEVVRSCEEDEGTFGNFNLSFGLEFGKNKVVEMVVGRKDFCVVGICGIGGSGKTTLAKEVCRDEQLRSYFKERILFLTVSQSPDVEQLRAKIWGHIMGSGSMNTNFVVPQWMPQYEYGGSQAQILVILDDVWTLSVLEQLVFRIPCVKFIVVSRFHFSVFNATYQVEPLSEDDALSLFCHHAFGQKSIPSAANQNLVKQVVAECGKLPLALKVIGASLRDQNEMFWLSVKTRLSQGLSIGESYELNLIDRMAISTNYLPEKIKECFLDLCTFPEDKKIPLEVLINMWVEIHDIHETEAYAIVVELSNKNLLTLVKEARLVMPKRDDNGELPREWLRFADQPFEAQIVSIQTGEMRKCDWCNLEFPKAEVLIINFTSSEYFLPPFINRMPNLRALIVINHSTSYARLHNISVLKSLTKLRSLWLEKVSIPQLSAIVMESLRKLFIVLCMINNNLEGKDSNLADIFPNISELTLDHCEDLTEFPSSICRIQSLKNLSLTNCHNLTRLPIELGSLNSLEILRLYACPELRTLPPSICQMTRLKYIDISQCVNLTSFPEAMGKLVSLEKIDMRECPMIANIPKSALSLHSLQLVICDEEVSLTWKEIGKAKPNLNVQVAEMQYDLDWLDTD
>g23435.t1
MLLNISRKSLLCRTSAEQLITYINEILPTIREIKYSGVELSEHRQFDLDRFSEILRSGVELSHKVLSSSRWNVYKNLQLAKKMEKLEKNVSRFLQGPMQAHILADVHHTRFEMAERFDRVDATNRKLEQYFGAMKIGVGGGGWVEEAVRSCMEEDENWVEGNCGNLNLSVGLDLGKKKVKEIVMGREDLWVVGICGIGGSGKTTLAREVCRDEQVKSYFKEKILFLTVSQSPNVDQLRIKIWGHIMGNRSLNPNYVVPQWVPQLEFRNEARTLIVLDDVWSLSVLEQLVCRIPGCKFVVVSRFKFPTIFNATYEVELLSEEDAMSLFCHHAFGQKSIPFTANENLVKQVVSECEKLPLALKVIGASLRDQTEMFWESVKNRLSQGQSIGESHEINLIERMAISINYLREEIKECFLDLCSFPEDKKIPLDVLINMWVEIHDIDEKDAFAIVVELSNKNLLTLVKEARAGGMYSSCFEISVTQHDVLRDLAVILSNRESINERRRLVMPKREKGLPKEWLRHKHKPFEAQIVSIHTGEMKERDWYELEFPKAEVLIINFTSKDYFLPPFIDRMPNLRALIVINYSASYASLHNVSVFNNLANLRSLWLEKVSIPQFGGIIIENLGKLFIVLCKINNNLEGKDVNLSQIFPSLSELTLDHCEDVTNLPSSICKIQSLQNLSLTNCHNLAQLPVELGMLSSLEILRLYACPELKTLPRSVCNMIRLKYIDISQCVNLSCFPEEIGKLVSLEKIDMRECSMIKNVPKSAISLKSLRLVICDEEVFGIWNDVEKAKPNVHVQVSEQYFDLEFLRE
>g23445.t1
MADALLGHVFENLTSLLQNEFSTISGISSKAQKLSTTLDLIKAVLEDAEKRQLTDRSIKVWLQQLKDAAYVLDDILDECSIKSNRLKGLSAFKPKNIIFRHNIGNRLKEITSRFDEIAERKKKFLLQEGVTAKEMTVEVAEWRQTSSINAEPKVYGREDDKEKIVEFLLNQARDSNSLSVYPIVGLGGVGKTTLTQLVYNDQRVSSTTNFHTKIWVCVSESFSVKRILCSIIESIKSEKCDALDLDVIQRKVQELLRGKRFLLVLDDVWNKNEELKFGLNLEKWNQLKSVLSSGSKGSSCIVSTRDEVVASVTGTCQAHHLSGLSENECWLHDLE
>g23551.t1
MFRRDIGNRLKDITRRFDDIAESKNKFLLREGVTIMESSSEVAEWRQTSSFIAEPKVYGRDDDKQEIVEFLLTQAMDCEFLSVYPTVGLGGVGKTTLAQLVYNDHKVSSNFDTKIWVCVSEAFSVKRILCSIIESITGQKFLALDLDVIQRKVQELLQEKGNSLAELDNLNLGGNVSIKGLNNVVSLTEVQEANLACKKDLEELCLSWKIRSEESTKTPTLNAKQLLEVLQPHSNLKRLTIDCYEGLFLPSWISILSNLVSLHLWDCKNCGQLPSIGKLQSLKRLHLTNMVNLKYLDDECHDSMEVRVFPSLEELRLENLPNLEGLLKVERGEAFHCLSYLNIDSCPKLGLLCLPSLKELFVWGCNNELLRSISIFCSLTDLTLVGGDEGVTSFPEGMFRNLTFLQSLEISNFPKLKELPNEPLSQALKYLGIIGCQEFESLPEEIWESLPSLRSLNIYHCKGLRCFPEGIQHLISLEVLDIWNCNGLRCLPEGIRHLTSLESLKIQKCPTLKERCQEGTGEDWDKKAHIPKLIIRHVCVQESLPYYTVVGTCFE
>g23736.t1
MANAAVAFLLGHLTQLLQRESNILYGVEDKIMSLRNELETISVYLKTSSLGNKEIERMAQSQIKDVAHLAEDVIDMFVVNVSNYKRRSVIGRTLHSVGHAKLLRNLAERIDKIKATLKDIHENNVKYNQESGNESRSVTSIIGMGGLGKTTLARKVYNSDKVKKHFDCRTWVYVSNECRARELLLDLLQNLMENHNYESRSSTKIKKGKEKHNEAANNSQDISSLSEDELKKRVWECLKFKKYLLILDDLWKIQDWDEFKEAFPDGDMGSRILITSRLKEVALHTSRDPVNLKFLSDEQSWELFSKKVFRGEDYPCELESLGKQIAKSCGGLPLSIVVLAGLLANKEKSSREWSKVKDHVNWYLTQDDETTVKDVVLKLSLDDLPSRLKLCFLYLGIFPEDFEICVRTLLHLWVAEGFIQEIGSRGAFDVAEDYLYELIDRSLIQVSRKEDIEGVQTCRIHDLLRDLCILESKDDKIFEVCTDTNILIPTKSRRLAIHSEMSRYVSSCNKDHSCVRSLFFTDPNCSIASAERKWLMKEFKLVRVLDLEGRYGFKIPSNLGNFIHLRYLRIASEDIRSVPNSICSLRNLQTIDIGPPPTLLDLINSTISFPYGILKLKHLTHVYTRQSIMLRGSSSKSDGEVMWHLQTIGCIMLTKKTAYLIEKGCFPKLTTLRLHVSLNFKDDVSKMLPCLQQLNHLNKLEIQIDWSLLSTINRKPEEVLQCLQQLRHLSILKMVNPPNLATDVTMLPPNITKLTLVCIENLNDGEMKAIGRLGKLQILILQGRFPYEDSSFDFNIVEDGFPQLKEFKMAEFRIRNWKLANGSMSRLQILTVKNCPMLESLPKAARTLQAFLQSCSVRDSTVTALQQGFSVYAAQWTGLLQGTALFEVMPAVISRSFENIILESDSQTLVDSINSRCYGNSEVSLIVSSIVNVMVSHVNFEQRGNVALVQSLWDTMLQEGKFNGRKLYKALLPAAPTSSWCNLILHNTARPKAVFILWLMCHGRLATRMRLHRLGLITNTQCVFCASDETLDHLFFGCLVSKQIWCKVLHWLGVVHAPQDWNLELQLMIRYYRGKG
>g23836.t1
MADALLGVAFENLISLLQNEFSTISGISSKTQKLSTNLELIKAVLEDAEKKQVKERSIKVWLQQLKDAVYVLDDILDECSIKSNRLKGSCAFKNIIFRHNIGTRLKEITSRFDEIAKGKNNFLLREGVTAKEMTVEVAEWRQTSSIIAEPKVYGRKDDKKKIVEFLLNQARDSNSLSVYPIVGLGGVGKTILTQWVYNNQRVSSNFHTKIWVCVSEAFSVNRILCSIIESITSEKCDALDLDVLQRKVQELLQGERYLLVLDDVWNKNQELEFRLTQEKWNKLKAVLSNGSKGSSCLVSTRDEVVASIMGTHQAHHLACLSENECWLLFKQYAFGHDREERVELVEIGKEIAKRCKGLPLAAQALGGLMRSRNGEKEWLEIKESRLWDSLNDNSILQVLRLSYFYLTPTLKQCFAFCAIFPKDTVMFKEELIHLWMANGFISSRENLEVEDVGSMIWNELCQKSFFQDIKMHYGDFSFKMHDLVHDLAQSLMGQEXKGNSLAELRDLNLGGVLSIKNLNNVGSLSEAQEANLMCKKDLQELCLSWKITSGTEITKTPTINVEQVLEVLQPHSNLNSLVIRDYEGLYLPSWISTLSNLASLQLWNCEKCVWLPSFGKLQSLKDLRLYKMDNLKYLDEECYDGMGVRIFPSLEELKLENLPKIEGLLKVERGEMFPCLSKLIIDSCPNLALPCLPSLKDLNVWGCNNELLRSISTFCGLTKLFLNRGDEGITSFPEGMFANLTFLQTLEIFDFPKLKELPNEPFNLTLEHMKISLCNELESLPEQIWESLQSLQSLTISNCKGLRCLPEGIRHLTSLERLEISNCIGLRCLPKGIRHLTSLEVLTIRDCPTLEKRCKEGTGKDWDKIAHIPKLKSR
>g24104.t1
MFGVGINGGFDNDEPEYEETHSIVILPEYVSLSFPSVELPEKVRLTVDAILLADGAERKEQLAAWAADEKQVSAYAMNLQQIDNGVVIPPSGWKCAKCDKKDNLWLNLTDGMILCGRKNWDGSGGNNHAIEHYEQTRHPLAVKLGTITADLEAAGDAPLLSDVYSYPEDNSVLDPHLATHLAFFGIDFSSLQKTEMTTAERELDQNTNFDWNRIQESGQEVEPIFGPGYTGMVNIGNSCYMAATMQAVFSTRSFISRYYSNQSLKKAFELSPADPTVDLNMQLTKLAHGLLSGKYSVPEFKNDEKENLATSTTTAKQEGIRPNMFKAVIAASHPEFSSIRQQDALEFFLHFLDRVEQANAGKTELNPANSFKFGIEDRISCSSGKVTYNRRHDYILSLNIPLHEATNKETSEELESFHKLKAEKLAEGKDLSGDEIVRPRVPLEACLANFSAPEDIHDFYSTALKRKTTALNGMSLLQISFKFGVCLSTVGLRSERDAGFSPIARSHAAKYGSCCEASCAYSTLFAWSLWTAGLTSFPDYLVLHMRRFVMEAGWVPKKLDVYIDVPDIIDISHMRSKGRQDGEELLPDGVPNEEDSNIPSANEGIVSQLVSMGFNHLHCQKAAINTSNVGVEEAMTWLLSHMDDPDIDIPIYEGHGSEVLTILDQSKVDTLLSFGFQENIAQKALKASGGDIEKATDWIFNNPEASVSSMDTVTSDTASSSGDVGLPDGGGRYRLMGVVSHSGTSTLCGHYVAHVLKDGRWVIFNDNKITSGNLMADAAISIVASLVERLVGPAIHEGRCFLCVNKFIRDLENEKKGLVIERDNLLDRVEEAKHRTEEIEKPVEMWLNDVKNLFEQVEDLEQMMSSNTSCFQGQCPTWKRYRLCKQIVNKIEAIGKFKGKSNIQPFSHRAPLPGIQLPSSENFTYFESTKLAYSELLEALQDDDIYMIGVYGMGGTGKTTLVTEVAKEVEASKIFDKAILITVSQTPNIRDIQGRVADFLNLKLEEESDEGRAQRLWLSLKEKKRTLIIIDDLWRDFNLRDIGIHLDNDNKGAWKILVTTRNQHVCDLMHCQKKIHLELLSEDESWTLFRKHAHIDEEFSKSLDGVPQKICRECKRLPIAIKAVGSSLKGKSDAEWKVAFHRLTHTETIDDHMDGVGDALSCLKLSYDYLSYKEKLIFLMCSMFPEDYKISIEDLIRYAVGLGLGGEFPLDSARDEIEATINRLLQSCLLMHAGESKEYVKMHDTVRDTALWIAKRSENHKIVVNVDKQVSKLVMDDNIRDCFALSSWYDKQDQKFHQLDAPNLEILSVHSRKRKSFDLSRATFQGVKGLKVFSLNYNGYGDPSLSLPSSTDSLTNLRTLRLNGWKLDNILFITNLTGLEILDLQHCILNEIPKEIGKLNRLKLLDLSYCRFLQENYNAAIGKLSKLEELYAFKCMPKEYIYQCAMDIITLPRLQRFVIHTDLSRDFAKTSRHLEVKDFNISNMKASTKNLLQIAKTLHLINLHGGCKSIMPDMIGVMGGVSCFKSLCLEGCSEIEYIFNTASDSELDAPELVELVLLRLENLEELCRGTPLHVLRFFERLEKLEIQQCLKLHNIFPWDCNLRNLKVLKIANNVFGEALFSISVAYSLQQLEVLEVEQCDELKLIIATGGELGSNSDNEIFQTPLTSSHFVMSRLKKLHISKCKKLESLLPICCVEGLAPLEEIQIKKAPQLKLVFDLDNLIGVCPENNCEKWPSSTVLIVEKCPKLSASWIATLAGSEDRETPKIKHLDIVECPNISPSLREIQDQTDVLQYASSSLPFLIPIPDYVCEN
>g24717.t1
MYSQMDIQLGPLSTEDSWTLFQKHSGIDDEDSSSFDLLNVAREVAFECEGLPGKIIDVGSSLKSKPIEEWKETLDSLKQSMAKWQIFLSFRGKDTRDAFTGSLYKDLCQGGFKTFMDDGGLDTGDQISPSLLNAIEASRLSIVVLSENYANSSWCLEELVKIMECMKLKKQLVWPIFYKVDPSDIRHLRKSYGKDMAQHEDNYGINSERVHKWKSALFEVSNLSGKTYTSGYEHEFIQKIVEDTNHIKSRLQIRSI
>g24826.t1
MANQSSITSLTALSGTFIREEKVNDVVMDWLNDVDKVMEEEEKMEIEMEILEILCTSIDSERRYSPIPGLEYFSFGNFVCFESTKVASDKLLEALQDGNCYIIGLYGKKGSGKTKLVKAVGEKAKYLKIFDAVLLANASQNPNVRAIQDKIAESLNLKFDRNTEAARARTISSALQSKDRILVILNDVRAKFELEDIGIPCNSNQCKVLLTTRRQRECALMDCQREIPLGPLSKGEAWTLLKKHSGIDDDSSSDILNVAHQVAYECEGLPGTIKEVGSSLKSKPIEEWKESLDSLRHSTARYHIFLSFRGEDTRYSFTGSLYRALCQVGFKIFMDERGLEGGEQISLSLLNAIEASRLSIIVLSENFAYSPWCLDELVKILECMKLKKQLVWPIFYKVDPSDVRNLKNSYGKAMTEHENKFGNDYEKIQKWKSALFQVANLSGLCYTSGTASLAGGVGTGLILILAGYLSLSAFGKRKNSYLALAIEILCAGVLTFIMGQRYLQTSKIMPAGVIAGLSGLMTLFYLYKLATGGNHMPAKAD
>g24827.t1
MNDPILVILDDVRAKFDPEDVGIPCNTNRCKILLTTCYKQDCDLMYCQRDIQLGPLSTEESWILFQKHSGIHDDEEYSRFDLLNVAHEVAFECEGVPRTIKDMGTFLRSKPIEEWKTTLDSMKHSKAKWQIFLSFRGKDTRYSFTGFLYQALSQAGFKTFMDEEGLHTGNQISPSLLNAIEASRLSIIVLSENYANSSWCLEELVKILECKKSKNQIVWPIFYKVDPSDIRHLRKCYGTDMAQHENNFGVNSERVQKWKSALVEVSNLSGKAYTTGSSKVELRKSRISSLVKLVGIEISPNSYPLRQRVCSIVSLSIDCGMAKTDNDELQ
>g24831.t1
MSKKVKFLKDFYEVLFVTVTQNPNIKMIQNEIADSLNIIFNKYMETGRAMMISSTINNLDRPILVIFDDVRKKLDLQGIGIPCDSNRCKVILTARCQEECDFIDGQKEIQLEPLSILEAWTLFERHSGIHDEENSVSAKLLNIARDVVYECDGLPGKIIKIFLSFRGEDTRYSFTGTLYDALCREGFKVFMDDEGLERGDEISSSLINAIEASRISIVVLSENFAYSTWCLDELVTILNSMAKQEEKFRNDPEKVKKWRSALSEVAGLSGFSHHKTRQEYEYKLIRKIVERVNNNRLCIESIDMD
>g24970.t1
MAASNRSYDVFISFREEDTRLGFTGFLYKTLSDRGFRTFFDHNNNDDDDDARRGIEKAIEESMISIIVFSENYASSAWCLDELVCILDSYTKKKYTNNNNYYCRRFVFPVFYNVDPSHVRHQKGIYAQALDAHEKKNNFKLDKLKKWRNALNQAANFSGSHFKQGDGYEYELIDRIVDMVSSKIDSSPLRVANHPVGLNYRALEVNWLLNDDHVAGSHEAGLKVLGICGMAGMGKTTLVRFVYNSIAPKFDAFCFLEDVTENSAKHGLVHLQETLLAGITGQKKKNMSLQLASVSEGLLLLKHMLHHKKVFLVLDDVNTSDQLQAIVGGGPNSFGHGSRIIITTRNNKQFLTTNGVHTTYNVEALTTDESLELLCWNAFKTNKFFPDFLDLLNRATTYASGLPLALEVIGSNLYGKGVEEWESALDSYEKIPSKDIQTILKQTYHALDRDVRQIFLDVACFFKGYELSEVEYLLSAHYGYGFQPHHFKVLLEKSLIQIDEHNRVKMHDLIQDMGREIVRQESPEHPGKRSRLWLTKDIVDVLENNTGTSEIQSIILDFPKYEKVVQWDGKAFEHMNRLQTLIIRSQRFSESPKNLPNSLRVLEWWGYPSQSLPSYFYPEKLAVLKLPHSSFLSLELSKSKAKELSLVHCENLVEIHDSVGFLDKLKILNVPGCGKLRTVPPIHLTSLEHLNLSQCSSLVSFPEILGNMRNITSLSLVYTAISVFPYSIGYLPRLKSLELHGCGKLLLPSSIILLSELEELNIGQCEGLQLYKQEKDEFIQIGLAWFSNVVELNLSANNFTVLPTCIKECRLLTTLILDYCMHLQEIAGIPPNLEILSAIRCTSLKDLDLAYLLASTEVCCPLRELILDDCENLQEIRGIPLSIELLSAKNCRSLTPACRRMLLIQELHDTGNKSFCLPGTLMPEWFENCSKGHSISFWFRGKFPAISLCIVGHMHKIPTKFGPIVIINGNIMKTELPTKTWFDFEFPMLTDHIFIVGERHIKFEDNVDEVLSANEWNHAVISMDIDFKWNSTGQFAAWIGLHVITQKGSMGRIQFTNPFNHQPFLEFMVQQLKSWNGISFFQMETRHDFVEHKIVWHEIWPQEERVHFKEKATSARGNDKYNKGILYQANSNLIFVKGTSRRKSDDPISFKSVDSEGENEMQFDWLTRTYKKLTLLESAPIYSLNKFEFKERLL
>g24971.t1
MQTPSRLIGPKAFRYSTFISFRGPDTRCGFSGFLNKYLIERGFRTFFDDREIERGTQISVKIPKAIEDSRIFIPVLSENYASSPSCLDELVKILEEFKKGNGRWVFPVFYYVNISDVKNQTGSYGQALDVHKNRVTPERLEKWTNALTSVADFRGCHMERAKGIYEIQYIYDIIQEVSKHVACSIGLDHRVEKVMHCLTPGSDNDGVCVVGICGVPGIGKTTVARGVYHFHGSIEFDSCFFHNVEEYLKKHGLVHLQRILLSELVGHHNSTMFESVDEGMSTAIKHMLNQKKVFLILEDIHDSEVLKAIIKLTTCFGSGSKVIISAREKCFLELHGIKRIYEVERMNKVEAFQLLNLKAFDSMNVSPCYMTILEGLESYASGHPFILEVIGSYLNGKSIEECESALHQYKQIPNGDIKKILQVSFDALEKFQQTLLIHIALHLREQELAMVEDMLHCKYGVCPKNDTRVLLKKSLIKINENGQVILHGLTQDMVRENIPLEDLG
>g24973.t1
MQKFTTLRGPKPLTYDVFISCGDDTLFSFTGFLANSLNDRGFYTYQLVNIMDQSAKGNYGPRRWILPVFYHVNPSDVRNQTGAFGEAFDSVCKNFLIHDRDRFQNLISLLRQVADFYGWHLDRARGIYEHQYIDEILQEVSKHVACSIGLDRRIEKVMDCLNSGSNDDRVRLVGICGGPGLGKTTLARGVYHFGGGIEFDYCCFFDKVGKYVMKHGLVHLLRMLLYEIVGHHNSTLFENVDEGMLSTIKHTLNQKKVFLILEDIHNSEVFKVIVQLTTFVGSGSRFIITTQDKYLLQLHGIERIYEVERLDNKEAFQFLNLKAFNSMNFKPSNLRILERAATYASGHPFVLEIIGSHLGGKGAEECESALGQYEMIPNHEIQKILQISFDSLGKCPQRMLIRIVSQLEGQELGQVEDTLHKFYGVCPKKDIRVLLDKSFIKINELGRVTLHCLTLDMVRYNASLEYPRKHSRLPTDILEENMEYSCKRSRRILHNLEKQRQNFVMSQPDSGVLFSN
>g25092.t1
MAEAVIEIVLESFSSLAQKEIGLFLGFDQELERITSLLTAIKATLEDAEEKQFTDKAIKDWLQKLKDAAQILDXILDECATKALELKYKGXKHXLSXLXSLNPKHXXFRYKVAKKMKRIRXRLYDIAEERSQFHLSETARESRTGVLAWRETTSTITEPQVYGRDEDMEKIADFLVGPAADSEDLSVYPIVGFGGLGKTTLAQRIFNHDRVVKHFALRSWVCVSEDFSLKRMTKSIIESISGHACEDLEQEPLQRKLQDLLLRKRYLLVLDDVWDEEQVNWQRLKSILACGGKGAWVIVTTRLRSVATIMGTVLPYELAILSYDDCWKLFKQRAFGANEEELTELEVIGKEIVKKCGGVPLAITAVGSFLRLKRDVNQWLDINESKLLSLQGENSVMSALRLSYLNLPIKLRQCFSFCALFPKDHIIDKQFVIELWIASGFISSNERSNAYDIGNDVWNELYWRSFFQDIGKDEFGNVESFKMHDLFHDLAQSVMDNVYCITKDNVAPTSKKIRHISLYRSYTFEKVSWLLKSAAHPLKTCITPKFFNDGNLLHPVLQCYSLRVLDYRQRYKLPSSIGRLRYLRYLNLSYGIFKTLPKCLCELWNLQILKLDYCSQLQNLPNNLIDLEALQHISLNYCSSLSSLPSNISKLTSLRTLTMYIVGKKSGSLLAELAQLNLKGKLHLKQLERVKNVTDAKEANMSRKYVNHLRLSWGRNEESELQENVEQIAEMLQPHIQQLQSLGVGGYRGEHFPQWMSSPSLKDLKSLVLTECKNCLYLKDESSNGGIASGYISLEHLLLNEMPKLISLSRIQDGENMFTRLSKLIIVECPNLLGLPFLPSLKELFVRGKCSWEFLSSIHKFHNLESLNLVDNEEVTCFPDGMLNNLTSLKELWIENYSKLKLLSIETINPCVLRKLLIHNCENLESLKDEALQGLHSLVDLKISECPKFNLSAGFRYLTCLEELEIGNFSDMSGFSEALQHMTSLQYMSLRELPTLTSLPDCLGNLGLLRDIWIQACPNLMCLPTAIQCLSGLEYFGISRCPELVKRCRKETGEDWQKIAHVKHLISDYDTFFDGRGGSGLIADAVSILVKALYVSFEDAQIKEYCTWTRIKATLEVAEEKQFTDKDIQDWLKKLKDAAQILDDILDECATKALELKYKGFKHGLFSYLNLKHVAFRYKVAKKMKRIRETLTDIDVERRMFCLPQTDRESRTGVPAGRETTSTITEPQVYGRDEDMEKITDFLVGPAADSEDLSVYPIVDFSLKRITKSIIESISGKACEDLELEPLQRKLHDLLYRKRYFLVLDDGASIMVTTRLRNVATILGTMPPYELAILSSDDCWKLFKQRAFGANEEELTVLEVIGKEIVKKCGGVPLAIIAVGSFLRLKRDVNQWLNTNESKLLTLQDDIIEKQFVIELWIASGFISSNEMSKAYDIGNDVWNELYWRSFFQNIKKDEFGNVKSFKMHDLFHDLAQSVSEDVCCITEDSVALTSKRIRHVSMYRINTFEEAIRLPNTKSLKTCITLGYVNVDKLSPHVLECYSLRVLDYEVGEKLSSSIGRLRYLRYLNLSYGGFKTLPESLCELWNLPILKLDGCLSLQNLPDNLTRLEALQHISLNSCDSLSSLPSNVSKLTSLRTLTMYIVGKERGSLLTELAHLKLKGELHLKHLERVKNVTDSKDANMSKKYINHLWLSWGRNEESELQENVEQIAEMLQPHIQQLQSLRVGGYRGEHFPQWISSPSVKDLKLLVLTECKNCLYLKEESSNGGISSGFIALEHLLLNETPKLISLSRVRDGENMFTRLSKLTISRCPNLLGLPFLPALTQLVVEGKCSWELLSSIYKLHNLEYLYLRFNEEVTCFPDGMLSNLTSLKKLSIRKHSKLKLLPIETVNPSAIRTLYIESCENLESLKDDALQGLHYLEQLKILECPKFNLSAGFRYLTSLEELEIDNISDMSGFSEALQHMTSLHTMSLSELPNLTSLPDCFGNLGLLREIIINTCPNLMCLPTTIQCLSGLEILRIEGCPELENRCREETGEDWPKIAHVQNLHISSDTDISGFLMRAARRFMHAASSQGAICTRGVQLGVAKFNPQIP
>g25093.t1
MAAVIEIVLESLSSLAQKEISLFLGFDQELERITSLLTAIKATLEDAEEKQFTDKAIKDWLQKLKDAAQILDXILDECATKALELKYKGXKHXLSXLXSLNPKHXXFRYKVAKKMKRIRKRLYDIAEERSQFHLSETARESRTGVLAWRETTSTITEPQLSESEDLSVYPIVGLGGLGKTTLAQLIFNNDRVNKHFEQRSWVCVSEDFSLKRMTKSIIESISGHACEDLELEPLQRKLQDLLFRKRYLLVLDDVWDEEQENWQRLKFILACGGKGASVIVTTRLSKVATIMGTMPPYELSMLSYNDCWELFKQRAFGEDEEELTELVVIGKEIVQKCGGVPLATIALGSILRFKRDEKEWLYIKESKLWNLKGENFVMPALRLSYLNLPIKLRQCFALCALFPKDDIINKQFVIELWIANGFVSSNELLDAEDIGNEVWNELYWRSFFQDIRKDEFGNVLSFKIHDIVHDLAQSINEDVYCITKDNGAPTSRRIRHILMYACEEFEEVIRLPNTKSLKTCITLKAVGKKSGSLLAELAQLNLKGKLHLKNLERVKNVTDSKEANMSRKYVNHLRLSWERNEESELQENVEQIAEMLQPHIQQLQSLGVGGYRGEHFPQWMSSPYLKDLKHLVLKECKNCVYLKEESFNGGIASGFNALENLLLNKMPKLIMLKELQVEGKCSWELLSSIHKLHNLESLNLGYNDEHSKLKLLSIETINPIAIRRLYIQSCENLESLKDETLQGLHSLECLEIIKCPKFNLSAGFRYLTCLEYLAIGNFSDVSGFPEALQHMTALQSISLSELPNLTSLPDCLGNLGLLRGLNIHACRNLMSLPNTIQCLSGLNSLGIYCCPELANRCQRETGEDWPKIAHVQHLYISELDLYYFGRRGLSGVLTWEDLADPAMINEGYV
>g25327.t1
MAESLLFSVAESFIGKLASRVLDEASLALGVYEDLRQMKDTSSLIKAVLLDAEQKQWQYNELREWLRQIKCVFYDAEDVIDDFECEALKLQVVNTSSSTRRKVRHFFSSSNPLAYRLKMAHQIKDINARLTKVAADRHNFGLQTNYSDTRVVQKRELTHSHINDSDVIGREHDKQNIIDLLLHDSDDTILSVIPIVGMGGLGKTTLAKSVFNDKRLDEPFQKKMWVCVSHDFELKHLLVKILNSASDSSPNTFQQENYQNFDIEKLQNHLRNTLYDKKFMLVLDDVWNENRVKWEELKDLIQVCAKGSKVLVTTRSHRTADVMSTDTSHILQGLSQKDSLSVFVKWAFKEREDKNHPELMEVGKTIVQKCGGLPLAIRTLGSSLFLKFDIEEWNFVKDSEIWNLPIEDDGILPALKLSYDQLPSYLKQCFACFSLLEKSTLHYDVEVTPFWDALGFLPTPKQGENSGDIGKQLLLELRSRNWRGFPILFANSKICKL
>g25328.t1
MAESLLFGLAETFIGKLASRFLDEASMALGVYDDLRQIKDTSSLIKAVMLDAEQKQWENNELREWLRQIKCVFYDAEDVIDDFESEALRIHVVNTSGSTRSKVRHFFSSSNPLAYHLKMAHQIKDINARLTKVAADRHNFSLQTNYSDTRVVQKRELTHSHINDSDVIGREHDKQIIIDLLLQDGDDTSLSVFPIVGMGGLGKTTLAKSVFNDERLGKAFQKKIWVCVSHDFELKHLLVKILNSSPNTFQQENYQNFDIEKLQNHLRNTLADQKFLLVLDDVWNENRVKWQELKDLIQVCAKGSKVLVTTRSHRTADVMSTNTSHILQGLSQNDSLSVFVKWAFKEGEDKNYTELMEVGKDIVQKCGGLPLAIRTLGSSLFLKFDIEEWNFVKDSEIWNLQVEDDCILPALKLSYDQLPSYLKQCFACFSLFEKSTLQYDFEVTPFWDALGFLPTPKQGENSGDIGKQLLLKLRSR
>g25330.t1
MAESLLFSVAESFIGKLASRVLDEAALALGVYDDLRQIKDTSSLIKAVLLDAEQKQWENNELREWLRQIKCVFYDAEDIIGDFECEALKLQVVNNSGSTRTKVRHFFSSSNPLAYRLKMGHQIKDINTRLTKVAADRHNFGLQTNYSDTRVVQKRELTHSHINDSNVIGREHDKQKIIDLLLHDGDDTILSVIPIVGMGGMGKTTLAKSVFNDNRLDGPFQIKMWVCVSHDFELKHLLVKILNSARDSSPNTFQEENFQNFDIEQLQNHLRNTLADQKFLLVLDDVWNENRPVILAGQGCANTLKSLRIGNCENLEELPKWFSTFISLKNLFIVSCPKLISLPEDVLPNLEGLLISGCPELYRRYQPEVGQDWYKISHIKNAIIIE
>g25415.t1
MAMQQMIFSSPAGPGKDTRRNFASHLYDALCKKVLTFIDSNELEKGDEITPALIKAIEESYASIVIFSKNYVSSKWCLNELIKILECKNDQGQIVIPIFYEVDPSHVRNQNGSYKQAFEKHERDLKHNKDKLQKWRNVLTEAANLSGWHSQNYRIESIFIKDIVEDVLKRVNHRHPFEVNDELVGIEKKHEEVESLMKIGSNDVKTLGLWGMGGIGKTTLAKDVYAKWSSQFDRCCFLENVRDESNRKNYPKEGYENLSEIATGYCRGNPLALKVLDTTQQDIFLDMVCFYEYSELRGFSDPQYLRAVWNACNFFAISGKWDERLLSKNLLKTQEEEVDCGIPRKFIKHLYWEGFPLECLPSTFCAERLVLLSMRHSKLKKLWNGIQKLDNLMIIDLDYSEDLIEIPDLSKAPNLEIVSLTGCESLCQLHPSIFTVPKLRQLCLDGCKKIESLKTNIHSKSLQTLDLTDCSSLVEFSVTSEEMMWLSLRDTAIHEFPSSMWNNSKLTHIDLIQYECKKLKSIPKLPASLQALSAMNCTYLDTNSIQRPMFDNMLYRLYNNDGNRSNNVDDDDDDFTYFPGAEVPFEFDFHTTEASIVIPPIPKSGLCCFVVCAILSEGLDVYYDHIYCTIYEQTKEVDKCYIFCGRGRTLISDHVLLSFWYENYKLVELDNKIGGDYYNFSFEFKVKHCVDDEEQYWSTMGIKGCGVSPVYFLEHSLRLDCKSSSGVEIVELQLQSSTHVSEDSDQHSKVDIDELQHQSSTLENEDDQQQLIPLKEKEEKSSCDCSIDK
>g25612.t1
MAEPFVFGVVNSLLVKISSYAYEEASQAFGAYVNLQQFKDTLLIVRGVLLDAEEEEKDQKHGFREWLRQIKTICTDAEDALDTIKIRKIQKQVVKASGSIKTKFHHLVSSDNPIVFHPNMAYRIKDIRDRLDYVAADGNNLRSTTSHDPRPEPAVQHDAKNYSHVNALDVIGRESDKEEIIKLLKQPQPQGDGDGNNSLSVIPIVGIGGLGKTSLVKLAYNDERMVGLFTLTMWVRAPVDFDMRQIIIKILNCAYASAPTAALSHQENFNNFVIEQLQDLNSLDIQQLQSHLRRKLSGQKFLLVLVDIWKVDRAKWFQLKALLTGGAIGSKIIVTTCSESIASMIGDVPSYVLKGLSSDDCLSLFVIWAFQKDFGFTSLQITNLWVALELLKSQDENQRLENIARDYIDELHSWSFLQDLEDFGHFYHFKLHGLAHQLALYLAKGECAVVDSHTRNISQQARHFSIVENGSLDTALFPEPTNVRSILFPIEGVGLQSGSMLAAWVLGCKHLWILDLSDSSFETLPKSITKLKHLCVLNLSNNRKIKSLPCSIYKLHSLQVLSLSGCTEIEKLPDELGSLINLRQLYITTKQSVISPNVFANMTKLQTLSFEYCDSLEFLFDGVQLPSLETLIVRSCGSLKSLPFYILPELEALLVIDCRSLNLFQPEPHICHYQMGRCKMTFLHLENKIPSLSNLPAWIEEAVETLQTLILINLDSLRKLPVCLTKMSRLKKLHIAGCSALYDLPSGMQHLTSLEDLTIDGCPKLCRKCKRPSGLYWPMISHIKRVSIGETGGEEPQEGGRSRFNKTDLLPYLW
>g25622.t1
MDVVISVVAKIAEFTIAPIGRQFGYILHYNGNLKRMKTDFQKMEGMKDIVQHKVDEARRNGEEIEIIVQNWLDEVDNIVVEAKKLIDTEGHAKAHCSMGHFXNLFTRHQLSRKTKKMSQEISQVIAEGKFDTISYRLPAQVTVTPFGRGYEALDSRTSMLNEIMVDLKNPNIFIVGVYGMGGVGKTTLVKELAWQAENDRLFSVVAIATITVSPVLEKIQGQIAYALGMKFDNEIEEGRAMQLRQRISNEKSILIILDDIWGKLDLTEVGIPFGDDHKGCKLVVTSRYLNVLNSNMSIQKEFRLDVLNDEDSWELFEKMAGDVVQDFNIKPIAEKVARRCVGFPLLIVTVATALRKKNIYDWQTKLNELERLDQEELHEKIHSTLELSYNWLESEELKSLFSFIGSFGLERLHTEDLFSCYWGLGLHRHSHSLTGARTRFYKLINDLKASSLLLESEPEMIRIHDVVRDLAKSISSRTRPTYVEKMHTLVKQFPDMDELQKYHQIIVLPSYIYKLPEKLDCPELKLLVLDNIGDYLKVPDDFFSGTGELKVIVLCGMMLTPSLPPSLCLLTKIQSLDMSDCVLEDISIVAELKSLEILILERSDIKELPKEIGQLTNLRMLKLTNCCGLRFIPANLISSLTCLEELYMGNCFINWAVKGRTDQSNNASLDELGNLSHLTALDITIQDASVWPRNLQVFAKLERYNIYVGDMWKWSLKWSGNASETSRNLKLTDNRSSSILMDRGFNFLLNSAENMCLNNIQCVRNVLYELNREGFPQVKHLCIQDSSELQYIVNSMRLPQVDKFVMVDIEIDKIMFPKLRSLELQHLPSLISFCSVPFAADKLLKKCIPVALIDRKIEMPHLEVLKLSNINSRKLWDDNLPDHSFIQNLTSLTIDKCVSIAYAFSSSVARDLVNLKHLGISNCQRLEDIFLSDGNLGTVSNSVVFPNLETLEISHMEHLKSLWHNQLAPNSFCKLKQLTIESCDKLSNVFPSYVLDKLQNLEKLTVTDCPTLEVVFETQSLQVEGGRQTRLEMQLGTLILKNLPMLKHIWRGNPIESFKFQNLCILKVEKCKSLNHVFSLSFAKELQHLQEVYIKMCGVESIVARDEMDNTSPNPILIFPELKTLRFLDLTLLQNFHHELHTLDFPVLRDVNVFHCDKLVLFKPVSLNYQDIATVDIPPLLSIEKAVSNTTKLTLNCKDVTMLCNGQLNYEPIYTVKDLLLRCFHDASDKFPSGFLQRFINLENLQIEFVLKIRMKAQVDNSSLSPGCYRHVLGARPTGKSLMAQSLYKMTSVSGFLLFANCKAHS
>g25780.t1
MVVSEFAVXLNKRVDKVMDLLQVRSNGVKVLGLYGMGGVGKTTLAKALFNSLVGRXERRCXVSXVRQFSSKEDGLVSLQXNVIKXLSPEXAQSVXXDVNAGISVIKRIIRENRVLLVLDDVDNVNQLDAXIGRMPLALEVFGCFLFGKRREKEWEDAVEKLRTIRPGSLHDVLKISYDGLDEQXKCIFLDIACFFVQMGTKRDDVIDILRGCGFSGEIAMTNLVEKCLIKIRQHDNTXWMHDQIRDMGRQIVLNENHVDPGMRSRLWDRAEIMSVLKTNSRMLKQLPASIGNLKSLCHLKMEETAIKDLPESFGMLSSLRSLRMAKRPHLVPISMENTGSFVLPSSFCNLTLLYELDARAWRLSGKIPDDFEKLSLLETLNLGQNNFHSLPSSLKGLSFLKTLSLPNCTELISLPSLPSSLITLNADNCCALETIHDMSNLESLEELKLTNCEKVVDIPGLECLKSLKRLYLSGCNACSSKVALRNFQNLSMPGTKLPEWFSAETVSFSKRKNLELTSVVVGVIVSINHNIDIPIKREEMPGIIDVEASVFKLGKRIFNTTLNILGVPRTNVDHIHLCRFQNYHQLVAFLKDADTFCVTTRNPPFDKGLKLKKCGVHLIFEGDDDYEGEEESLDVGLHSVSERLARFFNTCDEGVDVTYETESDDKFQHELEQEKEEHGIRLLSVKGNSILLFLFSVSFVLLSWFWLSCISTAERRD
>g25886.t1
MRSIANGKKIVNIPKPEANKLWFWDTLKATGLEPLVHTNFSKLNHGLLTAFAERWHPETSSFHLPVGELAITLDDVQCLLHLSIKGKFVNHEKMRKSEAVDMVTTYLGMAQEDVETEFGKTSGMHXRFNXLQHVYVELLERCQQMEDDEESTLEEMTPIREMCVRAFCLFLVCCTIFSNKSAXYXDVSYLQFFQDLTTTHEWNWGAAALAYMXEYMDDASDAETSQMAGYLSLVQGWIIENRVELLLVCLRIFTNKEGKTVLQRLGGLGIRDLRTMNISLLAKWRWRLLQDDHALWKAVLKSKYGDAVIGRVEMGEESTPWHSSTWWRDLCSIGKDDWGWRPEQGGEFSCPAPSKMLGLVWMVLHDKVPTRVNLVRRGVIPGLGEDISLAWFAIYVTSQHFVLAYLCSDNSGLQTTEAGFDYDLVFGYLDRVASSKPDNFRKWDSGWSGGLYFAVLLKTWVTFLGGAFLEAGFGVLLEKIAYPAVVKFFKKTKSSDLLLKKLKISLLSIHAVLSDAEEKQMRNASVKEWMEELKDVVFDADDLMDEICTYANIEMMMNPNFTTTVAVNLHDVEHEQKVQDIIERLDFIIKQKDMFQLQIGKEVKILPKIPTSSVVGSNVVYGREDDKEALMKLLFSDDADGECNISVIPIVGMGGIGKTTLAQFVYNDEKVQKEFDLKAWVYVSEQFDILKITKTIVEEITSCSCSIEDLNYLQQDLKKRVLKKKFLFILDDVWNQNYIKWETLKNPFVYGAPGSKIIVTTRIAHVASIMQTVEPYYLSELRDDDCWMLFSKHVFGYADSNTHPNLRKIGQKIIKKCKGLPLAVKTLAGLLRSKVDTKEWYKVLNSEIWDLQDDESNILPALRLSYHYLPSHVKRCFAYCSVFPKDYEFDKEKLILLWMAEGLLQQLRRHKRIEEAGDETFCELVSRSFFQQSKRNKSCFVMHHFVNDLAQFVSGKFSVRVEGNYGEVEESARYLLHLIAHKFPAVHWKAIRKAIHLRTFMELRLVDKSVSFIDEIPHDLLIKLKSLRVLSLEGIYLKGLPDSVTKLIHLRYLDLSGAKMNMLRESIGSLYNLETLKLVGCSNLQELPKDFHKLVNLRYLDIRCTSLKWMPLFMSALTNLQNLSDFFVGKEYGSSIGELGELSDLHGSLFIHNIEHVSFVDSEKAKLNEKEFLEKLTLEWGENSDTDNSQQEKEILNMLQPHTNLKELSIYNYLGTEFSDWVGNSIFRNVLFIELMGSKYCCKLPTLGKLPCLKELRIAKFDGLVSVGSEFYGNETCSSVVTESFGSLETLRIENMSAWEDWKQPNEANKAFPVLKELHINSCPKLTGDLPINLPSLTLLVIRDCKKLISSFPTTSALRVLNIDNCGNLKFPSSRVYQFNQTLTSLYLHNSFDSLELLSLDIFPNLKSLDVSGCKNLKAITISGKMRLRPPILDSLCSLSISNCPKLVCFPTEGFFAPKLLFLSIDNCEELKSLPPKMDHHMPSLIELQLWGCPQIQPIEMWPTDLRSVSIRNCGQLVARQLEWKQSNHIDFTDLTASQAFTVKSDDCFSTITSSTLVSDRKALSSSSQKKSFVKRVFR
>g25931.t1
MAESLIAQLASRAFIEASQMLGVYNDLQLFTQTLSYIKAVLLDADQKQNHDYQNFELSEWLWLVRDVLFDAKNVLDEVEGENLRKKVIKAHSSSRNMIITKVDNFFSSSNPLAFRFRMAHKMKKINTRLDKIAADRHKFGFNIVDADNRIVHRRELTYSSVIDSEVVGREHDKEKIIKLLIQSDNDKNLSIIPIVGLGGVGKTTLAKLVFNDARIDTYFPLKIWVCVSESFDIKQLQNHLKNKLKGQMFLLVLDDVWNEDRVKWVEFRNLIQVGAAGSQLLVTTRNHSIASMMGTIPSHILVGLSLEDSVSVFVKWAFKEGEEKKYPHLVDIGRDIVKKCGGIPLALRTLGSSLFSKYDTDEWECVRDNQIWNGYIWNAEDTGNILHALKLSYYQMPCYLKECFALFSLYPQGHAFDSFDITSLWRAHGLLPPPIINQTLKYSANQFLFELLSISFLQDFIDYGIGFTFKMHDLVHSCAARIALLECKLLTDSIEGRRKVFLRHLSFAENKGLDKFPIRRFKKLRTILFPITGIGANSDAFLDACTSSCKQLRFLDLSDSTYETLPQSIAKLKHLKYLSLENNRKIKRLPDSICKLLMLEMLILTGCTELETLPKGLRKLISLQHLEITTKQFVFPEDEIANLSSLQTLRIEFCNNLVSLFGEIKLLALKVLCVTNCRNLKSLPLDIEHIPALETLLVDNCDVLELTEGHEGQNSNMRLKVLTVVSLPQLWLSAMNSLKTICITGCPNIMSLPNDIHRLNTLERLEIDGYPELLKKSQQEVGESSHTHNTTDEPDEVEEELK
>g25932.t1
MWVCVADFYSFDIKEIIIKIINSANDSPKGDAPAYQQNYRDLDIEQLQNHLINKLNGQKFLLIVDDVWVVDRVKWIQVRDLIQVGALGSKILVTTRNNSVASVMGTVSPHILEGLSLEDSLSLFVKWAFKDGVEKRYPQLVNIGREIVKKCGGNPLAVRTVGGLLFSKYETVGYWENVRDNEIWNLPGTDEILSALKLSYAQMPSDMKKCFATLSLYPRGHTFDSFHVTSLWRALGLVPAPNRNHNQTLKYSANHYLYEPLSISFLQDFVDYGIGFAFKIDDLVHDLASSVAKDCLLAYHPNHFMLDNAQHLSFPENLLLDEFPIEKFKYVKSILFPIAGVGPNSRAFLNACTGCTELETLPKGLKNLISLQQLEITTKQCVLPEDEIANLSSLQTLRIEFCSNLESLFGGIKKLPVLRVLCVANCRSLKTLPIDIEHFPALETLLVDNCDILEFSEGHEDQNSNMRLKVVTIVSLDQLVTLPLWLRGSVNTLQYLSISSCSNLVELPQWLSGMNYLKTLCITGCPNIMSLPNDIHCLPSLERFEIDGYPELYRKSQLEVGESSHAHNVIDESNEIEEDLE
>g26413.t1
MAKDVEDTLYKLREALEILNKENFEKKLSGSGGPIFKGPFGVLENSEFTVGMDFQLMKLKTELLKDGKSTLLVTGMGGLGKTTLAKQLCRDDQVKKFQSDEDAINKLGLLLKKFEGSPILLVLDDVWPGSEDLVEKFQFQISDYKILVTSRFAISRFDKTFILKPLVHEDAVTLFRHYIELGRTRSNIPDKDLIQKVVENCKGLPLAIKVIATSLSNRPYELWEKIVKELSQGRSILDSNMELLTRLRKILDVLEDNPINKECFMDLALFPEDQRIPVAVLIDMWAVLYGLDDDGIEAMNIINKLDSMNLADVLVARKNASDTENYYYNNHFIVLHDLLRELGNYQNTQGPVEQRKRLLIDINEYKRDQWLAEKQRGTMSRILSKFVKLCVKPKPQQVPARTLSISIDETCASDWSQVQPAHAEVLILNLQTKQYSFSELMEEMSKLKALIVINHGFRPSELNNFELLSSLSNLKRIRLERVSVPSFGTFKNLKKLSLYMCNTRLAFEKGSLQISDSFPNLEDLSIDYCKDLMALPSGVCDIPSLKKLSITNCHKLSSLSKDFGKLENLELLSLISCTDLVELPDSIGRLLNLRLLDISNCLSISSLPEDIGNLCNLRNLYMTSCASCELPLSVVNLENLKVICDEETAASWESFQSMMSNLTIESWLLEPQKGRVKHRTPALRDDALIGYLGCRSPVSSSMGYLVQQMAWNFEFIKDINDRKDLWKIAVKGDDIFVIVPNELKTKYEKEIPIVEKNTYTMQNFQPHGGSKKNQVNLKLKDVSDVTLHCTIWEDYATKFLNFVNGNTDGGPTIICMKYAKIKKEGKYPLAISNTWSTTKLFINDGVPEILEFKKRLFVAAIDKGTIPAVSDSQSQKMSQSYGESQYTSGSQFTPEHKFYHNAEVIPLNKIVELTQERKCVTVVNCVKVKPTKSGWYYQAYFQCPKQAFGDAPPYKCSDDHSTQTEILRYKLDVEVENMNVRASFVFWDRECAQLLNQSAEQLRAKMIKDGITDSLDYPQAMDDIVIAIMVDDEAIDKVQSQFPRDEASRSQNENLKNKKPEVEFNESQDMAPVESTAFADDVVIPMVY
>g26416.t1
MNSATQIVSLTTRFHDILNKISQIIEKARKNQSKSRLLRSILKDITPVVQDIKQYNEHLDHPREEIKTLIEENVAKESASKCSFENSWCNKCFYWFKKDSYVADDDDKESFTVKDVKETLYKVRDILELLNNENFEQKFNEAGPPIKSPFGVPENPKFTVGLDIPFSKLKMELLKDGSSTLVLTGMGGLGKTTLATKLCWDEHVKGKFKENVIFVTFSKTPMLKTIVERIFEHCRYPVPEFQSDEDAVNRLGLLLKKVEGSPLLLVLDDVWXXSEXLXEKLQFQISDFKILVTSRVAFPRFSTTCILKPLVHEDAVLLFHHYAQMEKNSSDIIDKDLVEKVVRSCKGLPLTIKVIATSLRSRPYDLWRKIAKELSQGHSILDSNSELLTRLQKILDVLEDNRINKECFMDLALFPEDHRIPVAALIDMWTELYELDDNGIEAMEIINKLESMNLANVIIARKSASDADNYNYNNHFIILHDLLRDLGNYQCIKEPINKRKRLIVDMNENKHGQCFAEKQQCFMTRILSKLLTLCVKQNPQQLAARILSVSTDQTCASDWSQMHLAQAQVLILNLHTKQYLFPESMEKMSMLKVLIITNYTFHPSELSNFELLDSLHNLKRIRLERISVPCFGTLKNLKKLSLYMCNTKLAFEKGSILISDAFPNLEELNIDYSKDLVVLPTGICDIMPLKKLSVTNCHKLSSLPRDIGKLENLELLRLSSCTDLEVIPDSIGNLSNLTVLDISNCISLSSLPEEFGNLCNLRNLYMAGCASCELPFSVINLTNLKVITCDEETAASWEAFQPMLPNMKIEVPHVDVNLNWLH
>g26418.t1
MLKTIVERLFEHCECPVPVFQSDEDAVNRLGLLLKKVEGSPLLLVLDDVWXXSEXLXEKLQFQISDFKIXXTSRXAFPRFSTTCILKPLVHEDAVLLFHHYAQMEKNSSDIIDKDLVEKVVRSCKGLPLAIKVIATSFRNRPYDLWKKIVKELPQGHSILDSNTELLIRIQKILDVLEDNPIIKECFMDLALFPEDHRIHVAALIDMWTELYDLDDNRIEAMEIINKLGSMNLANVLIARKSASDADNYNYNNHFVILHDLLRDLGIYQSTKEPIELRKRLIFDMNENKCFGEKQQGLMSRILSKLLTLCVKQNPQQLAARILSVSTDETCVSDWSQMQPTQAEVLILNLHNKQYIFPDSMDKMSLLKVLIITNYGFHPSELNNFELLNSLHNLKRIRLERIIVPSFGTLKNLRKLSLYMCTTRMAFEKGSVLISDAFPNLEELNIDYCKDLVVLPTDICDITPLKKLSVTNCHKLSALPRDIGKLENLELLRLSSCTDLELIPNSIGKLSNLTVFDISNCISLSSLPEEFDNLCNLRNLYMAGCASCELPFSVLNLTNLKMITCDEETAASWEAFQPMLPNMKIEVPHVDVNLNWLH
>g26420.t1
MPQFVDKARKNQTTRRLLKSTLKDLSLHVRXINQFNEHLNTLIIKECFMDLVALFPQQHKISVAALIDMWTELYDLDDNGIEAMQIINKLXSMNXANVLXARKSASDADNYNXNNHFVVIDDLLRDLGIYQSTKEPIEMTKRLIIDMNQNNCLGEKERGFMTRILSKLFNLCVRQNPQQLAARILSVSTDETCVLDWSQMQPDQAEVLILNLHTKKYLFPESMEKMVMLKVLIITNYGFHPCELNNFELLDSLHNLKRIRLERISVPSFGTLKNLKKLSLYMCTTKMAFETGSVLISEAFPNLEELNIDYCKDLXVLPTDICDITPLKKLSVTNCHKLSSLPQDIGKLENLELLRLSSCTDLELIPDSIGKLSNLTVLDISNCITLSSLSEEFGNLCNLRNLYMAGCASCELPFSVVNLQNLKVITCDEETAASWEAFQPMLPNMKIELEKSKDQYCKVSSSRVVDFILYSIMTGGLVEGAVLGAVFQEGTKPITNQISKAFKFQKXRKKLASLVHRMMPVAKQIELLDEKLDRPKEEAEKPIEELEQAKETVSKYAKVPWWKCCCLPCYQGKLHAMEEQIGSSSIVTLMNTARDGKETLSLVRDLKRRQFKRLLDAPVKPDFTVGLDFHLNQLKSWLLSSGVSVRVLTGLGGSGKTTLATLLCWDDQVRETPNLKNIVQKMFQDCEYEVPYLEDDDDDDAVRNLRSLLKKIXESCPVMLVLDNVCQGSESFVEAFKVQVPDCKILITSRVKFPRFRTSFLKPLRVDDAVTLFRHFALTNDGERGTYLPDEEYVQQVAKGCWGSPLALQLIGRSLCGQEIEVWKKMVKLLFKGRSIVDSNNELLSRLQSVLDDALEAKPVIKECFMDLGLFFQDKEIPVAALIDMWTELNNLDDDNIEGMIFVHELDNLHLVNLAVSREAASHIDNYYNHHFVTQHDLIKEIAIHQARQEPYEQRTRLIFDVNEKSWEQQNQQNTVARTLSISTDKMLAEDWSKVLKAEQVEVLLKGLLLANCFKKGWTKGFKFKDTRKDLTSVVHRLMPFARENKLLDDKLDRPKEEGERQIEELKQANKTVIKYAKVPWWKCCCLPCYQGKLHAMEKQIARTASLVIPNTIARDVKETLSIVRDNSQGQGKLKQFNRLCDAPVNPGNTVGLDIPLNQLKYWILNRDESVHVLTGLAGSGKTTLATVLCWDRQVRDKFGENIFFFYVSKTPDLENIVQKLFQHCGLDEPRLVDNEDAVKQLSSLLKKIGESGPVMLVFDNVFQGLESFVETLQVQVPNCKILVTSRVVFPRFETSSLKPLNNEDAVTLFRRVALPMDWKKRTYVPDEQYVQQIAQGCWGSPLALQLIGGSLRGQPIDVWKKMVNLLSKGRSIVESNNDLLNFLQNILDDALEGKPTIKECFMDLGLFFEDKEIPVAALIDMWTELNNLDDNIEGMNFVHELGNLHLVNLAVSSCSNGYVPAYYNICSLTRDAESHIDNYYNHHFVTQHDLLKEISIHQARQEPCEKRTRLIFDVNENSWDQQNQQNTVARTLSISTDKMEAPDWSNVVKAEKVEVLILNLHTDKVLENMGGSKCSSYANSSGGGNNFNLPRCGCNTPMKLLISNTGLNPKRKFWKCRNGLDGCDNLVWDDELDEVEAANPKSSRSATSCKNCERMKEFGKEFGRELGRELGRELGKEIGKKFSQFVIXVMMVCVVLFAMILKSM
>g26512.t1
MNDRRRRAGCSATGDSKMAVQRDASPQFSKLCDVSVILIFILTLPKHSPSSSSTHPSSPTTMIAITRSCRFRVSWCHNFRSIIISASKGVAMDVVISVAAKFAESVFVPIGRQFGYILYYKGNLERMKTEIQKLEGTKAMDNTVIEANKLIESQGHGKAQCSMGHFPNLCTRHQLSRKTKKMIQKISEVLAEGKFDKISYRPTSQVTVTPFGRGYKALDSRTSMLSEIMLALKNPNIFVIGVYGMGGVGKTTIVKELAWQAENDPSFSSVVMATITDSPDVEKIQGQIADALDMKFNKESVEGRATQLRKRITKEKSILVILDDIWGRLDLAEVGIPFGDDHKGCKIFLFGRICREPCNNGIVSKGVIRDSRNHIKLRTTCEKDGLQLYPRHQHWTRSASRFIMENWQEQHNDLKGEVAXLAAKMDQVLEMLLNRNQPXPPAVNVEAPTTEPANMVWPAFGLPPGYTPPGYAPLADGDTFVPPPANNAENQTVATLLQPRPVPSQEVQEDPRDAYLGPEIQSGGPKLDFDIPQLEEAKMKFKAIEDRLKTIEGDSDSLDFVDMCLVPDLVLPPKFKVPEFEKYMGLSCPKNHLIMYSRKMASYANDDKLMIHCFQDSLVGASLNWYVQLEASSVQSWKDLANAFIKQYQYNLDMAPSRTQLQNMTQKXDESFKVYAQRWRELAAQVRPPLLETELVDMFSNTLQGAYFERMIGSVSFGFSDLVRIGERIESGLKNGXIQATIGSQGNTVKPTSSFVKKEDDEVNAVTSQNGPTSPTRIPYLQYPYAAAVQHQQPXGYSFQMHVNXVPQKAQQVQQTQQRAKKVFDPIPMPYNQFLPYLVHNRMVTPGALKPMTAPFPAWYNSEAKCEFHEGAEGHTVDXCIAFKYKVQELIDQKLLTFKKGEPNCEG
>g26513.t1
MDAIISVAAKISEFTFAPIGRQFGYILYYKGNLVRMTTDVRSLEGTKDSVQHTVDEARRNGEEIENIVQNWLNKVDSTVAEAKKLINTESHARAQCSMGHFPNLYTRHQLSRKTKKMIQKISEVLAEGKFDRISYRAASQVTVTPFGRSYEALHSRTSMLNDVMLALKNPGIFIIGVYGMGGVGKTTFVKELAWQAENEGSFSAVAMATINYSPDVEKIQDQIADALDLKFNKESKAGRATQLRERIAKETNILVILDDIWGRLDLAELGVPFGNDHKGCKLVVTSRDLNVLNCEIGTQKEFRLEVLLEDDSWKLFEKMAGDVVQDFNIKQIAVKVAKCCAGLPLLIVTVAKGLRKKHVSAWKDALNELERFDQEGLHKKVFSTLELSYNCLESEELKLLFLFIGSSGVDHIHTGELFSCSWGFGIYRHARTLTHARNRCYXLINDLKASSLLXESXTXXVXMHDVVREVAKSIASRLHPIYGVQRYTVLKKWPKIDQLQKLDAIVVPWSYIHXLPEKLDXPELKLLVLQTXXDXLKIPXEFXXVTRELKVLDLXGMMXTPXPPHSLXLLTNIQSLALSGCVLGDISIVAELKSLEILXLEKSDIIELPKEIGQLANLRMLNLTSCSRLRFIPANLLSSLXCLEELYMGNCFIQWXXKGSXDXSNNASLDEXXNLSXLTXLDXXIQDXXVWPXDLQXFAKLERYNIFIGDMWKWSLXXAGGASESSRTLKLTESDSSSILLDXGFNFLLNSAXDXCLXRLQCGXDVLXEXNXEGFPQVKXLCIQDSAELKFIINSXGWXHXYXAFLXLETLVLQNLFNLEEICHGPIPIQSLTKLKSIEVKGCEKLKSLLWHSLVRDLPQLLEIKISDCKMITEIVAVQTSEADKEINKVMFPKLRSLELECLPSLVSFCSVPLTAGQSTPXGLIDKKVGMPHLELLKLSNINSRKLWDDNLPGHSSIQNLTSLTIDKCGSIAYAFSSSVAIELVNLHYHGISNCAMMEEIFVSDRKLGSLPSQKPXSDDEVIFPNLETLEISHMEHLKTVWHNQLAPNSFCKLKQLKIESCNKLSNVLPSNVLDKLQNLETVTVSDCHALEVVFETQGLKVDGSRQTGIEMKLGTLTLKHLPMLKHIWSGNPNKILNFQNLCQLKVIGCQNLNHXFPLSVAKELQRLQVLHIEECGIEIIVAQDGIADITPMLNFPKLTTLCFRELTLLRSFYHVSYTLNCPVLRDVDVFHCDNLILFRPKSLDNPGNVSVDTSPLLSIEKTENRPPMQSFAGNNNSMAAHALHVLENASASSVFWLSSSVNXYESSQWHCLVLNVGESAPVKAEKGHSEVVTNAKELILTCKDVTMLCSSQLNDESIYKVKALCLQCFHDESEKFPSDFLQRFINLENLKMSCSSFXEIFSSGSFGTGLSETKTEKYSSILSAVWEFRAVDEVTSNRLSYDXNFLTWSLGRTKAQSSTCEAKR
>g26598.t1
MESNYYDTPNTNSHVLEMFKFYKMCSCIHLYATLLNHEGDEVVNQVPNTIISEHDDEWRVSDDELHQNGSDNNHSGSSYIEEEKRDNEINMDELSDYEEKHNLIACCYISTLLDEDFKSLASLLTTIKATLEDAEEKQFSNIAIKDWLQKLKDATYDLDDILDECATEAFKLEYERINCGQSERGLGKTTLAQLIFNDEKIVDHFELRIWVCVSEDFSLKRMTKAIIGSISGNSYDFGHCKSYFEGASILVTTRLPKVAEIMGTVPPRDLSMIFNKDCWELFKKRAFGLNIVEPTNLVAIGKEILKKCRGVPLVAITLGTLPLIWEIDFPDDFKHICCCSNPRETAKPDKAIKGGWRKHVPGP
>g26652.t1
MANVLLGIVIENLGSFIREELATFLGVDELTQKLSRNLTDIRAVLQDAEQKQITIRAVKVWLHNLADAAHVLDDILDECLITAKAHVDDKWINRFLPKKILARRNIVKRMKAVAEKIDAIAAEGQKYELRVGVTEAVEYSYWYETTSVIAEPKVYGRDGDREQVVEFLLRHAVDSEELSVYSIVGKHGLGKTTLAQVVFNDRRCIIVFTTGTTIPDRSSLESMQKAVQEILLNNRCLLVLDDVWSEDQEKWNKLKYLLQGGNVQKGASVLVTTRQDTVASIMGTYPAHHLGGLSDDDIWSLFKQQAFGANKEELAELVVRKCVGSPLAAKVLGSHLHFEDFEIHKECLIHLWMANGLITSREDLQMEHVGDESIMGDECVASEVSSLTDLSTRVHHISCFDTKGNFDYSMIPIKKVDSLRTFLEFKPPSKNLDVLLSVAPLRALRTSSSELSALKSLIHLRYLELCNSDITTLPESDLRHLVIENCPSLVSTPFRIGELTCLKTMTIFIVGGSEDGFGLEELHNLQLVGKLHIKGLENVSNEKDAREANLIGKKDLNRLYLSWGDYVNSQDSDVDAEGVLEALEPHSGLKSFGLKSYGGAHFPPWMRNTSILEGLVHIILYDCKNCMKLPPFGKLPSLTTLYVCGMRDLKYIDDALYEPATEKAFTSLKKLTLCDLPNLEGVLEVEGVEMLPELLNLSISCVPKLALPSLPSVEFLSAHGGTEVLLKFISYKNCHEDLASSSRGIVGNNMYNLKSLYISDVAKLKELPDELGTLCVLEHLHIQFCDEMESFSENLLQGLCSLRTLTINHCHGFKSLSGGIKHLTCLERLQITYCPQFIFPHNMNSQTSLRQLKVSGHNENMLDGLEGIPSLQNLSLTYFLSLTSLPNWLCAMTSLQVLEISRFPKLSSLPDSFQQLQNLKKLSITSCSKLETRCEKGIGEDWPKIAHIPELELEDNFDVKPTFRENTTSEWTMGNQFCHRPKFESVIDVL
>g26749.t1
MATIVGEALLAASLEVLMEKIVSGEFVNFFRSTKLDVALLEKLKITLVSLQAVLHDAEEKQITNPAVKQWLDMLRDAVFEADDMFDEINTEALKCKVEAEYESRSATAQQNLGLKDGVISNSVWNGTPTSSVVGDESSIWGRDNDKKKLKVFLLSEDNKTKLGVGVISIVGMGGLGKTTLAKLLYNDHEVKDKFEVRGWAHVSKDLDVVTVTKALLESVTSQTTTANELNILQVELQQSLSNKKFLLVLDDIWYGRYVGWNSLNDIFNAGKMGSKIIITTRDERVALPTQAFLSVHHLRSLETEDSWSLLARHAFVASNDQQRSNLEKIGREISKXCDGLPLAAVALGGLLRTNLSHDYWNDVLKSSVWELINDEVQPALLLSYRYLPASLKGCFAYCSIFPKNEIFTKKTVVQLWIAEGLVPQPKREKSWERVAEEFFDELVSRCLIRQRSIDDLGKSFEMHDLVNDLATKVSSPYCIRLDEQKPHERVRHLSYNRGEYDSYDKFDILHGLKGLRTILPLQSHQPLFSPCNVSAKLVCDLLPQMKQLHVLSLSKYWNITELPNSIGNLIYLRYLNLSGTMIERLPSEICKLYNLQTLLLSYCDRLTELPKDMGKLVNLRHLDIRGTRLKDMPVQISKLENLQTLSDFVVSSAQDVGLKIADMGKYTHLRGSLFISKLQNVTDPSHAFQANLDKKKQIDALALRWSADTPSNSQIQSDVFGQLRPSTNLKSLTIDGYGGNNFPTWLGDSSFGNMVHLDIWCCGYCSWLPPLGQLGNLKKLSIGKMKSVKSIGSEFYRSDSPLFQPFPLLETLEFQWMPQWKEWKLSGGTSTMFPCLTCLSLRHCPKLNLDIPLGQLGNLKELIIEGMKSIKTLGTEFYGSSSSPLFQPFPSLETLKFSKMEEWEEWKLIGGTTIEFPSLTILSLSECPKLKGNIPENLPSLTHLSLYKCPKFKGNIPRSLPSVTSLSLEYCTDLKGMTPNNLPSLSELVLDECPLLMDSRHLDDNSNIIITSPSSDVFSQLMICLNSLQKMNLSNIPSLTSFPRDGLPKTLQSLRISDCENLEFLPYESFHNYKSLANLSICSSCNSMTSFTLCSLPVLKTLHIENCKNLKSILIVEDELQHNLLFLRSIGIWNCNELESVSLCGFPIPNLVHLALWFCEKLRSLPEPINILASLQEMSVRGLPNLQSCSINDFPISLRKLHVDRVKGVLWNTAWERLASLSVLQINGDDIVKAVMNMEVGLLPISLVTLSIAYVQDTACLDGLWLHHLTSLENLEFSCCYNLKSLPKEGLPSSLKKLTIRECPLLRASLLGKRGKEWRKIAHIPTIFIDSKLIT
>g26750.t1
MATVVGEAFLAASLEVLLEKIVSGEFGELFRSTKLDNELLGKLEITLVSLQAVLHDAEGKQITNPAVRQWLDMIRDAVFEAGDLFDEINTEALRRRVEAEYETRSATAQVLKKLSSPFKRFNKKINSKLQKLFERLEHLRKQNLGLKDGVISNSVWHGTPTSSVVGDESSIYGRDDDKKKLKVFLLSEDNKTKLGVISIVGMGGLGKTTLAKLLYNDREVKDKFDVRGWAHVSKDLDVVTVTKALLESVTSKTTSANELNILQVELQQSLSNKKFLLVLDDIWYGRYVXWNSLNDIFNAGKMGSKIIITTRDERVALPTQAFLSVHHLRSLETEDSWSLLARHAFVASNDQQRSNLEKIGREISKXCDGLPLAAVALGGLLRTNLSHDYWNDVLKSSVWELINDEVQPALLLSYRYLPAPLKGCFAYCSIFPKNEIFTEKTVVQLWIAEGLVPQPKREKSWERVAEEYFDELVSRCLIRQRSIDDLEETIDDIEESFEMHDLVNDLATKVSSPYCIRLDEQKPDERVRHLSYNRGGYDSFDKFDTLHGLTGLRTILPLPLHLPALSSYSYVSGKLVCDLLPQMKQLHVLSLSNYLNITELPNSIGNLIYLRYLNLSYTGIKRLSPETCKLYNLQTLLLSCCYALTELPKDMGKLVNLRHLDIRGTGLKDMPVQISKLENLQTLSDFVVSSVQDVGLKIADMGKYTHLRGSLFISELQNVTDPSHAFQANLDKKKQIDELALRWSADTPSNSQIQSDVFGQLRPSTYLKSFTIDGYGGNNFPTWLGDSSFGNMVHMDIQCCEYCSWLPPFGQLGNLKKLSIGQMKSVKSIGSEFYGTDSPLFQPFPLLENLEFELMPQWEEWKLPGGTSTMFPRLTRLSLIHCPKLNLDIPLGQLGNLKELIIKGMESLKTLCTEFYGSSSSPLFQPFPSLEILEFRKMEEWKEWKLIGGTTVEFPRLTHLSLYKCRKFKGNIPENLPSLTSLSLRYCTDLKGMTPNNLPSLSELHLEECPLLMDSRHLDDNSNIIITSPSSDVFSQFMICLNSLHKMYLSNIPSLTSFPRDGLPKTLQSLTIRDCENLEFLPHESFHKYKSLEDLEISNSCNSMTSFTLCSLPVLKXLYIHDCKNLKSILIVEDELQHNLLFLRSIKIWNCNELESVSLCGFPIPNLNELKVFFCKKLRSLPEPINILASLQEMSLSCLPNLQSCSINDFPISLRELHVNRVGGVLWNTTWEHLTSLSELRIEGDDIMKAVMNMKARLLPISLVTLSIVYVEDIECLDGLSLHHLTFLENLHFLRCFNLKSLPKEGLPSSLKVLAILECPLLKASLLGKRGKEWRKIAHIPTIVIDSELIT
>g26751.t1
MATIVGEALLAASLEVLLEKIVSGEFGELFRSTKLDAALLEKLKITLVSLQAVLHDAEEKQITNPSVKQWLDMIRDAVFEAGDLFDEINTEALRCKVEAEYETRTATAQVLKKLSSRFKRFNRKVNSKLQKLFERLEHLRKQNLKLKECVSSSVWHGTPSSSVMVDESAIYGRDSDRKKLKEFLLLEDGGDGGSKIGVISIVGMGGLGKTTLAKLLYNDREVKKKFLLRGWAHISKDFDVLTVTKTILESFTSKRNDTDDLNNLQVQLLQCLSNTKFLLVLDDMWDGKYVDCWNNLTDIFNVGEIGSKIIITTRDERVAATMQTFLPIYKLEPLQSDHCWSLLAKHAFQASYNYEQRANLEVIGKEIAKKCHGLPLAAVALGGLLRIKSSPNDWNDVLKSSIWELAKDVQPALLLSYRYLPSALKGCFAYCSIFPKSSILEKKMVVQLWIAEGLVPQPKSEKSWEKVAEDYFDELVLRSLIRQRSINDEKICFEMHDLINDLATKVSSPCCIRLDEQKPHERLHVLSLSQYSNITKLPNCIGNLIYLRYLNLSHTKIEMLPSETCKLHNLQTLLLSHCDRLTELPKDMGKLVNLRHLDIRGTQLKEMPVQISILETLQTLSDFIVSMQDVGLKIADLGKYPHLRGSLSISQLQNVTDTSHVFEAKLEMKKQIDKLVLQWSDTTPSNSETQSVVFERLRPSANLKSLTITGYGGNNFPNWLGASSFSNMVCLRISHCENCSELPALGQLANLKELFIGEMKSVKSVGAQFYGRGSPSFQSFPILETLEFDAMPEWEEWKFTDGTTTKFPRLTRLSLLRCPKLQGNIPFGQLGKLKELHIELMESLKTLGTEFYGSGSSPMFQSFPSLETLQFVNMPKWEEWELIGDTYLEFPSLTHLSLHNCPKLRGNVPGNLPSLTCLSVKCCPKLKGMTPNNLPSLSELELEKCPLLMKSRHSDNISYNIITRPSSDVFSQLMIGLNSLRKMKLSNIPSLTSFPTDGLPKTLQSLTIYDCRKLEFLPHESLQNYTSLDTLKISKSCNSMTSINLCSLPVLKRLYICGCKNLKAVVIAEDTSQQNLLFLRTIKVEDCHELESVSLGGLCIPNLIHLTVSECKKLRFLPESMNTLASLQKMEIHDLPNLQSLSMDDFPISLRELSVGNVGGILWNTTWEHLTCLSVLLIAGDDIVKALMKTEVPLLPAFLVSLVICGVEDIKCLDGKWLQHLTSLQHFTILEAPKLESLPKAGKFPSSLKVLRVKQCPLLEESLRRKRGKEWRKVAHIPSILIDIEMIT
>g26752.t1
MAASGGLIFGYDHGVSGGVTSMDSFLKRFFPSVYEQESNLKPSSNQYCKFNSQILTLFTSSLYISALVAGLGASSITRALGRRSTMIFGGMFFVSGALLNGLAMNIWMLIVGRLLLGFGIGCANQSVPIYVSEMAPYKYRGGLNMCFQLSITIGVFSANLFNYYFSKIWNGEGWRLSLGLGAVPALIFVIGSFCLPDSPNSLVARGLHEDARKELVKIRGTDDVDTEFRDIVAASEASDKVKHPWKTLFERKYRPQLVFAILIPFFQQFTGLNVITFYAPILFRTIGFGSQASLMSAAIIGSFKPISTLISIFVVDKFGRRALFLEGGAQMFICQIIMTIAIGVTFGTSGNPGALPTWYAIIVVGVICVYVSGFAWSWGPLGWLVPSEIFPLEIRSAAQSITVGVNMTCTFVIAQLFTEMLCHFKFGLFIFFGCFVVIMTFFIYKFLPETKVMTSIVGGVLLAASLDALLEIIVSAVLNDAAEKQVTNPAVKEWLNMLLDGVFEADALFDEINTEALRCKVEANQNLGLKSGVSNNFWNVTPTSSVVGDESSISGRDDDRKKLKELLLSEDGSGDGRKIGVISIVGMGGLGKTTLAKLLYNDPEVKEKFEVRGWAHVSKDLDVVAVTKTLLESVTSETITASDSNKLQVQLQQRLSNKKFLLVLDDMWHGRYVGWNSMNDIFNVGNMGSKIIITTRDERVLLPMQTFYAHRLRSLKPEDCWSLLARHAFVASNNQQRSNLEEIGREIAKKCDGLPLTAVALGGLLRTNLSEYYWNDVLKSSIWDLTKMEVQPALLLSYHYLPTHLKGCFAYCSIFPKNSILEKKMVVQLWIAEGLVPQEKCEKSWEEVAEQYFDELVSRSLIRQRSIDGKEVSFEMHDLINELAMIVSSPYCIRLDEQKQNDERARVRHLSYTRGEYDSYDKFDKLHEFSGLQTFLPMPLQGTSWFSSSVSGKLIVNLLPQMTQLHVLSLANYWNITELPNSIRNLIYLRYLNLSGTGIERLPNETCKLYNLKTLLLLDCKRLIELPMDMGNLVNLRHLDIRGTGLKEMPEQISKLENLQTLSNFVVSIQDIGLNISHLGKYSNLRGNLSISQLQNVTDSSHAFQANLEMKKQIDKLVLQWSDTTPSNSEIQNVVLEKLRPSTNLKSLTIEGYGGNNFPNWLGGSLFGNMVCLWISKCKNCSWLPPLGQLGNLKELFIGKLQSVKSVGAELYGSSSPSIQPFPLLETLEFQTMLEWEEWNFTGGTSIVFPRLERLSLRHCPKLKGNMPLGQLSNLKELFLENMESVKTLGTEFYGSSSSPLFQPFPSLETLHFTLMDEWEEWKLIGGTSTEFPNLTCLSLYKCLKFKGNIPGNLPSLTSLSLIYCPKLEGLTPNNLPSLSKLDLIDCPLLMESRHSDDNSNIIITRPPSDVFSQLIICLNSLLKITLRDIPSLTSFPQGGLPKTLQSLRILNCENLEFLPYESFLNYKSLKDLEISDSCNSMTSFTLCSFPVLKSLCIYRCKNVKSIIIAEDAAQQNLLFLTTIKIAHCNEMESLSLGGFPIPNLIHLNVCECKKLRWLPEQINTLASLQEMKIQDLPNLKSLSIDDFPISLRELSVGNVGGILWNTTWEHLTSLSELAIRGDDIVKALIKTENPLLPASLVFLKISFLNDIKCLDGKWLHHLTSLQHFEIVDAPKLKSLPKGGMLPSSLKVMNIKMCPLLEARLQRKHGRKEWRKISHIPSIIINTKMIT
>g26762.t1
MVDSKISLGVDTCRDLDVSLLKKLKITLLSLQAVLNDAEEKQIANSAVKQWLDELTHAVFDADDLLDEINTDALRFKIEGSSQIQTVTDQVMNYPYTHFKRFSKPINSRMHELFERLEHFVLQKDILQLKQGVSNSVWHGTPTSSVVVDESSIYGRDNDKKKLKEFLLLEDGSGSKIGVISIVGMGGVGKTTLAKLLYNDHEVEDNFDLKAWAYISKDFDVCRVTKVILESVTLKSVDTNNLNILQVELQQSLRNRRFLLVLDDIWDGSYVDWNNLMDIFSAGEIGSRIIVTTRDESVAKAMQTSFPIYYLMPLASEDCWSLLSKHAFGGYNSSNRSKLEVIGKEIVKKCDGLPLAAVALGGLLRAELLENCWSKILKSNIWDLPNVKNYVLGKKTVVRLWIAEGFVHLSKSEKTMEELAN
>g26770.t1
MAESVVCGFLSSVVETLIRYTTMEKYHRLLDDDIVEHIEWIEGELRSMQEEPTNYGKQEAEWERQLGDVASDAKDAIDLARRSGVLKWFNNYKLRKKLVQIRKRISDIEIRMLFETAGEGSSSLSSTKSSHLLDDEASWKLFTTHLKVDISLNPKLIKVGKEIVMKCGGLESQILKMSDLLSHQDVPLTHEAWTSVLKGHQFNEDQRNSWSKTLHKINNDMSPHLRRCLLYFVHFPADSGIPVRRLVLLWVAEGLVSHSGGEKPPELVAERYLEELIDRNMVQVVKRKYNGKVETCRLPSPLRQLWLTETNDFRSLQPGQQVGNFLKGCISSDRVLDLEGICMHNLPEHIKIKRLTRLTYLGLRRTYLRSLPSSVSKLLKLQTLDLKYTHIQTLPSSIWKMELRHLFLNKVHHCTFPPQPKCNSLSNLQTLSGLCIDEEAPVKNGLDKLVNIKKLRLVYKQVSMTQEEAMTAQLEAVADWITTLEQLQSLSLTTLSAEPWNLHLKSFENNRNLTNMYLMGSLSSSSDLLLSQFPQSLVKLTLGFTKLAIDPMITLKDFPNLQQLCLAAKSYTGTTMVCKSQSFPKLLVFKFCNLENLEAWKIDPGALPSLQSLEIIFCPRLQMLPDGLKYVNTLLELKLRDMPMEINAGPDNIPPNCQVSEAAKRLHLKEHSVLDGSGNIFKLAAPVECKGIVGGDDLPHDDIGPHVGLVHNTSPGPKGLSPVAVGLPFPLHYLLDLLRVTPRDANYSGPGSRFCILRPELINAFCQGNSLETAELASPSMAESVVCGFLSSVVETLIRYTTMEKYHRLLDDDIVEHIEWIEGELRSMQEEPTNYGKQEAEWERQLGDVASDAKDAIDLARRSGVLKWFNNYKLRKKLVQIRKRISDIEIRMLFETAGEGSSSLSSTKSSHLLDDEASWKLFTTHLKVDISLNPKLIKVGKEIVMKCGGLESQILKMSDLLSHQDVPLTHEAWTSVLKGHQFNEDQRNSWSKTLHKINNDMSPHLRRCLLYFVHFPADSGIPVRRLVLLWVAEGLVSHSGGEKPPELVAERYLEELIDRNMVQVVKRKYNGKVETCRLPSPLRQLWLTETNDFRSLQPGQQVGNFLKGCISSDRVLDLEGICMHNLPEHIKIKRLTRLTYLGLRRTYLRSLPSSVSKLLKLQTLDLKYTHIQTLPSSIWKMELRHLFLNEVHHCTFPPQPKXNSLSNLQTLSGLCIDKEAPVKNGLDKLVNIKKLGLVYKQVSMTQEEAMTAQLEAVADWITTLEQLQSLSLTTLSAEPWNLHLKSFENNINLTNMYLMGSLSSSSDLLLSQFPQSLVKLTLGFTKLAIDPMITLKDFPNLQQLCLAGKSYTGTTMVCKSQSFPKLLVFKFCNLENLEAWKIDPGALPSLQSLEIMFCPRLQMLPDGLKHVNTLLELKLRHMPMEINAGPDNIPPNCQVYRK
>g26773.t1
MDALSSIASNVALPLLRQFTYVLMYNSYLIELENEIQKLQREEKEMKHSVEAAKRNGEEIEDTIRDWFSRVQASIEEAQGFLRGEDKERVGCLDVYSRYTNSQRAKSLVDILCEIRKETFDRISYRCALKCNFSSSARGYVDLESRTTMLNEILNVLKEDSTVHMIGVYGMAGVGKTALVKELAWKAEKDGIFDVVVVANVTKSPNMGTIRAEIADGLGLKFDELTEVGRASRLRQRIRQEMKILVILDDIWGKLSLTEVGVPFGDDHEGCKVLVTSRDLSVLTTDLGAKKVYRLEVLSDDESWKLFEKRGENAVKDLSIQPVAMKVAKHCAGLPLLIVNLVEALKNKDLYAWKDALEQLTNFDFDGCFYSKVYSAIELSYDYLESQELKTFFLLLGSMGNGYNIKDLLVYGWCLGLHKHVDTLADGSNRLHKLIDNLRDACFLLEGERDSVEALEVVRVVAASIASKLKPFFAVERNAKLKEWPRKDFLKNCHHIFLDWCLIDELPERLECPNLKILKLHSQGNHLKVHDNFFDQMKELKVLSLGGVICTLSLPSSLALLTNLQALALCKCVLEDISIVGEITSLEILNLEKSELRVIPPEIQKLTNLRLLNLTDCSTLEIVPRNLLSSLTSLEELYMGISNVQWEVKVKEIEDLNKLSILSELKNLHQLSTLNMHINDASLFPRDMLSFGRLESYKILIGQGWKFSEEESENYKSSRILKLNLSTDPRILMDYGIKMLMNRAEDLYLAELKGVKEVLYELNDEGFSRLKHLNIQNCEEMESIIGSTIWSHHDHAFPNLESLILHNVMKLERICSEPLPAQAFAKLQVVKVKNCDMMEFVFLHSMVQHLSELVEIEISECRIVNYIIAKQRQEDEGETDKIALPKLRSLTLDSLPSLVSLSPESCIKDSENNNDFSSQLLNDKVEFPCLETLKLHSINVQRIWDDQLSAHSCFENLTKLTVDGCEKLKYLFSYSVAERLVKLEHLSISSCKLVEEIFVPDEIMSRIAHVHDEIMSHIPHIRKSSHVEMDPQGNIKYQNLFMVKVTKCESLKHMFPFSVAKDLLQLQVLEISDCGVEEIIAKDQGDDKEEHVGLVFTRLVSLKFLNLQELRCFCSGNHNFRFPLLNKLYVVECPKMETFSHGILRASILRRICLNQNGDQWFPRKTIGFIEMAEDEIANSLPGTIYFIYLNQSVRDHSSPLASYSGHH
>g26798.t1
MLSGWSYDVFLSFRGEDTRTSFTGSLYHGLCQKGINVFIDDEELRRGEQISPSLLTAIEESRISIIVFSTNYASSSWCLDELAKILECWKTKGQLVFPVFYYVDPSFVRHQKGSFGTAMAKHEVTFKDDVERLKKWKKALFDAANFSGWSLENGYEFELIIRIIEEVSSKLNHTLLHIAEHPVGLETRISEVKSLLQTENLGEQVSFIGIYGLGGIGKTTIARALYNSIANQFDATSFLTDIRESSTQRQGLVQLQETLLYETLGIKNIMLGNVYKGIPIIKKRLCGKKVLLILDDVDKLEQLQALAGGRDWFGFGSKIIITTRDKQLLANHQVDKTYEVKKLNHEEAFELFTWNAFKRKGTNEGYMEISNNVVLYAEGLPLALKVMGSNLFGKTVEEWKSALAKYEKIPNKEVQNVLRVTFDNLEENEKEIFLDIACFFKGETVEYVEKTLQACGFFPKFGISVLTDRSLVSIDEYNRLRMHDLIQDIGREVVREVSPLEPGKRSRIWNHEDVIEVLTESSGTNSIQGMMVDLPDQYMVHLKDDSFGKMTNLKILIVRNGHFYGSPQHLPNNLRLLDWVEYPSPSLPSTFHPKKLVVLNLSRSRFTMQEPFKHLDSLTSMDLSHCQFLTKLPDISSAPNLTELNLDYCTNLEQVHDSVGFLDKLIELRAYGCTKLKDFPQAIKLTSLQTLILNWCSSLQKFPTILERMENLTSISIEGTAIEELPPSIGNLVALQEFSMTSCLSLKELPENIDMLHNLRNLDIEDEDLPIIFKCFPNLSSLVLSGSNFVTLPRCIEEYYPLDFLHLDDCKQLQDIPCLPPNLQFINARNCISLTAESSNLLLSQETFEAYELQVMVPGTRVPEWFDHITKGEYMTFWVRKKFPAIILCFALAIESKMKKSFNCEIRFYINSDEVYELEIPIMYSELVTNHLWLSDLRTHSSISLNDIESYLVDDDWNQIEISCKKVIGPSNMTISWCGVHVCKQEANMEDILFEDPYLDSDLSIETENFDLDKNNEESIENLEDYNISVCHNNMDHNQEKILLHTKTLDGVTEVSKDIVCFDGTNVVRESNMVASDYQEKSRQKSEVTNLDDEEMEAFYAILDAETSVLSLANDNKVVSESSKRIIPSEETKKALKTLEDFLTKDFSVLLRPNEYNTMESTLDYLTHLPTEDGISVEIRSLVKEVSRQFTSWSYDYTHEGKKIEVTKAKLLKSDELEEGLEANKKLFREVKYLENELCNELEYLEERKKELEEQINAVKANISASQVAKNTASNTKREIFENAKILKVQRDELREQVHCLRDEHDLAKKIQANIRDEWSKLGEKFSNIADKS
>g26804.t1
MSPTKLLVSVKDPVLIQEMLIQAEDKLPFTGKAFHLAFGESSLFAPSYEKVQKRRELLATELNERLMTTADLNPLKVADFIIDQIDNIKGRGSIGCELVSQHMAFTLMGATFFGDGFLAWPKAAVYEELLMMIANDACFWASYNVTPFWKQGFWRKSCIHSVSSKPEMKSADSAQYISNDSFQNYHFFRDHNDQQNSKEEPYGNIMRVMLHGCQTTGSLIANVLTNLAVHLEIQDKVYSEISMVGKNPSKYEHEEVYRMPLLLATIYESARILPTSAMLQRCSTKHDVRFATGVTIPAGSVIVVPLQLVQKDGFNWGKDASDFNPYRFLSNITKGSGPEEQLDYGISSFVLNDPSENAAFLPFGSGARACVGQKFVIQVVATLLASLLKKYEFKAKPKTKHFNLIDEKHCTEMAEDAVSSVLQELYKFVIEEGTLLTGVEKDFIDIRDDLESIQAFLKDADRMAADEGEGEATNEGVKTWVKQLREASFRIEDVIDEYNMYMAETTKVNHFRFIATIQMIPNMIKSMNWRYKIASEIQDIKSSLGKIKERSRRFKLQSESRSGSSRGTKSPRIGDPRMAPYFIEETQVVGFEYARDELVSCLVGGNNELMLVSVVGMGGLGKTTLAKHVFDDPSVKRHFDCRSFITVSQSYTMRELLTEMIKKFCKDSNEPIPKGLQKMDDQTLITQVRQYLESKRYLVLFDDVWKENFSDEIVHALISNNKGSRIIVTTRMMHVAEYFKKSFPVHIHKLQPLSPEKAWELFCKKVFRGQCPTELEEMSREIVQKCGGLPLAIVAIGGLLSTKPKTMFEWRKLSQNLRMELERNVHLTDLMKILSLSYDDLPHHLKSCMLYFGIYPEDYTINRKRLTRQWMAEGFVKNEEIRPLEEVAEEYLIELIQRSLVHVSKVGFDGKVKICQVHDVLREVIIRKMKDLSFCHLMHKVDEQVTIGVTRRFSIAAFTNRDLKNSGTRAIFVFDKGELPEHFMDGLSSKFKLLKVLDFEKSLLSSIPDNLGNLFHLRYLNLSHTKVTVLPKSIGMLVNLETLDLRQTRVHELPKEINNLTKLRLLPAYYRKYEGNYSMLNFTDGVKMQNGIGGLISLQKLYFLEADRSGIDLIEELEKLTQLRKLGIKHVRQGHANALCAAIQAMKHLESLNIGAIAKDEILDLDLVSAPSHLRVLNLKCRLTKLPKWIPNLEYLVKLRLGLSKFEDDPLDSLMNLPSLLRLNLWDDAFYGEKLHFRKGGFHKLKELDLTRLNKLSSVSIDENALPGLEHFRFNNNPQLKVLPRDLKNLEKLQFLGFADMPTELVDSIDLENGGQCHWVINHIPLVLIRQKWGPKFHDYELRPIPTKLNI
>g26805.t1
MVQTAVLFLLQQFYKLAVEETYKFAVAEVTLLKDVHKGFDDIKHELESIQAFLKDADTKAATEEGVKMWVKDLREAFFRIEDVIDEYVEYLAKNVKNASAIQKFKPGKRHQIASSIQAIKSSLVEINERRKRYDFKKEDGSGSSRGATQNENFGDPRMDSLFIEETQVVGFEKPKDDLLHFLVEETNELRLVSVVGMGGLGKTTLAKIVFDNQSVKRHFNCHAFITVSQTYNVRELLTKMIQEFCKDSNEPIPEGLREKGDTTTFINQVRQYLDLKRXLVLFDDVWTENFSDEIKHALVSTNKKGSRIIVTTRNMNVAESFKKSXTVDVHKLQPLPEEKAYELFCKKVFRGKCPTELEKMSKEIVKKCRGLPLXIVAIGGLLSTKKKTPIEWRKVSQNLRIELERNVDLTSLDKILSLSYDDLPSRLKSCMLYFGIYPEDYTINRNRLTRQWIAEGFVENEETKPLEEVAEEYLRELIQRSLVNVSTIGFDGKVKSCHVHDVLREVIITKMKDLSFCHLIHKDDDEQVTVGITRRFSIAAVSNNDLRNNRNLGIRAILVFNKGELSKDFMSGLFAKFKLLKVLDFQNSLLSSIPKNLGDLFHLRYLNLSHTKVTVLPKSIGRLVNLETLDLRQTKVRELPKEINKLTKLRLLPVYYRKYEGQYSMLNFSDGLKMKKGIGCLKSLQKLYFLEAADHGGVDLIQELEKLTQLRKLGIKCVRQEHANALCAAIQKMNDLESLNISAKDRNETLDLDFPSTSPPNLPNLRVLNLKGKLTNLPNWIPNLNSLVKLRLGLSNSGHDLLDSLKSLPNLLRLNLWDDAFAGESLHFKVGGFPKLKEIDLTRLNKLL
>g26806.t1
MAETAVSFVLQQLYQLAVEEGTLLREVSRDFRGIKDELESIQAFLRDADTRAADDGGGGGVNEGVKAWVKQLREASFRRRFGQIKERSVRYEFKAENGTGSSRGTTNDENFSDPRMASFFIEETQVVGFESPRDELVSYLVGGTNELKSFITVSQSYTVKELLIDMVKRFCKDSNEAIPKGLHKMDDNALIDQVRQYLQSKRSEPGGQCPSELEDLSNEIVQKCGGLPLAIVATGGLLSTKAKNMFEWRKDYTINRKRLTRQWMAEGFVRYEERRPLEDVAEEYLTKLIQRNLLQVSKVGFDGKVKSCQVHDLLREVIIRKMKDLSFCQLMHEDDKNNTVGVIRRFSIESNANNVLRNTTNLGVRAAFVFDKGDELHEHLLDRVFSKCKLLKVLDFQDSRMKYVPDNLGNLFHLRFLNLSSTKVKVLPRTLGKVLNLETLDLRQTQVHELPKEVNKLTKLRLLPVYYRRYEAQYSMLNFITGVKMQEGIGCLKSLQKLYFLEADHGGINLIEELKKLKELRKLGIRHVRQEYGNALCATIQEMNHLESLNITAIAEDETLDLDILSTPPPNIRVLNLKVRLTKLPNWIPKLRYLVKLRFGLSKFENDPLESLKNLPNLLRLNLWDDAFAGESLHFQVGAFPKLKELDLTRLNKLTSITIDKGALPVLDDFKFNNNPLLKVVPQDLKHLENLQYLRFIDMPPELVENIDPKKGGQCHWIIKHIPLVLIRHKVGSRYHDDYELYTIPTLSNICIIFIKQLCKLAIKEGYKLAVEETKLLKGIHDGFKDIQDELESIQAFLKDADTKAATDEGVKTWVKQLREASFRIEDVIDEYVKYLAKNVKNASAIQKFKPGKRHQIASAIQDIKSSLVEINKRRLRYDFKMEDASGSSRGATQNENFGDPRIDSHLILETQVVGFEKPRQDLVDWLVEGTDDLKLVSVVGMGGLGKTTLAKIVFDDQSVKTHFICRAFITVSQTYNVRDLLTEMVKKFCKDSNEPIPEGLREKGDTTTFINQVRQYLDLKSRIIVTTRNMNVAESFKKSFTVDVHKLQPLPEEKAYELFCKKVFRGKCPTELEKMSKEIVKKCRGLPLXIVAIGGLLSTKKKTPIEWRKVSQNLRIELERNVDLTSLDKILSLSYDDLPSRLKSCMLYFGIYPEDYKINRKRLTRQWMAEGFVKIEEIRPVEEVAEEYLTELIQRSLVNASTIGFDGKVKSCQVHDMLRELPIDFMDGLSKNFKLLKVLDFENSLLNYIPDNLGNLFHLRSLNLSHTKVTVLPKSIGMLVNLETLDLRQTKVHELPQEIKNLTKLRLLPVYYRKYEGEYSMLNFTDGLKMKKGIGCLTSLQKLYFLEAADHGGEDLIRELEKLKQLRKLGIKRVQQGHANALCVAIQEMKHLESLNIGAKDADEILDLDLVSAESAPPHLRVINLKCKLTKLPNWIPKLKYLVKLRLGLSNFEHDLLDSLESLPNLLRLNLWDDAFAGESCIFKLERF
>g26807.t1
MAEAIVFCVLQQFSKLAVKEGYKLAVAEAKLLKGIHEDFEEIKLELESIKACLKDADTRAAEDDGGGGVNEGLKAWVKQLREASFRIEDVIDKYVMYFAKKGKSMKKKHDIASEIQKIKKSVRGIKERSLRYQFNKSENGSGSSRGVTQNENFGDPRIASHLIKETQVVGFEKPRQDLVDWLVEGTDDLKLVSVVGMGGLGKTTLAKIVFDNQSVKKNFDCRAFITVSQTYNVRDLLMEMIKKFCKESNEPIPKDLRKMDKETFITRVTEYLELKRYLVLFDDVWTEKFSQEIYALVNNKKGSRIIVTTRNMKVAESFKTNFHVDVHKLQCLPEDKAYELFCKKVFGGQCPTELEQMSIEIVKKCGGLPLAIVAIGGLLSTKPKNLSEWTKLSENLRIELERNVHLTSLDRILSLSYDDLPYHLKPCMLYFGIYPEDYTINRKRLTRQWMAEGFVYEKRLTRPLEDVAEEYLTELIQRSLVNASIIGFDGKVKSCQVHDVLREVIITKMEDLSFCHLIHKDNDEQVTVGNNRRFSXAAVTNNDLRNNRNSGIRAILVFNKGELSKDFMNELSAKFKLLKVLDFENSLLNYIPDNLGNLFHLRSLNLSHTKVTVLPKSIGMLVNLETLDLRQTKVRELPKEINKLTKLRLLPVYYRKYEGQYSMLNFTDGLKMKKGIGCLKSLQKLYFLEASDPGGEEDLIQELEKLTQLRKLGIKCVQQGHANALCAAIQEMRHLESLNIGAKDTEEILGLDLVSADSAPPRLRVLNLKCKLTKLPNWIPNLKYLVKLRLGLSNFGHDPLDSLKSLQNLLRLNLWDDAFAGESLHFKVGGFLKLKEIDLTRLNKLSSMFIDEKALPCLEHFRFKNNPQLKVLPQDLENLKKLQFLGFAEMPDELVDSIDPEKDGSRHWVINHIPFVQIRRNFGSQFHEYKLHRIPTQINV
>g26808.t1
MAETTVSFVLDQLYNLAIKEGTLLAGVNKDFNDIKVELESIKACLKDADTRASDDGGGGANEGVKAWVKQLREASFRIEDVIDEYVMYLEQRINHSGCIASLKKVAQMIKTMKQRHRIGSEMKDIKLSIGEIKERSLRYEFKTENGSGSSKGISQNGSFGDPRMASLFIEEAHVVGFESPRDELVSCLVEGTDELMLVSVVGMGGLGKTTLSNHVFHNKVVKKHFDCRCFITVSQSYTVRELLINMVKKFCKDCNEPIPKGLQTMDDKTLITQVRQYLESKSNNKGSRIIVTTRMMHVAEYFKKSFIVHVHKLQPLSPEKAWELFCNKAFRSNPGKQCPTELEELSVEIVQKCGGLPLAIVAIGGLLSTKPKTIFEWEKDYIINRKRITRQWMAEGFVKDEEKRLLEEIAEEHMTQLIHRSLVQVSKVDDEEVTVRITRRFSIAELNEQCISSTFAKFKLLKVLDFEKSMLNFVPNNLGNLFHLRQTQVHELPKEINNLTKLRLLPVYYRKYEEADHGGINLIEELKKLRQLRKLGIRRVRQEYGNALCATIQEMQHLESLNITVIAEEEILDLDFVSTPPPNLKVLNLKCKLTKLPTWIPKLKYLVKLRLGLSNFEHDPLDSLKNLPNLLRLNLWDDAFAGESLHFQVGGFPKLKELDLTRLNKLSSITIEKGALLGLDHFRFNNNPQLKVVPQDLKHLENLQFLGFADMPLELVESIDPRKGGECHWIIKHIPLVLIRRKVGSRFHDYELYPIPTISNV
>g26823.t1
MEFLSSIVGTVAEHTVVPIGRQASYLIFYKGNFSMLAVRVKDLEAAKERMTHSVEEEKRNGKNIETDVMNWLEKVNELIGKANQLQSDPRHANAKCSAWPFPNLILRHQLSRKATKIVKDVFEVQEKGKFDRIGYLPNLDGEASSFSSSTRGGENYETRESLKENIMKALAHHSSCNIGVYGLGGVGKTTLLEEVFEMSKQQKLFDTVVTANVTKDPDIKTIQGEIADLLGLRFDEETILGRARRLRERIKMEKNILVILDDIWTILDLKKVGIPFGGEHNGCKLLMASRNQDVLLQMDVPKDFTFKLGLMSENETWSLFQFMAGDVVKDSNLKGVAIHVSRKCAGLPLMVVTVARAMKGKWDVQSWKDTLRKLQINHHTDMDAKTYSALELSYDSLESDEVRDIFLLFAVMPDQDVRYFLKVAMGLDILKHIKTVDDARNRLYSIIHSLEAACLLLKVKTSGNIEMHDFVRDFAISIAHRDKHVFSRKQSDEECPTKDCLKRCTQVILGKFMHGLPQMIDCPNIKFFYLNGIEVIPPNILSSLTKLEELYMGNTFVNWEDVNSTAQNKNASIAELRKLPNLTTLELQIRETWMLPRDIQMVFEKLERYKIVVGDVWDWSDIVDGTSKTLMLKLGTNIHLEHGIKALIMGVDNLYLDDVDGIQNVEIVLGDNNSSASTVFRFRSLTLEHLETLQNFFSINEQKHQLLDPYVSTPLFNAQVAFPNLDTLKLSSLKLNKVWDDSHQSMCNLTSLIVKNCGGLKYLFLSSMVGSFKNLKHLEISNCSLMEEIIAKEERNNEIEEDIDVYSCARLNLYTTLSTRNSNFQDNKLPVITQQPPFIVEEVAFGSFKHLKLSEYPELKELWEIFQGEQLISTEKETQIIPRLKVLKCWYMDNLQCICKEGLQMDPVLQFLESIDVHQCSSLVKLVPSSVTFNYLTYLEVAFRKFNCLALSDYPELKDLCLRSFCYGKQAFVFPSLLRFMVKGCPQMEIFSSGVTVAPYLTRILVEEGKIRWKDGPHVENWAGPVLEGGVSNISTSLGPIGLDSNFSGDPGSKDDVSKNCKEAGPAHLPDSVTSDRCKRAKVKRTAGHPNLGCKFLTLQDHINRNAEVIKKKKAAKRKKQKSHMSNSMESDPIQSSAGMEIVVAESSNQRHPTPIPEGFGLEIVLPCGLGEQVNAPEVYCPTNRRVCGVSGLGELIGRNELSRTSSPISSGSNAAKDLCAAHHIIDIQEDIGMNYPDVGENHVQRIMECEARDRRLGSRVKRRKIRELVMVENLDFLALQETKLEVITDPLVHSLWGLADCGWASLPAEGNSGGILSVWNKVKASLVFTFTGVGFVGVCLDLLGESRRCFIINVYAKCNLRDKRSLWGNLLMSKGGFGDGLWCVLGDFKSVRDSFERRGVGVSPDGGQSNEMIAFDSFLHNLGMVDLPIIGRSFTWFHPNGISMSRLDRLLISPSWLDVWGTPNVWVLERDVSDHCPLVLRYNVNDWGPKPFHFNNFWLKNSDFKELVTKAWEDQRFEGWMGFVLKERLKGLKGVIKEWSGRTFGRLEVEKKRLIEEISGLDMKSETFGLEEREVTERKKLFDMLWKNLKNIDAMTYQRSRSRWLKEEDSNSRYFHNCIKARQRRNKVEALRTSMGWVEGPIPVRQEVVTYFRNHFANDEWQRPTLDGIEFPSLSRDNLENLTAILTLEEITAVVKDCDGSKSPGPDGFNFAFIKEFWEVMKYEVRIMFDQFHGNACLPKGLLSYFLTLIPKVKSPQALGDFRPISLLGCLYKMVAKVLATQLARVLGDLIPRTQSAFLKGRQLVEGVVVVNEVIDFARKEGKECMIFKVDFEKAYDSVDWGFLDYMLRRFGFDTKWREWMKACVCSGDMSILVNGSPTEQISIKRGLKQGDPLAPLLFLIVVEGLGALMRMAVERGRFKPFLVGRSGLLVSILQYADDTLCIGEATVENLWALKAVLRGFELASGLKVDFWKSCLVGVNVSGEFLHMATDFLNCRIGSLPFTYLGLPVGANPRVVSTWNPMISVIKRRLGAWGNKYVSLGGRIVLINSVLNSIPIFFLSYLKMPMKVWKEIVRIQRNFLWGGLSARRRISWVKWADVCRPKKDGGLGIRNLRLVNLSLLAKWRWKLLLEGNELWKSVLMAKYGDVVVGNVRLEATLPRNGCSAWWKDLCRLDSGVGWFEQVVVKKMGSGNSIKFWKDIWVGDQSFEDRFPRLFNMSVQQDLRIPEMGIWHNGVWRWGLLWRRNFFVWEEELVNELEELINNVTITEVEDRWEWSPDVNEGFSVKSLYIALDGMLLNHDILSNSQSFAFKNIWKSAVPSKVSALAWQVFLNRLPTKVNLARRGILQMVDSTCPVCGDVTETSSHLFLHCRFASTVWNALNRWLGVMVVLPADTVMSYCVLVGSGGNKKVRRGYSIVWLAFVWILWKVRNDRVFNNINGNIDDTVDLIQRISWQWYLHKTAKNSCLLYEWIWNPGECMIR
>g27171.t1
MAVELVGGAFLSAFLQVTFEKLASAGIQDYFRARKLNDKLLNKLNITLLSINVVLDDAELKQMRNSNVRAWLVAVKDAVLDAEDLLEEIDIEVSRCKLEAESRSNNITSKVWNFFNASSSSFDKEIESKMHKVLDNLEYLASKKDILELKSSTSDFGVGSSSQMSKKLPSTSLPVDSAIYGRDVETEIICDWLTSDTENDIHQLLIISIVGMGGMGKTTLAQHLYNDEEVEVIFDVKAWVSVSQEFDVFKVMRATLEGITGSTDDSRDLNMVQERLKEKLTGKRFLLVLDDIWNENLLQWEALKAPFNYGAVGSKILVTTRSLKVATIMQTDKGIQLEQLEEEYCWQLFSKHAFQDENPQINCDSKEIAKKIVEKCQGLPLALKTIGSLLYQKSSLFKFLRVLSLCHFILENELPDTIGNLKHLCHLDLSGTNIKMLPDSVCSLYKLQILKLRDCRNLTELPLNLHKLANLRYLDFHNTNVRNTPMDVGKLKNLQVLNMFYVDKGSGSNIRQLGELNLHETLVISELQNIVNPSHALAANLKNKVHLVVLGLEWKGNSDNSEKEREVLENLQPSKYLKGLTIWGYGSTRFPHWFGDNSLSNLVFLEMVNCENCVLLPPLGILPSLKELRIIGLSGIVVIGSEFFYGSGTSYSSVTIPFASLQTLLFHNMKGWEEWDCKIAVDAFPCLEVLSIIDCPNLKECFPEQLPHLMKLSITNCNQLVASAPLAPSIHGLHLSNCGSLNFDYLPSTLRIVEIDGMEGLLLEWVRHILSNIALESLKIVNCPTMYIPIGCCNYFLVDLKITGSCDSLRIFPLDLFPKLRSLKLKECSNLEMISHDHDHGLTSLEIIKCPKIVSFPMERFSAPDLDYLNISNLENLKSLSECLHTLFPSLSNLVIINCPQLEPFSDGSFPSSLKRMAFVGCSNFLLASLKRALGINTTLKTLHLENLDVVSFPDHGLLPSSITCLSVSSCENLTKLDYKGLCHLPSLEDLSLDCCYNLQCSSSILSMEVLLEFSQWMPNVLTSHGYKYIMLSVQRNLNKNFLPTASKDQNNKGCALLSASLQVALDRLASAEVMGYFQARKFNEKLLKKLNIMLLSINAAIDNAEQKQIRNQHVKAWLDARMSYVETTVEQIHLLVLEQQARPQLHFAFEILSLISVCTFLSFCTIMAVELVGGAFLSAFLQVTFQKLASAGIQNYFRARKLNDKLRKKLNITLLSINVVVDDAELKQIRNQPVKAWLDAVKDAVLDAEDLLEEIDIEVSRCKLEAESRSSTTAANKVWSFFNASSISFDREIKSKMQEVLENLEYLASKMDILGLKDTYSGFAVGSGNLVSQKLPSTSLPVDSVIYGRDVDKDVISNLLISNTKNDINYNLSIISLVSMGGMGKTTLAQHLYNDPRIEGKFDLKAWVCVSQDIDVFKVMRAILEGITGVTDDSRDLNMVQERLKGKLSGKRFLLVLDDIWNEKRDQWEALQTPFNYGAQGSKILVTTRSLNVASTTRSTIIHQLEKLQEEHCWKLFAKHAFQEENPQLNPELMEIGKRILQKCQGLPLALKTIGSLCYKKSALVEWTSILASEIWDLPEEESNIIPALILSYHHLPSHLKRCSEFNIQQLQELDLHGELSIFNMQNIVNPSDARTANLKNKVHLVKLNLEWNGNSDDSEKERDVLEKLQPSKHLKELSIQNYGGTRFSHWFGDDSLSNVVSLKLSNCENCVLLPSLGILSSLKELFVIGLSGIVVIGSEFYGNVLAFLLL
>g27408.t1
MSLQSPSSYSSSPNEYFSYQVFLSFRGTDTRYVFANNLYRALEDKGIHTFIDHTGLQRGDEITPTLIKTINESRIYIPIFSNNYASSSFCLDELVHIMHGFKVKGRLVLPVFYGVDPSDVRHQNDSYSLAEREKKFQNNEKNMERLYQWKIALNQAANIAGYHFNTGSDMNEYEHTVIGDIVQAVSNKINQAPLHVVDYPVGLEYRVRKVNSLLNESCNDEVCMIGIHGTGGIGKSTLARAVYNLVADQFECVCFLHDVRENSIKNGLEHLQEQLLYKTIRLEMKIGGVNEGIGIIKERLRHKKVLLILDDVNDLKQLKVLAGGLDWFGPNSRVIVTTRDKNLLTRHGIERIYEAEGLNCGESLELFKWMAFKAKKVDSIKDSIVNCAISYASGLPLAIDVIGSNLSGKPIAEWESILDKYKRIPPDDIQNILKVSFDGLDEEQKNLFLDIACFFKGFRLENIQAHYGHCIKHDVGVLVDKSLTKIDHGVVRLHDLIEYMGKEIVRKESPDHPEKRTRLWSHKDIVEVLEQNKRFQLHFKT
>g27409.t1
MALQSPSPTFPNEYFTYQVFLNFRGIDTRYGFTNNLYRALEDKGIHTFIDYNDLQRGDEITPTLIKTINDSRIYIPIFSINYASSSFCLDELVHIIHRVKEKGHLVLPVFYGVDPSDVRHQNGSYCKALTEHEKKFQNNEKNMERLFQWKIALNQTANISGYHINIGSDMNEYEHTFIGNIVQVVSNKINQAPLHVVDYPVGLESRVSKVNSLLNEACNDEVCMIGIHGTGGIAKHGLEHLQEQLLYKTIRLEMKIGGVNEGIGIIKERLHHKKVLLILDDIDKLKQLKFLAGGFDWFGPNSRVIITTRDKSLLTRHGIERIYEVDGFDKGESLELFMWMAFKTKKVDSINDDIVNRATSYASGLPLAIDVIGSNLSGTPIAEWESILDKYKRIPPNDIQNILKIHAHYGHCIKHDVGVLVDKSLTKIEQSGVLRLHDLIEDMGKEIVRKESPDHPEKRTRLWFHKDIVEVLEQNKGTSKTKMIYLDCPSKEVVINWNGKAFKKMTNLKTLVIKNEIESCGKLMFPSSIICNMPNVEVVKLTRSNLSLCLPIVIKWLANMRMLDLSGSDFRVLPECLKECTSLHELLLDECHSLEDICAIPPNLQRLSASNCTSLNSSSKSMLMNKKLHESGGTDFCFPSAEDEMIPEWFNHQSRETEGDEWDEIMYWHFYSMVHQSRAEAFPFWFRNKFPLIMIFFTNSKTKCEIRHSDPPFELSLTLFINDVKRNVEYIGTFVPLEMPPSHTCLFNLKLDLQEEIEFPDLLSGPELEQEIEQEKKWIYAKIRCRNRCMDKFHLYFKEENNVDNFRLTNPYEKRKLSYLSLSQQCYQPLPKKQRLLDMEDLDTELVEELQNRMSLLSL
>g27410.t1
MALKSPSSSSLFPNEYFNYQVFLNFRGIDTRHVFANNLYNALKDKGIHTFIDYNDLQRGDEITPTLIKTINESRIYIPIFSINYASSSFCLDELVHIMHGFKEKGRLVLPVFYGVDPSEVRHQNGHYCRALAEHEKKFQNNEKNMERLYHWKIALNQAANISGYHFKIGLDMNEYEHTFIGNIVQVVSKKMTGAPLHVVDYPVGLESRVCKVNSLLNEACNDEVCMIGIHGTGGIGKSTLARAVYNLIADQFECLCFLHDVRENSXKHGLEHLQEQLLYKTIRLEMKIGGVNEGIGIIKERLCQKKVLLILDNVDELKQLKFLAGGFDWFGPNSRVIITTRDKSLLTRHGIERIYEVDGFNKGESLELFKWMAFKTKKVDSVDDDIVNRAIIYASGLPLVIDAIGSNLLGKDIAEWESILDKYKRIPPEDIQNKLKVSYDGLDEEQKNLFLDIACFFNGFQLEKIHAHYGHCIKHDVGVLVDKSLIKIDHGVVRLHDLIEDMGKEIARKESPGHPEKRTRLCFHKDIVEVLEENKKLRRFPPLKLPSLKDLSLSIYVEIVHLTRSNLSLCLPMVIKCMANMRYLELSGSDFRVLPEYLKECTSLHTLGLDYCHSLEDICAIPPNLQILSALYCKSLNSSSKSMLLNKKWHESGGTDQYFLFPSAEDKMIPEWFNHQSRETESGTIGDVWMDAELSIDLWTNDFDRNVHYMNADFGRNVPPEIKLTCKATFNLYFKEENNADDIRFTNPYGKRKFDKLEHIYRNTSLSQCSQPLLKKQRLLDVEDLDIKSCEYEFGDLVSLGFVS
>g27411.t1
MALQSPPSSSPNEYFNYQVFLNFRGTDTRYVFTNNLYHALKDKGIHTFIDYNDLQRGNEITPTLIKTINESRIYIPIFSINYASSSFCLDELVHIMDGFKEKGRLVLPVFYGVDPSDVRHQNGSYCQALAEHEIKFQNNEKNMERLYQWKIALNQAANIAGYRFKIGSDMTEYEHTFIGDIVHVVSNKMKRTPLHVVDYPVGLESRVSKVNSLLNEACNDGVCMIGIHGTGGIGKSTLARAVYNLIADQFECLCFLHDVRENSIKHGLKHLQEQLLCKTIRLKMEIGVVNEGIGIIRERLRHKKVLLILDDVDDLKQLKFLAGGFDWFGPNSRVIITTRDKSLLIRHGIERIYEVDGFNKGESLELFKWMAFKNKKVDSINDDIVNRAIIYASGLPIAIDVIGSNLSGKPIAEWESTLDKYKRIPPDDIQNILKIHAHYGHCIKHDVGVLVDKSLTKIDQIGVVRLHDLIEDMGKEIVRKESPDHPEKRTRLWFHKDIIEVLEQNKGTSETKMIYLSCPSNEVVINWNGKAFKKMTNLKALVIKNEISNVSCLPNLEEFSFRNCENLITIDNSIGFLSKLEILNACGCTKLRSFPPLKLPSLNELDLCYCKSLQNFPEILDKMQELDEIYIEGTSIREIPVSFQNLIGLSSISIRIGRCEKLMLSSSIICNMPNMDNVTLTISNLSLGFPMVIKWFTNMTNLDLSGSDFRVLPECFKEFTSLDTLNISDCSSLEDICAFPPNLQRLFAENCKSLNSSSRSMLLNKKLHESGRTELFYFPSAEGEMIPEWFKHQSRGGSFNFWFRNKLPFIMIFFSTDSETNFDSDFDRLSSEENNLDHIRFTDPNSISQYQPFLKKQKLFDVEDLDTELVEEELEHHMSSNGQGVLLHMPVTPNES
>g27412.t1
MALQSPSSSSSSPNEYFDYQVFLSFRGTDTRFVFANNLYHALENKGIHTFIDHKDLQRGDEITPTLIKAINESRIYIPIFSKMYATSSFCLDELVHIMHGFKEKGRLVLPVFYGVDPSDVRHQKGSYSLAEREKKFQDNEKNMERLRQWKIALNQAANIAGDHFKTGSDMNEYEHTFIGNIVQVVSNKINRAPLHVVNYPVGLESRVSKVNSLLNDEACNAGICMIGIHGIGGIVKHGLEHLQEQLLFKTIGLEMKIGGVNEGIGIIKERLRHKKVLLILDDVDELKQLEFLAGGFDWFGPNSRVIITTRDKKLLTCHGIERIYEVEGLDCYESLELFKWKAFKTKKVDSIFNDDIVNRAISYASGLPLAIDVIASNLSGMHTAELKSMLDQYKRIPPKNIQDKLKVSFDGLDEESKNVFLDIACFFKGRSLKEVEGRLHAHYGYCIERHVEMLVDKSLTKIDENGVVWLHDLIEHMGKEIVRKESPDYPEKRSRLWFHKDIVEVLEQNKGTSESKMIYLDRLSKEVIINWNGEGLKNMTNLKTLVIKNANLSQGSQYFPSCISCNMPNVKFVQFHGSNLSLCLPMAIMLFAKTTRLDLSGSDFRVLPECLKECTSLHELLLDECHSLEKLHESGGSIRQYIIFPSAEGMNKLRHDTTSCEYEFGGNSPNKIKRMDYLKLFKWLRGCGSGAFSADEILLDFAMEKLSCSNKFWGTDTRYGFANNLYRALKDKGIHTFIDHKGLQRGDEITPTLIKTINESRIYIPIFSINYATSSFCLDELVHIMLGFREKRRLVVPVFYGVDPTDVRHQKGSYCEALAEHEKKFQNNEKNMERLCQWKIALNQAANISGYHFKIGSDMNEYEHTFIGKIVQAVSSKLINRVTLHVVGYPVGLESRVRKVNSLLNEDCNDGVCMIGIHGTGGIGKSTLARAVYNFIAHQFECLCFLHDVRENSLKHGLKHLQEQLLYKTIRLEMKIGGVNEGIGIIKERLRHKKVLLILDDVDHLKQLKFLAGGFDWFGPNSRVIITTRDKNLLTCHGIERIYEVEGLNTVESLELFKRVAFKTKKVDSINDDIVNRAIIYASGLPIAIDVIASNLSGKPFAEWKSMLDQYKRILHKDIQSILKVSFDSLDEEQKNVFLDIACFFKGRSLKEVEGILHAHYGYCIEHHVGVLVDKSLTKIDENGAVWLHDLIEHMGKEIVRKESPDYPEKRTRLWFHKDIVEVLEQSKGTSETKMIYLDCPSKEVEINWNGKGFKKMTNIKTLVIKNGYFSKGSRYFPSSLRVLEWKQYPSTPLSIMNKLTNFPPLKLPSLERLELSFCESLQSFPEILDKNEKLNEIDSMETSIKEIPVSFQNLIGLSEVDIQIETCVEIGFRCSCNRPYVRHVSHPNVIMWFPNMKSLDLSFSDFRILPECLKELTSLHTLKLNDCRSLEDISAIPPNLQILSAFNCKSLNSSSKSMLLNKKLHEHREIKVFRFPSAEGIGSHLYFAPEFEEEKYDEPWQELMPKLDEAFEKNEWIHAEIKCEVIDTFHLYFKEENNVNHIRFSNPNSISQSQPLLKMNDDDADDNNEDKMCLYSAYLLKTLKTRRMKTDPLKTTEDDDDDYTDTEENNEDQPLLKKQRLLDVGDLNTELVNEELQQYPQLFHFTSLSQCSQLLDDYQDTSLSQCSQPLDLELHL
>g27413.t1
MASTSSMSQTASHGKSKDEEDLHERSTKKVKDNMLHAMEGMVSTDTIEPTSDDGNGQSGTVDSKTKSYKGVVVGMEGKMDDEVIMEGSDTDDDDDLEEIDVEGIRVEDQKVGNYDCPIFVLSKAEEKRIHKPWKRGVIVKLLGRRIGYKALETRLKQMWVKKGIINIIDLGNDYYLVTFTHDFDHGTTLMNGPWFIYDHYLTVKEWSPDFHPXSDTIKKVAVWVRISGLPIEYYDSRVLKHIGNKIGSTVKVDKNTLMQERGKYARICVEVDLSKSLLAMFMIKGRKYNVEYEGLHLLCKSCGKFGHYSEGCAEKIKVVNGHQEGNENGGRNNGGGAAPDSSLDGPWMVVQKQKRIRKGKEKENVIAEGGGKKGPAKINATGNINGSRFVALMENNVEDMQQIDNHAETVIQPIVGGQVARESTIEKGRNKQINDIVNSHKKKSVGSGNNNRVVIANQGAGEICVEKDNSMGLSWQQKEPVMLVIMETRCNPDRLTRTFNLLGYDGFLSTDNAGFAGGIIVAWKLDLITVQLEEKKFQYMHMRASYPSGRDWFFTAVYASPQEDNRRMMWQDMKNIARNMHDPWLLAGDFNDIMSLHEKKGGAPXSIRKCNKFKERVDACHLLDIGFVGSKFTWRGPVYHGGQRIYERLDRALSNDLWRLEFPDGYVKVLPRLDFSDHHPLLVCPIDGVRHTAPKQFRFESAWLLDESYHTMLDSVWQDRTPVWQNLHIVRNNIDKWRLQSFDQIRRQKKELVARIGGIQRRFHAGSQSRGLVCLENKLQHDLNFILKKEELMWFQRSRAKWLKDGDRNTKYYQMKAVTRRRKNKVSMLRGEDKKWVENEEEIRGMANDFYKKLFSIKHFQSDWYQTDVTFPRLSNEVIEKLNAPIMNDEVKNALFLMNPWKAPGPDGFPAGFFQKSWSVVGQEICAFVKEVWSNPCIISEVNQTDICLIPKIQHPEYISQFRPISLCNSIYKVVSKVMVERLKDCIPIIISPYQTGFVPGRNIHENIIVAQEMTHSMVKMKGVKGYFAIKVDLSKAYDKLNWDFIWKILNEIKLPQSMINVIMHSITSVETNVKWNGARGNFFRPQRGIRQGDPISPYLFVMCIDKLSHLIIQAVNEGKWKAPKAGKHGPIVSHLMFADDLLLFGEATEEQMRCMVYILDKFCSLSGQQVSKEKTSIFFSSNTNRNLRDKLVRISGFRETNALGKYLGVPLIGRAPKKKDFDYVIDQVNSKLMHWKANQLSFAGRVTLAKSVLEAIPIYPMMTNIIPKACIDEIHRIQRKFIWGDTDQARRYHAVGWDMVSRPKQIGGLGLRRLNIMNTACILKLGRKIQLGVQDFWCEVLVGKYKRGMVDGMAVAKSSDSHLWKSIAKVWPYLDTYSWWTIGDGKTIDLCHDAWIEDGLRLEDCNLQIPEQLRGAKLIDIVNNGDWNWDELNTWIPNSITAKITALLPPNESNGNDQQVCKEDASGSFSIAEMYHALCDFNMTENFSVWQSIWKLKVPERVRAFIWIVKHDRLLTNVRKHRMGLGMSQCNYCRDQAETTLHVLRDCALIQPFWISVVNYSFRYQFFSSSLQDWIAMNVSNVGGNNSNNNWSSFWAIACHLAWTWRNKENHNEDFIRPIKPHEVVRQRIASYMLADKALRVEKPQQQIIVQVGWTPPDVGWVCLNVDGSCKDGVIGCGGVIRGNEGEWLHGFSKLIGRGDVYIAELWGVFEGLKLAKXMNFDKVEVRIDARVVLEDIVHKKASNICGKTLVGRICQLMEHEWEVVFKHSYREANYLADALAKNSFIVMDDACFFSDCPDFFQAVSSKLINRVTLHVADYPVGLESRVRKVNSLLNEACNDGVCMIGIHGTGGIAKHGLEHLQEQLLHNTITLEMKIGDVNEGVGIIKERLRRKKVLLILDDVDKLEQLKHLAGRLDWFGPNSRVIITTRDKSLLIGHGIERIYEVDGFDKGESVELFKWMAFKTQKVDSIDDDIVNRAISYASGLPLAIDVIGSNLSGKPIAEWKSMLDQYKRIPPKDIQSILKVSFDDLDEEPQNVFLDIACFFKGRSLKEVEGILNAHYGYCIKHHVGVLVDKSLTKIDYGVVRLHDLIEDMGKEVVRQEYPDTRLWFHKDIVEVLEQNKGTSKTKMIYLDCPSKEVEINWNGKAFKKMTNLKTLVIKNDLSGSDIRVLPEFFREFTSLGILHLKDCSSLEDICAFPPNLQRLFAENCKSLNSSSRSMLLNKKLYESGRTELFCFPSEGEMILGWFNHQSRETPPAEGERIWEWWPRTRETTFSFWFRNKFPFIMIFFSTSRDGWFLSGGPELSFDLCIGDFKRNVYVEDFGREHENHTYLYNLSMQEKVEYLTELMPKLDEAFEKNECIHAEIKLKYMDTFHLYLDTELVEDDDDDDDDDDDDDDDDDDDDDDDDDDDDTDTFLSTQENNEDQPLLKKQKLLDAEDLDA
>g27434.t1
MNEGSYPDRNDGLPLMSSDLFLKLDLEEVGIPFGNDHKGCKLVVTSRDLNVLNREMGTQKEFRLEVLLEEDSWKLFEKMAGDVVQDFNXKPIAIEVARRCAXLPLLIVTVAKALXKKSFFDWKSTLNELESFDQEGLHKKICSXLEXSYSCXESDELKSLFLLIGSFGLDYIXTGGLFLCYWGLGLYRHSRTLTNARNRYYKLINDLKASSLLLESGIEXVRVHDVVVDVAKSIASRTWPTYGVKRFTLIKQWPNIDELRKCHQIILPWSYIYKIPEKLECPELKLLLLQNVGDYLKVPDDFFSGMKELKVILLYGMMFTPSPPPSLCLLTKXQTLILSGCVLEDISIVAELKSLEILRXERSDIKELPKEIGQLTNLRMLNLTNCXGLXFIPANLISSLTSLEELYLGNCFIQWHKKGSKDHSNNASLEELRNLSHLTALDIMIQDASYWPXDLQVFEQLESYNIFVGDMWKWSLVWSVSDXESXRILKLXESRSSSILLDPGFNFLLXSAKDMCLAKIHVRNVLHELNREGFPQLKHLCIQXSTELQYIVNSMGLVHPYPALPNLETLALRNLFNLEEICHGPITIQSFTKLKSFEVKEIIAEQTSEADKEIDKIMFPKLRSLELENLPSLISICSIPLTANKCLKKCGENDDDKQCMLVALIDQKVGMPHLELLKLSNINSRKLWDDNLPDHSYIQNLTSLTIDKCXGIAXAFSSAVARELVNLQHLQISNCQMLGDIFVSDGKLVSHPSSQNPLSNDEVFLTQLLVVGYISKLGDIDNLPHGTLEVNMAQSTSSKFLQQTEAIVTVTDCPALEVVFEXKDLKAEGGRQTRLEMQLGTLTLKLLPMLKHIWSGNPNESFKFHNLVLLKVTEYQCLNHVFPLHTAKELQHLQELYIEECGIEIIVAQDEMADTVPILIFPELTSLSLRDLTHLRSFYNGFHTLDCPVLRDVDVLHCDKLELFTTMSLNFRDNFAVDTQTLPLLSIEKVVSNTKELILNSKDVTMLCNGQLNDETIYTVKDLRLRCFHDESDKFPSGHSETSMKLRSLVLVKLHNLKFICEEKSEVQPILRYIENLVVYRCSRLNNIVPSSVLFENLEQLEVGNCAGLENIVKSSTAISLQKLRKLCIDGCEMIEEIVAXNDENDASELAFMKLEYFRLSNLPRLRSFCKGRHGLKFPLLEKLFIIDCPMMETFSHGVLSAPKLRAVHVKEQDDWHWNGDLNTTIRKFVAKMNTKDD
>g27436.t1
MAMDAVISFAAKIAEFTIAPIGRQFGYILYYKGNLERVKNDFQKMEGMKDIVQHKVDEARRNGEEIEIIVQNWLNKVDNTVVEANKLIDSEGHAKAQCSMGHFPNLFTRHQLSRKTKKMSQEISQVIAEGKFETISYRVPAQVTVTPFGRGYEALDSRTSMLNEIMLDLKNPNIFIVGVYGMGGAGKTTLVTELAWQAENDRLFSVVVIATITDSPDLGKIQGQIADTLDMKFKKETKEGRAMQLRQRIINEKSILVILDDIWGKLDLTEVGIPFGDDHKGCKLVVTSRDRNVLNSEMGIQKEFRLDVLLEDDSWKLYEKMAGDVIQDFNIKPIAVEVAKLCSGLPLLIVTVAKALRKKHVSDWKDALNELKRFGQEGLHNKVYSTLELS
>g27438.t1
MEGMKDIVQHKVDEARRNGEEIEIIVQNWLNEVDNIVVEAKKLIDTEGHAKAHCSMGHFPNLFTRHQLSGKTKKMSQEISQVIAEGKFDTISYRVPAQVTVTPFGRGYEALDSRTSMLNEIMMELKNPNNSIIGVYGMGGVGKSKLVEQLAWQAKNDRLFSVVAIANITDCPDLEKIQXKIADDLDMKFNMQTKEGRAMQLRQRISNEKSILVILDDIWGKLDLTEVGIPFGDDHKGCKLVVTSRDLNVLNREMGTXKEFRLEVLLEEDSWKLFEKTAGEVVQDFNIKPIAIEVARCCAGLPLLIVIVAKALRKKHVVDWQDALNELKRSDQEGLPNKVYTSLELSYNFLESEELKLLFLFIGSFGLDHLYTGPLFTRSCGLGLYRNSRTLTNARTRYYKLINDLKASSLLLESKPELIRIHDVVRDVAKSISSRTRPTYGVPRFTMIQQFPEMDLLQKCHQIIMPWNYIYKLPDKLDCPELKLLTLCNAGDYLKVPDDFFSEMGAPKVVSLHGMMLTPSPPPSLCLLTKIQSLEITGCVLEDISIVAKLKSLEILSLERSDIKELPKEIGQLTNLRMLNLTNCSGLRFIPANLISSLTCLEELYMGNCFINWVVKGSKDQSNNASIDELGNLSHLTTLDIMIQDASVLPHDLQVFAKLERYNIYVGDRWKWPLVLSGHASETSRNLKLTDNRSPSIFLDCGFNFLLNSAENMWLNDIQCVRNVLYDLNRKGFPQVKHLCIQNTSLPSTELNRENSIGLQYIVNSMGLVYADPVLPNLETLSLQNLISLEEICHGPVPIHSFTKLKSFEVKGCHKLTNLLWYSLVRDLPQLLDIKISDCKMITDVIVFQISEVDIEINKIMFPKLRCLELEHLPNLTSFCSVPLAADKHLKKCGENYDDTQCIPVSLIDQKVEMPHLELLKLSNINSRKLWHDNLPGHSFIQNLTSLTIDECVNIMYAFSSSVARDLVNLKHLRISNCKRLEEIFVSDGKLSTVSNSVVFPSLETLEISHMEHLKSLWHNQLAPNSFCKLKQMTIQSCNKISNVFPSYVLDKLQNLEKLTITDCPALEVVFKTQSLQVECKSLMFSNLGQLKLTKCKSLKYVFPLSVAKELQHLQELCIIECGVESIVARDEMVDTSSSPILIFPELKSLRFRDLTQLQNFYHGLHTLDCPVLRDVDVFHCDKLVLFEPMSLNYQDSVTVDILLLLSIEKVVSNTSKLILNCKDVNMLCNGQLNDDPVYKVKDLSLRCFHDVCDKFPSDFLQRFINLDNLELSCSSFTEVLLNESFGTGHFEATMKLRRLKLDGLPNLKFICREKSEGVIDMFWVQG
>g27442.t1
MLNHRQVCATNLCPRCTVSAETTKHCLFTCTEADRIWKMCGLDHLLPTTADVDWFQWCKKVDVSHGSIMFITMWVVWCNRNNLIFNNIQASVHESIARIFSLASFCATAFDSHSSESNHNTPQRLVSWICPEEACKRVAMDAVISIAAKITEFTIAPIGRQFGYILRYKGTIERMKSDVQKMEGMKDSVQHTVDEARRNGEEIERIVQDWLNKVEHTVAETNELIESEGHSKAHCSMGHFPNLFTRHQLSRKTTKMSQEISQVIAEGKFDRISYRVPAQVTVTPLARGYEALDSRTSMLNEIMMELKNPNTYIIGVHGMGGVGKTKLVEQLAYQAEKIDRLFNVVAIATITGSPDLEKIQGQIADVLDLKFDKESKEGRAMQLHKRITNEKSILIILDDVWKKLDLTEVGIPFGDDHKGCKLVVTSRDRNVLISEMGIKKEFRLEVLLDEDSWKLFEKIAVPRTRFYTLINNLKASSLLLDSETETIRLHDVVKEVAKTIAYTTRPTYSVQRYTLVKQFPDMDELKKCHQIIVPWSYIYKLPEMLDCPELKLLLLHNIDGYLNVPDDFFSGMGELKLKSLEILILERSDIKELPKEIGQLTNLRMLNLTNCCGLRFIPSNLISSLTCLEELYMGNCFINWDIKGSKNQSNNASLDELGNLSHLTTLDIMIQDASVLPRDFQVFEKLERYNIYVGDMWKWSFYWSANASETSRNLKVTDNRSSSILLDRGFTFLLNSAEDMCLNNIQCVRDVLYELNREGFPQVKHLCIQDSTELQYIVNSMGLVHRYPALPNLETLALQNLFNLEEICHAILPIDCFSKLKSLEVKGCDKLKNLFPYSHGRNLPELHKIKISDCKMITEIIVVQTSEVDKDIDKIIFPKLCSLELENLPSLISLCSIPLKADKQCMPVALIDQKVVMPHLELLKLSKINSRKLWDDNLPGCSFIQNLTSLTIDKCDNIVYAFSSPVATELVSLKHLAISNCQMLAEIFVSDGKFGNLPLSRKAFSNYEVVFPNLETLEIFHMEQLKSLWHNQLAPNSFCKLKQLTIHYCDKLSKVFPSYVLDKLQNLEIATVTCCHALEVVFETQGLNANGGRQTRLEMQLRTLTLNRLPMLKQIWSGNPNESFKFQNLCHLKIIVSQDEMADTDPELIFPKLTSLSLRDLPQLRSFYDGSHNLNCPILKDVDVVHCEKLVLFKPKSQNDQDIVPVDTLPLFSFEKVVRNTKELILNSKDVAMLCNGQLNDEHIYTVTALQLRCFHNESENFPFGFFQRFINLKKLKNSKDD
>g27527.t1
MLVCNRLGCSSTIQLDLLSEDDAWIMFQRHAGLSKVXTKYLLDXGRKIANECKRLPIAIXAIASSLKGKQHREEWDVALNSLQKHMFVDGVDNDLAEIYKCLKFSYDYLKNKNAEKLFLLCSVFQEDEEISTEILTRLGIGVGLFEECYDKYTNARNLVAVAKNKLLDSCLLLQTNEGKEIMLPTLERYHLTDYYGMIYDSSLSKCVSLKNDCLSEATFKHVMETAEHLKLGRIKKEWTNIIPEIVPIDEGMNDLIKLRLKDDSQLQCLVDTQHIGSSQAPNVFSKLVVLKLKRMKQFEELCNGPISLDSMNSLEELTIMFCRNLRSLFKGNVNLCNLKTVKIKACSRLVSVFHLSPFGSLPLLEELNISESTGVSELWRCYWRSRWWCNFSVGSGVLVLRFGVAGVVEVVMAVFGFGVAGVWFRSLCIWVDLFRVGVGCFILEWCFVSLVFISPLPASWWCLCRCRDLFALVLVLLLSGCVGDCSGSRESEGCFSDLGLGDFVKNYSLLAAPLTALLKKDSFEWNQVANEAFEQLKAAMSAAPVLALPNFADRFILETDASGAGMGAVLIQANHPICYYSKQFCPRLLAASTYVRELCAITSAVKKWRTYLLGGTFTIHTDQRSLRELMTQVIQTPEQQFYLAKLLGYSYEIVYKPGAQNRVADAFSRVHCLALSIPHLEFIDKLKEQLLKDDDFQQFVNKVLEKPDEYQHFQVLNGLLFFKGKLFLPNNSPFKQVLLEEFHASLTGGHNGIHKTFGRLQENVVWFGMRKDVETFVKSCVVCQQTKASNHAPYGLLQPLPLPDRVCEDISMDFIVGLPSFQTSTVVLVVVDRLSKAAHFGMLPTHFTAAKVAELFSVMVCKLHGMPRSIVSDRDPIFLSHFWQELFRLSGTKLRMSTAYHPQSDGQTEIVNKILQQYLRCFVHNKPKQWGAYLHWAEWSYNTATHTATGLTPFQVVYGRIPPALPSYIPGSTQLQAVEATLMDRETVLQELKQKLLKAQTIMKAIADQKHIPHKFDVGDLVFVKLRPYRQVSVAGKRVHKLSKRYYGPFKLIKAIGEVAFQLELPPSSRIHPVFHVSQLKPLFGEADKALDLPAEAVDNQPVIKPLAVMDWKKDEETKEWQVNFEEPGDVMNSVNEPAQEETQGTTNNDIVMGPKVKEKRSAKLSPHLTDYVLPNWRKRNDK
>g27529.t1
MNDTERGKELANKKEQIKILIETRKELAIGLPAHLPDVERYSSQHYIPFKSRESKYKELLEALKDDSNYIVGLQGMGGTGKTTLAKEVGKKLKQSKEFTQVIDTTVSFSPDIKEIQDDIAGPLGLKFDDCNESDRPKKLWSRLTNGEKILLILDDVWGDINFNEIGIPYSDNRKGCNVLVTTRNMLVCNRLGCSSTIQLDLLSEDDAWIMFQRHAGLSKVSTKYLLDKGRKIANECKRLPIAIAAIASSLKGKQHREEWDVALNSLQKHMFVDGVDNDLADIYKCLKFSYDYLKNKNAEELFLLCSVFQEDEEISTEILTRLGIGVGLFEECYDKYNNARNLVAVAKNKLLDSCLLLQTNEGKVKMHDLVREVAQWIAKKDQTQVEITLPTLERYHLTQGSRVIYDSSLSKCVSVANDCLSEATFKHVMQTAEHVKLDRIKKGWRNIMSEIVPIDHGMNDVIKLHLKDDSQLRYKSKGTTSTKIPSVVSEDQPQACSISTETSSYCLNIWERAQCLSRQSHILCNIKVMELYDVSKIKSVFMLSITPKMSLESLTIEDCDDLEHIVVDCGDCSGGVELGNVFPKLKELYVYGSLKSLKLHYLSSLIGLCPKQYQTTFPALKELDLGKCSQVDAKSIGDFTSRYQDNTTIKSTGTGYVPGTDTRMILLRCLSQLSQLIIHECNELKHIIEDDIENAMSSKTCSFPVLKTLTVVNCNKLKSVFPISMSKELPKLEVMIIGEADELEEIFKSVDYDVREELMGLFRQLMPLPRGSKTTKDCAAEIEVQVAQEHMMISSQKEMNRTPKAEFEINENVPDLEIPSIATLPTNSEELISEQSTSQQHSLGDIDTTIKFSQEYGNGQIDIPFPVSATECLNIEDVNVGGSHETTQTNNQVSLNDNAFMQVSSTIQQQFPKDDEIIVSGLGMPSIGNSPTNSQELMNEQSMHQQCLRNQEHPLGEIDATMKSSQVEMKQTPEAMRKLVENVPDLEIPSLALLRTNSEELMDQQSMGEVDTTTKPSRGHNGIDTVVEEGTTSACDKTITSSTHLEDGDGKISIPSFSTVNTKPPTTKYVDIGDSQETNAMEDINKLIEEDPLLALLALEKLLTGQVSISPVRVLLQELKTLMDSSSDLDHLVSNQESISKLNSLSHRLNQHQGMLTSDVKDFVEKVQNFFNENIIKHATSQQVLKKHNQLLDSKTDLMNKLWSIKSTQTHIDSETSTTNAQIHEVSLQIDELRKKLADLEDQRDSLKSVVNKCDVQKMKLKAECTELAQQSKKFFSALASSEVCIREAEHARNLAKEGFANLKSSFPRF
>g27806.t1
MAEAVLELVLHNLNSLIHKKLTLFLGFDQDFKSLSSLLTAIKATLEDAEEKQFTDRAIKDWLLKLKDAAHVLDDILDECATNALEMECKGLSHKVQSSLLSSFYPKHVAFRYKIAKKMKIIRERLDEIAEERSKCHLTEMVKEKRNGFLDWRQTTSIITQPQVYGRDEQKGKIVDFFVGDASQLDDLSVYSIVGLGGLGKTTLAQLVFNHESVVNHFEMRIWVCVSDDFSLKKMTKAIIESATKKACEDLDMEPLQRKLQDLLQRKRFLLVLDDVWNEKQEKWQRLRSMLACGGKGASILVTTRLTKVAEIMGTIPRYELSKLSDKDCWELFKQQAFGPNEVGRAELVVIGKEILKKCGGVPLAAIALGSLLRFKREESEWLFVKESKLLNLQDEDYVMLALRLSYLNLPIKLRQCFAFCALFLKDERIIAQIRNHNEEVAKEGRALAIIHAALHDDIFIKILNLETAKEAWDKLKEEFQGSERTKKMQVLNLRREFEALKMKDSETVREFSDRISKVVSQIRLLGEDLGDQRVVEKNLVCLLERFEAKISSLEETKDFSQITLAELVNALQATEHRSLRMEENVEGAFVAKGKNQNYNSFEKKSFDEKKGKEEEVNNKEESWKKKFPTCQHCKKDTHLEXYCWYRPDVKCRACNQLGHVQKVCKNKANQQGQQAQFVEHHQQEEQLFMASCYSISSSKETWLIDSGCTNHMTHNVGIFKELDKSFYSKVTRGNGEHVDVKGKGIVAVETLSDVWCGFGIGFSVDVGAYVGCVVSKKNASSRANIVLDKITHKGSSFSFRCRSTVHPETFSFPYTCPDFFTTCFFGPAKYTSHIRDLSSDDYSEIMMLQGNQFESLQNQNADIMTKALSKG
>g28100.t1
MASFLFDLVKSYVEKLIDGAVAEASHVFCFTCIVKEFEEERARLEPESITVLQRVQVARQRDNDIQANGKELTNYLKDIKRLLEKGGTFVNIEVPRPLPGVEHYSSTDYIPFKSREAKYKELLDALKDDNNYITGLHGMAGNGKTTLAKEVGKELKQSEQFAFVVDTTVSFTPDVKKIQDDIAGSLGLEWGNCTESDRPKKLWSRLTNGDKILVILDDVWDQGPRLDFEAIGIPKQDNHKCCRFLVTSRSIKTFDIMDCDKRIELGRLSEDDAWLMFKRYARIHDSSPKKLIDKAREIAKECKQLPIAISVIASSLKGPQNREHEWEVTLNSLKLKQPVSLHGVDDDDMVLIYNCLNITYANLKHEKAKELFFLCSVFREDEEYSIEVLTRLCIGLGLFGEDYGSYNDARNQVIVAKNMLVDSCLLLEVDEELLRMHDLEITLPELQRYHIDRRGYCFDLERTKSPKCVLFRGDEACQFSEETLKYCMQTAETLFLEGIKGEWRNLMPEIVEIVGCTRTGTNGKFGRTIQWNPFL
>g28135.t1
MSLSWIPLLPHIIRTLTSRRPPVQRDTDDKTQSYRYDVFISFRGSDTRNTFVDHLYSHLIRKGIFTFKDDKQLQKGESISPQLLQAIQHSRVSIIVFSKDYASSTWCLDEMVAIANCRADLKQIVFPVFYDVDPSHVRQQNGVYESAFVLHTEKFKDDPHKVNGWKKAMTGFAGSAGWDVRNKQEVEEIEKIVQAVIEKLGHKFSGNADDLIGIQPQVKTLENLLKLDSDDDTFRVLGILGMDGIGKTTLATILYDMITHHYQFGACCFIENVSTIYRGGGAIAVQKQILHQTLKEKNLDEYSPSEISGIITHRLYNMKVLLVLDDVDQIEQLQELHINPKLLSPGSRIIITTRDVHILKLFGEHKKHEVKLMNDNDAKELLCRKAFKSDNSSGDYAKLIPRVLKYAQGLPLAIRVMGSFLYDRNTTQWRATLKGLENNPDSGIMKVLQSSFEGLELREREFFLHVACFFEGEREDYVRRILDACGLHPEIGISLLAEKSFITIRNQEIHMHKMLQELGKKIVREQHPDEPRLWSRLWLYRDLHDVMITKLRLPNLKRMDLSNSKNLKVTPCFEMIQNLERLDLSGCINLLEVHPSIGLLTSLVFLSLQNCSSLVSLDFGNAPRLRYLKVLRLSDCTKLENTPNFSGLSNLQYLDMDRCASLSTIHESVGALADMRFLSLRDCANLVAEPLHFRCGFDIVLPWHEETIYGNDLILKIFHHWFKGGSKVRINDPAMDVEWLGFLFYVKFELNNHPVLSSSSHQSLSSSLAHPFYLSFESEYTEERFDMPLNLELNKVDGKQYLWMIYISQEHCHFVKTGAHITFKACKGLIMKEWGLRVVTKTDTEGSRMKRSVQLPLENVKAIQSSSSSFEPKIQLPYNWLVSDEDEAERDEAKGKETDLSNLGLYP
>g28136.t1
MGGIGKTTLATVLYDTISHHYQFDACCFIENVSTIYRDGGAIAVQKQILHQTLKEQNLDAHSPSEISGIIVNRLYNMKLLVVLDDVDQFEQLQELHINPKLLRPGSRIIITTRDVHILELYGADIIHEVELLNDNDAHDLLCRKAFKSDYSRNTFAELIPEEAIETKAIVLDQKEDGFKFNKLQPYDLVELNMPDSNIEQLWEGIQCLPCLKRMDLSNSKNLKMTPCFDGILNLERLDLTGCINLLQVHPSIGLLSELVFLSLQKCSSLVHLDFGSPLRLWSLRVLRLSGCTKLKSTPDFTGALNLEYLDVDQCRSLSTFHGSLAKLRVLSLRDCTKLVRLSDSLDKMTSLITLDLYGCMKYQYLSVNSAMGSLIFLDLSFCNISIVPDAIGELRGLERLNLQGNNFIRLPSTIQRLSSLAYLNLSHCHKLQYLPSAPTKSAPSDSVGRYFKTTSGSRDHRSGLYVFDCLEMDGSMWRSSIDHQYEWLQRLFKFSGPFYHHFRHSRHRRPSFRRRFRQPSPPSESQQPIRPIPKATSATVKPRALTRHPSHRRFPPTRRRRNRDVWGPSPERKNRHLIETTRTLLLHGNVPFRFWGDAVLTACYLINRMPSSVLDGNIPHSILFLHSPLHSVPPRVFGSTCFVHNLSPGLDKLSARSLKCVFLGYHRSQKGYRCYSPTLRRYLVSADVTFFESVPYFEPNNLTPEPLQDTTPEPIQEVTIVPLEPCQSVPPDTPPVDPPXSKPLQTYQRRPKPSAPTPVPKTIEDSPPTPSPSPDPVPQPEPNLPDVIRKGEALSHPEWRQAMIDEMCALQSSGTWELVPLPPGKSLGYTQIFGLNYSDTFSPVAKMASIRLLLSIAAIQHWPLHQLDIKNAFLHGDLDEEVYMEQPPGFVAQGELSNMVCRLHMSLYGLKQSPRAWFGRFSTAVQQFGLIRSEADHSVFYXHSVQXCIYLIVYVDDIVITGSDQQGILQLKQYLSNQFQTKDLGKLRYFLGIEVAQSKDGIVISQRKYAMDILEETGLLNAKPVDTPMDPNVKLLPNQGEPLSDSGRYRRLVGKLNYLTVTRPDISFAVSVVSQFLNSPCQEHMDAVIRILKYIKGAPGKGLIYKDRGHTQIVGYLDADWAGSPIDRRSTSGYCVLVGGNLISWKSKKQNVVARSSAEAEYRAMALVTCELIWLKQLLKELQFENAKPMTLICDNQAALHIASNPVFHERTKHIEIDCHFVREKIESGDIVTNFVNSNDQLADVFTKSLRALKGMTQMSATLSDAEKTEMDEKALSSIILCLGDKQQLYFFRMVENKSVVEQLTEFNKIIDDLANVDVNLEDEDKAFHLLCALPKSYEHLKDAXLYGKEGTITLDEVQSALRTKELTKFKDLKVDDGAEGLSVVKGRSENGGKGKWKNGSKSRPKGDGGSKFKCYYCQEPGHFKKDCPQRGGGGSSSAQVAVSDEVYEEGYESAGALIVTCLEP
>g28139.t1
MVFKDDMELRRGESISPQLLQAIQDSRVSIVVFSKDYASSTWCLDEMAAIYYRHQLKQIIYPVFYDVDPSHVRKQNGVYENAFVLHTETFKDDVHKVNKWKRAMTCLAGLAGCDVRNKPEFEEIKKIVQDVIKTLGHRFSSFANDLIGTQLRVEALKSQLRLSSKDDGLRVLGILGMGGIGKTTLATVLLYNMKLLIVLDDVDLSEQLQELHIDPKLLCRGSRIIITTRDVHILKEYGADKIHEVELMKDSDAHDLLCRKAFKCDYSSSNFAELIPEVLKYAQGLPLAITAIGSFLCTRSYMEWRAKLDELRDNPDTRIMKVLQMSFDGLEPTEREIFLHVACFFYGEKEDYVRRILDACDLHPNIGIPIIAEKSLITIKNQEIHMHKMLIELGKKNIRDPHPDEPRLWSRLWLYRDLHDAMIAKQDKIKAKAIILNQREDVSKFKKLMDEEDLSKTIPGDSDVNHDKAHLWDTKKDFPLAVPKRKNTGKDLENLKVLILSSSKFPGSFKFLSDSLRYLLWNGCPLTYLPSNFQPYKLVELNMPDSRIEKLWEGIQDLPDLKRMDMSNSKNLKVTPRFERMKNLERLDLTGCISLVEVHPSIGLLTKLEFLSLQNCTSLVTLLYRYAPSLISLRVLSLSGCEKLENTLDFKHLSNLEYLDMDRCASLSTIHESIGALAELRFLSLRYCINLVEIPGLNNMTSLTTLDIYGCSKLTSLPLIVFNHSSRLESLLFLDLSYCNISEVPDAIGKLSCLERLNLQGNDFTELPSSLRYLDNLSYLNLSHCNKLPSLPELASENGPSDSVGRYFKTTSGSRNHRSGLYAFDVSSNCAKNHRLFLHCIPNWIQRLLKEPLHFRCGFDLVLPWYENNSFYSSNGFIPMIFHQRFAGGSIVRINDPVMDVDCLGFLFYVTFELNYHHVPSSSSHQSLSSSLPHPFYLSFESECTEERFDMPLNLESNKADDLNYVWLIYISREHCHFVKTGAHITFKAHQGLIIKKWGLRAITKKDTQDSTMEMSVPVHLPLENVKVKQRSDRSSFEPKIQLPYNWLVSDEDEAERDEAKGKETHLFNLGLLTQSSQ
>g28140.t1
MSLSWIPTLPDIIRSLTGPRSSVQRGTDDRYEYDVFISFRGSDTRNTFVDHLYSHLIRKDEMAAIADCRAHFKQIVFPVFYDVDPSHVRKQNGVYETAFVLHTETFKDDPHKVNGWKKAMTGFAGSAGWDVRNKQEVEEIEKIVQAVIEKLGHKFSGYADDLIGIQSQVKALEKLLQLSSHDDRCLVLGIWGMDGIGKTTLATVLYDTISHHYQYGACCFIHNVSAIYKDGGAIAVQKKILHQTLKEKDLDAYSRSEISGIITKRLFNMKLLVVLDDVDQSEQLEELQIKINLLCPGSRIIITTRDVHILELFGAHKIHKVKLMNDNDAQELLCRKAFKSDNSSSDYAELIPKVLKYAQGLPLAIRVMGSFLYNRNTTQWRAFLKGLENNPDSEIMKVLQSSFEGLEPRLKEIFLHIACFFEGEREDYVARILDACGLLPEIGISLLAEKSFITIRNEEIHMHKTLQELGKEIAREGHPYEPRLWSRLWLYRDLHNAMITKLV
>g28151.t1
MDSDSIQSYRYKYDVFISFRGVDTRNTFVDHLYAHLTRKGILAFKDDKLLQKGESISSQLLQAIKDSRVSIVVFSKDYASSTWCLDEMTAIDECSKRLKQVVFPVFCDIDPSHVRKQNGIYEDAFVLHTEQLKHDPDKVAQWKSAMTSLAGSVGWDVRNRPEFVEIEEIIEAVIKNLGHKFKGSADDLIGIQPRLEALESLFKLSSKNGGFQVLGIWGMGGIGKTTLATVLYDRISYQFDACCYIENVRKIYEDGGSIAVQKQILCRTLEEKVLDPHSPSEIARIVRNRLHNIKLLVVLDNVDQIEQINELDIKHVLLHPESRIIIITRDEHILKAYGAETVYEVELMNCNEAHKLLCRKAFISDYSSSKFAELIPEVLKYTQCLPLAIRVIGSFLHSRNAKQWKATLDRLRNSPPDKILKVLQVSYEGLDEEDKEIFLHIACFFKGERKDYVSRILDACGLHPDIGIPLLAEKSLITIKNEEIHMHEMLQELGKKIVRGQHPDEPGFWSRLWLYRDFHHVIMTEKKAIEAKAIVLNQKEDDFKFNELRAEDLSKMEHLKLLILNHKNFSGRLSFLSNSLRYLLWNGYPFISLPSNFQPYHLVELNLPGSSVEQLWTDIQCFGLCWGRVTLETGCCNVHYRSHVVSDTNATTEPVFCTKDSPTVIRISLLLMPRPVVVPVVQN
>g28233.t1
MASSSNSSSLALVTLPNKRKNYDVFVTFRGEDTRNNITDFLFNALEDKGVYIFRDDTNLPKGESIGPELLRAIEDSQIFVVIFSKNYASSTWCLQELEKICECIQVSGKHVLPVFYDVDPSEAVGICGMGGTGKTTLATALYARFSNQFGACCFIDDEKIVMHNLLEELGRKIVQENSSEDPRKWKRLWFHEQLYGAMSYNMLPFPTAMNWDLIPSNNFLCNIGLDIFNCPKLDERGCIMAFSWMTKFIQENQQFYGEIDIVIPGSEIPSWFNNQSEGDRILIDNSSIKYDIKNDIIGFGTMDVKFDYCHGLAMEVKNCGYGWLHKQDLQEYNLTTMDPVDSLALKFKSLTIEDEATIWMTYNDAKASPSNVVKLFGCHQGGKRGTTSISSMDSDSIQSYRYRYDVFISFRGSDTRNTFVDHLYAHLTRKGILAFKDDKLLQKGESISSQLLQAIKVSRVSIVVFSKDYASSTWCLDEMTAIDECSKKLKQVVFPVFCDIDPSHVRKQNGVYEDAFVLHTQQLKHDPDKVAQWKSAMTSLAGSAGWDVSNKPEFEEIEKIVEAVIKKLGHKFSGSADDLIGIQPRLEALESLLKLSSKNDGFQVLGIRGMGGIGKTTLATVLYDKISYQFDACCYIENVRKIYEDGGSIAVQKQILCRTIEEKILDTHSPSEIARIVRNRLHNIKLLVVLDNVDQIEQLHELDIKHVLLHPESRIIIITRDEHILRAYGADIVYEVELMNGNDAHKLLCRKAFISDYTSSTFAELILEVLKYTQGLPLAIRVIGSFLHSRNAKQWKATLDRLRNSPPDKILKVLQVSYEGLDEEDKEIFLHIACFFKGERKDYVSRILDACGLHPDIGIPLLAEKSLITIKNEEIHMHEMLQELGKKIVRGQHPDEPGCWSRLWLYRDFQYVMMTEKKAIDAKAVILNQKVDDFKLNELRAEDLSKMEQLKMLILNHKNFSGRPSFLSNSLRYLLWNGYPFISLPSNFQPYHLVELNLPDSSIEQLWTDTQQLSYLKRMDLSNSKNLKMTPCFKGMQNLERLDLTGCINLWHLHSSIGLLTELQFLSLQNCSSLEPHHFRCGFDIILPWLWRDIPYWFDYRFKRVSGSPHQSLSAPHPHPFYLSFESEYTEERFDMPLNLERNMVDGKNYLWTIYISQEHCHFVKTGARIRFKAGQGLIMKEWGLRMLTKKEIEDSEEATLGNKNLRKDRPLLVIDNVEESNNKFEPKIQLPYNWLLSDEDEAMIDETKRKEIGLSNLGLLTA
>g28555.t1
MECSRAIDQMVVPVFYDVDPSDVCYHETMNGEAFKDLAQKISKKDESSYGNNISGFVVDSRNESEESDIFKVVDHVTNLLDSQQSKDTKLLGIWGMGGIGKTTLAKAAYNKIRHDFEAKSFLLNVREVWEQDNGEVSLQQRLLSDIYKTTKIKIDTAESGKVILQESLQQKRIFLVLDNVNKMEQLDAMCQSHNWFGEGSRIIITTRDFDILGRLGVDEIYRINEMDENESLELFCWHAFKQPNPIQGFVDLSKNVVEYCGGLPLALQVIVDN
>g28557.t1
MVHSGQTDVSRAVVARFGSDGSGSLPQGNSTRSSSNNDMNPSWIYDVFLSFCDKDTGDSFASDLYTALTASEIVVFRDDDKLRNQDKIITLTPSVLHAIEGSRISIIVFSINFADSMRCLHELEKIMECGRTIDQVVVPVFYDVDPSGVLHQKVKNQKTLYYLGYGIWGMGGIGKTTIAKAAYNKIHRDFEAKSFLLNVREVWKQDNGKVSLQQKLLSDIYKTTNVKIDTVESGKMILQEILCQKRIFLVLDDVNELDQLNALCGNRNWFGQGSKIIITTRDDDLLCRLKVDHSYKMKEMDDNESIEHFSWHAFKQPNPIEGFADLSRDVVMYSRGLPLSLQVMGSFLSTRKTKTEWTSELKKLKSIDSDADNVHQALGLSFDNLSDNDLKETFLDIACLNLSGMYRDDLIQIFEKDRHFTERGLNTLVQNCLVAVDSENMIKMHDLVEEVARKIRKEKSTAMAEGRIYDVFLSFRGEDTRAKFISHLYASLQNAGIYVFRDDDEIQRGDRISVSLLQAIGKSRISIVALSRNYANSRWCMLELENIMDISRTQGMVVVPVFYEIDPSEVRHQTGKFGEDFESLVSRIASDTDSTKLINWKTALTEVGGTAGVVIINSRNESEDIRKVVDHVTNLLDRTDLFVADHPVGVESRVQDVIQLLNNRQSKDTLLLGIWGMGGIGKTTLAKAAYNKIRHDFEAKSFLLNVRDVWEQDNGKVSLQQRLLSDIYKTTKINIDTVESGKVILQERLHQKRMFLVLDDVNKADQLNALCGSREWFGKGSRIIITTRDDDILRRLEADYVYRMNEMDDNESLELFCWHAFKQPIPVEGFADLSRDVVKYSGGLPLALQVIGSFLLTRRRKNEWKDALGKLILIPNDEVLEKLRISFDGLRDDDMKEIFLDIAFFFIGMDQEDVITILKDCGHYADIGISVLVQQSLITVDRKNKIGMHDLLRDMRRAIVRKKSTEGGRVPSRLWHYEEVNYVLSKDTRTLDVKGLTLKMSRTDSTICLETKPFQKMDKLKLLQLAGVRLSGDYRYLSKDLRWLCWHGFPLKCTPADFYQEHLVAVDLKYSNLERVWKKSQLEEDIEQMTSLTTLAADNTAITRVPFAVSWMSPTNGILSLVQTFAGTSSLEFLDEQNDSFYGLPSIFKDLQDLQRLWLKFDSEVQLNQTLASILDNLQTKSCAELDTMQKIQSSSFVTSASTHCCSQVQSSSSQNSLTSLLIQMGMNCHVTDTLRQNILQKMPPKGSGLLPGDNYPDWLSFNDNGSSVTFELYKRDGLSASADEEEWQKVVSNTEPGDIVKVIVVFENKFIVKKTTVYLIYDEPIDEKTKHCIEPDHKNVIVSSSDGNIFGRLFFRLPPLVRAVLISRPFWSYDSVYR
>g29453.t1
MAISFVSDITASLIAKLASFAYEEVSQAYGVYEDLQGFKETLSIVSGVLMDTEEKKNQQHALHEWLRQIQNICFDAEDLLDEFELQDKQKEVEKASGSRRVKVRNFFSTSNPLAFHFRMAREIKEIRGRLDKVAADRTKFGLVTVDPSRLVVQQREMTYPDIGASSVIGRENEKDDIINLLKQPHLHCDADGDKGMCVIPIVGIGGLGKTTLAKSVFNDERVDQLFQLKMWACVSNDFDIKKIMIQIINSATVSFLTSSSTPPSGLAHQENVNNLDILQLVSRLRLKVFGQKFLVVLDDVWNDNRAKWLELKDLIKVGAPGSKIIVTTRSNSIALMMGDVPLYVLKGLSPKDCLSLFVKWAFKEGEEEKHPNLVEIGKEILKKCHGVPLAVRTLGSSLFSNFDISKWEYVRDSEMWNLDQKKDDILPALKLSYDQMPTYLRQCFAYFSLYPKDYIFTSYEICSHWEALGLVNCLNGSETLESIARKYIDELHSRSFIMDVIDFGFICQFKVHDLIHDLALYIAREDFAVVESHTRNIPQQLVTLPEWIVCAMDTLETLVISNLPGLKMLPLFLTTMTHLKRLYITNCFQLLSLTSGMRHLTALEDLRIKGCPVLCSRCQPLYGEYWPMIVHIKTIFIGKVTIEEEELLGGYPF
>g29455.t1
MAESIVFDIANSVLGKLASYAYEEASRTYGVYEDLQGLKDTLTIVSGVLLDAEEKMHAEETKNQQHALRKWLRQIQNICFDAEHVLDDFELQDKKKDIVKASGSTWVKVRNFFSTSNPLAFRIKMAHQINKIKGRLDKVAADGTKFRLVSVDPRLVEQRREMTYPDVDTSSVIGRENEINEIIKLLMQPHPKGDGDGDKSICVIPIVGIGGLGKTTLAKSVFNDKRVDQIFQLKMWVCISDDFDIRKIIIKIINSATASFFTSSSTPSSSLPHQENINNLDIVQLVSHLKQKLSGQKFLVVLDDVWNDDRTKWLELKDLIKVGAPGSKIIVTTRSNSIALMMGDVPSCVLKGLSPEDCLSLFVKWAFKEGEEIKYPNLVEIGKEIVKKCQGVPLAVRTLGSSLFSNFDTSKWITVRDSEMWNLEQKKDDILPALKLSYDQMPSYLRQCFAYFSLYPKDHVFDRYVMCSLWVALGLVQSLNPNEKLESIAGKYIDELHSRSFIQDVNDYGAWCDFKVHDLIHDLALYVAREDFVAVDSHTQNIPQQVRHLSVVEEEALDLTLFPKSRSVRSILFPIFRLGLENESVLDTWVGCGNLNLSLNNENPTETLSMKHLYLLGFPRVSTLPGWIADAKNTLETLVISYFPNLKSLPECLTKMTCLKRFSIIDCRQLLSFPIDMHLLTALEYLYIRNCPELSQKCQPASGEYWPMISHIKSIFTKELTGEEEDDYIPPF
>g29457.t1
MAETFVFDIANSLLGKLSSYVYEKASRAYGVYDDLNSFKDTLSIVSGLLLDAEEKKNQQQHALREWLRQIQNICYDAEDILDKFELQDKQKQVVKSSSCIRLKVRRLISYSNNRLIFRDKMACKIKEIKERLDKVAADGTRFGLATVSVGSELVVQKREMTHSHVDALDVIGRENDRENIMKLLMQPHPQGDGNGNNSLTVIPVVGIGGLGKTTLAKLVFNDKKVDQLFELKMWVCVSNDFDIRQIIIKIINSASDSTPMAAYSCQEIINNLDIEQLQSRLRYKLSGQKFLLVMDDIWNDDRAKWLQLKDLLKGGKIGSKIIVTTRANSIASMMGDVPSYVLKGLSQENCLSLFVKWVFKEGDEEKYPNLIEIGKEIVKKCQGVPLAVRSLGSSLFSNFNVRKWEFVRDSEIWNLEQKQDDILPALKLSYDQMPSYLRHCFAYFSLYPKDYIFFGNSITNVWVALGLVESRNGNENLDNIAREYIDEFHSRSFFQDFVDDGHFVLFKVHDLAHDLALYIAKEECVLVKSHTRNIPKQVRHMSIVENDSLDHALFSKSKQFLFDGAQQLPFLETLAVESCGSLESLPLNCFPKLQTLYLRDWLLTFPRWIVGAADTLETLDKRNMLLEKKNNNQEKIADDWLMQLEKKNVNMKL
>g29458.t1
MVEKIVLDIAEWLLRKITSYAYQEVSRAYCVYEDLLGIKDTITIVRCLLLDGEKKDREPTAHDKRKQVVKASGSTNMKEARVIGKKLSSFSGNHIPQVDKIHDLIHDLALYVAREDFVAVDSHTRIIPHQVRHLSIVENDSLDHELFRKSISVRIILFPVLGLGLENEGCTELEMLPRGLGKMISLRQLIITMKQGTLTNNEVASLSHLRTLGSYYCPSFMHRVTALEDLHIYDCPELYRKYHPQCGEYWSMIAHIKIISIEEPSKEEE
>g29460.t1
MEESSVLDIADSLLGKLASYAYREAFQAYRVYDDLQEIKGTLSIVRGLLLDAEYKKDQQRGLREWMRQIQNIFSDAEDVFDGFEFQHKRKKVVDASGRTSMKVSHFFSSSNSLVFGPRMTHQVKEIRDRLDKVAADGNRFGLAKLDVSPEVVSQKRELTHSHVDASSVIGRENDKEEIIKLLMQPHPRGDGDKSFCVIAIVGIGGLGKTTLAKLVFNDKRMDQLFQLKIWVCVSNDFDIRQIIIKIINSTSASTFAPVSVPLLSHDLAHPDNLNNFDIEQLQSRLRHRLAGQKFLLVLDDIWNDDRARWIELIDLIKVGATGSKIIVTTRSNTIASMMGTLPSYILEGLSPKDCLSLFVKWEFKEGEVVKYPDLVEIGKEIVKKCAGVPLAVRTLGSSLFSKYNLSKWIFVRDSQIWNLEQKKDDILPALKLSYDQMPYYLRQCFAYFSLYPKDYTFFSDDITSLWVAFGLVQSRNGSEQLKDISSEYIKELYSRSFLQDFEHSGFIFSFKVHDLIHDLALFVAKEEFIVVDSHTKSIPEQARHISIIGNNSLDNALFPKSRGLRTILFPIEGVGLDSEILLNTWISRYKNLRYLDLRDSSFETLPNSIAKLEHLRVLDLIHNCKIRRLPYSICKLQNLQVLILTGCMKLETLPKGLGRLISLRELYITTKQSVLSLSEFANLNHLQILAFRDCDNMKFLFNETQQLSSVETLSVHSCGSLESLPLFIFPKLQTLIILDCWMVNLSLYNESPIRRLMMKRLYIGELTGLLTLPGWIGGAVDTLETLLIYDLSNLKTLPECLTTMTRLKRIHIGDCHQLLSLPTDLYRLTALEYLCIYGCPELYRKYQPLYDISFGTRVAEGTIRNSYKDLYPYASKIIPKWRYYQNHILTFQLHFFSFTIYINMAESFVFDIANSLLGKLASYAYDEVSRACGVYDDLQEIKDTLSIVRDLLLDAESKKDQKHGLREWMRQIQNICSDAEDVFDGFEFQHKRNEVVEASNSTRMKVSQFFSSSNPIVFRPRMAHQIKDIRDRLNKIAAERNNFGLAKIDVGPELVLQRRELTHSRVDPVSVIGRENDKEEIIKLLKQPHLCVIPVVGIGGLGKTTLAKLVYNDKRMDDLFQLKMWACVSHDFDIRKIITKIINSISISTFAPVSAPPSVALVHQENINKFDIEQLQSRLRHKLVGQKFFLVLDDIWNDDRAKWIELIDLIKVGAAGSKIIVTTRSNSIASMMGDVSSYVLEGLSPTDCLSLFVKRAFKEGEVKKYPDHVAIGKEIVKKCAGVPLAVRTLGSSLFSEYDLKKWVFVRDSEIWNLEQKKDDILPALKLSYDQMPSCLRQCFAYFSLYPKDYKFSCADISRLWIALGLVHSQNGTEKLKDIAREYLDELNSRSFLQYFDDSNIPDYFKVHDLIHDLAVYVAKEECVTVDSHTRNIPEHVRHLSIVEKISADNALFPKSRSLRTILFPIEGVGLVKGTWISRYKYLRNLDLRYSSVNTLPKSIGKLEHLRVLDLAHNLNIRRLPHSICKLHNLEVLKLTGCTKLETLPQGLGLLISLRELYITTKQSVLSLKEFANLNALEVLDFQNCDNIQFLYDMVPRRTSLEKLSISSCGILEYIPLYIFPNLQTLNILNCQKINLSLCNRFKIQRLTMNHLFIGELRGLPAFPFWIDDLVDTLETLQIYQLPNLTELPECLTSMNRLKRLQIFYCPRLLSLPSDLKRLTALEDLVIYGCPELCRKCKPQSGEYWPMIAHIKNTSIEDA
>g29530.t1
MACNSIQCLSSPKMTWKYDVFVSFRGEDTRNNFTDHLFGAFHRKGIVAFKDDTKLKKGEHISSELLKAIEGSQILIVIFSRNYASSTWCLQELPKVADCLEVQGQTVLPVFYDVSPYEVRKQSGDFEKAFMEHEEIFKENLEEVQRWRRALTQVANLSGWDVKDKLQYAEIGRIIKQVTCLLGSKSSTLPGDIVGMHSRVEELEKLLILDSDDDVRVVGICGMGGIGKTTLATALYARISNQFDVCCFIDDILNHSMASNLIQTRLCQIKSLVVLDNVDQVEQLDKLAMKREWLGTGSRIIVISRDCHILREHEVDEVYKVELLDHSNALQLFCRKAFKSDHIMSGYIDLTYDVLKYANGLPLAIKVLGSFLYGRDVSEWRSALSRLRENPRADIMDVLRISFDGLEDTEKDIFLDIACFFNEYEETYVKKVLDFRGFHPSIGLKVLIDKSFITCKTGIIRMHDLFSEMGKSIIREKSPKEPRKWNRMWDYKDVRNVISENMATENLEAIVMKHFPRNWKEIQAMATLRVDALAQMGRLKLLKLCNLNFSGSLNFLSSELGYLWWDKYPFSCLPSSFEPDKLVELILPHSNIKQLWNGTKVYMKSDFHRVKIEIVIPKTHIPMWFNKQNVGSSISIEPLPNMDDKNLIGVACCATFVAHDDPTSLGWKIWHNKRIEIAYGKFMLHLRQNTFFGTYAKGASQRVLDFKKAGLDHVVAARLQQVRTTQEMVMDICRGEDKNKAGLLIVTERCYRPAFSRMIQLLKVHMKSDLQRARIHTVIPKTQIPMWFNKQNVGSSISMDPYPLPNMDDKNLIGVACCITFVAHDDPTTLGTRRKPDIRLCF
>g29532.t1
MACSSTQSVSSPKRTWKYDVFVSFRGEDTCNNFTDHLFGALHKKGVTIFRDDTKLKKGEXISSELLQAIDGSHILIVIFSRNYASSTWCLQELEKIAECIELQGQIVLPVFYDVSPSEVRKQNGDYEKAFRKHEERFNENLEEVQRWRVALTQVANLSGWDVKDRPQYAEIAKIVKEVMCILGNKTSSLPGDIVGIQSRVEELENLLILDSDDDVRVVGICGMGGIGKKTTLANSLYARISNQFDACCFIDDILNHFKASNLIQTRLCQIKSLVVLDNVDQVEQLDKLAMKREWLGTGSRIIIISRNSHILRAHGVDEVYKVRLLDDNDALQLFSWKAFKSDAIMSGYLDLTNDVLKYANGLPLAIKALGTFLYGRDASEWRSALARLRENPRSDIMDVLRISFDGLEDLEKDIFLDIACFFVGNRETFVKRILDIRGFQPEIGLRVLIDKSFITCEEERIFMHDLFKELGKSIVREKSPKEPRKWNRMWDYKDVHNVISENIATENLEAIVIQQYPQNKDEIEAMTTLRAEALAQMSRLKLLMLWHLNFSGSLNFLSSELGYLCWNKYPFTCLPSRFEPDKLVELILRHSNIRKLWKGKKSLHNLMHIDLSHSKILIMMPNFLEIPNLELLNLEGCIKLEQVHMKSDLQMAQIDIVIPKTQIPMWFNKQNVSSSISMDPLPNMDDKNLIGVACCITFVAHDDPTILGDMVGIAASWRAKIPPKVNNLLWRIGNEDSNHVLFRVREARNAGSKIQRVSSPKMTWKYDVFVSFRGEDTRNNFTDHLFGAFHRKGVVAFKDDTKLKKGEHISSELLKAIEGSQILIVIFSRNYASSTWCLQELAKVADCLEVQGQTVVPVFYDVSPSEVRKQSGDFEKAFMEHEERFKENLEEVQRWRRALTQVANLSGWDVKDKICRDWKIIKEVTCLLGHKLSTSPDDIVGMHSKVEELEKLLILDSDDDVRVVGIXGMGGIGKTTLATALLCQIKSLVVLDNVDQVEQLDKLAMKREWLGTGSRIIVISRDCHILREHEVDEVYKVELLDHSNALQLFCRKAFKSDDIMSGYIDLSYDVLKYANGLPLAIKVLGSFLYGRDVSEWRSALARLKENPRADIMDVLRTSFDGLEDTEKDIFLDIACFFDRDNETSVKKFLDIRGFHPEIGLRVLIDKSFITCKRRGIYMHDLFKELGKSIVREKSPKEPRKWSRIWDYTDFHNVISENKGSENLGAIVVRHFPKYDEEIEAMTTLRADALAQMGSLKLLILRSLNFSGSLNFLSSELGYLLWDKYPFTCLPSRFEPDKLVELILRHSNISKLWEGPKVYMKSDLRIGVIKIVIPRTQIPMWFNKQNAALDDEMPSCIWFDFRGKRGLSSSYIFTHLGNYRVTVDLDHLCLLFFTREMFIDCTINHQPPITDGF
>g29535.t1
MSDAFCSDCKRATEVVFDHSAGDAVCSECGLVLESHSIDETSEWRTFANESGDNDPVRVGGPNNPLLTDGGLSTVIAKPNGASGDFLSSSLSRWQNRGSNNDRGLILAFKTIGTMSERLGLVPTIKDRANEIYKRVEDQKSSRGRNQDALLAACLYIACRQEDKPRTVKEICSIANGATKKEIGRAKEYIVKQLGLENGGQSVEMGTIHAGDFMRRFCSNLGMNHQAIKAAQESVQKSEEFDIRRSPISIAAAVIYIITQLSDDKKPLKDISVATGVAEGTIRNSYKDLYPHVSKIIPSWKASRTNKSQLPPTWKLASYTLEEVSRAYGVYDDLKEIKDTLAIIRSLLLDAEVKKNKDNALRVWLGQIQSICFDAEDVLDEFGWQVKLKQAVEDSGSTRMKVRHYASSSNPLAFRFKMAHQIKDIRGRLKKAADDGDRFGLVKIGPDPGLAVERREMTHSHIDVSTVIGREKDKEVIIKLLMQPHSHSDGDKSLCVVPIVGIGGLGKTTLAKLVFNDTRMDELFQLKMWVCVSDDFDLKKIVIKLINSASVSSTLDSASTVAHQENMNHFDIEPLQSHLRGKLSGIKFLLVLDDIWNDNRAKWVGLKDLLIVGASGSKIMVTTRNNTVASMMGTVPSYVLRGVPLAVRAVGSSLFSKFESHKWKSVRDNGLWRLEMKEALGFVQPQNGSEKIDRIVREYIDELNSRSFLEDFRDYGYGYKFKVHDLVHDLAIYVAREDFFVKILPISVCKLKLLCVLYIRHNHHIKTLPRSICKLQCLQVLSLIGCTELERLPEGIEKLTSLRQLYITTKQLVLSLDELASLKHLQALSLYHCDNMEFMFIGAKAQLDSLEALYIRSCKSLKSLPLSAFPKLQTLLIEDCQMFNLSTHNEGPIQRLRIKHLHLKRFPQVLKLPRWIEDTADTLETLRIRKFSNLKMVPERLTSMTNLKSLYIDCCPQLSSLPSDMHRLTALEEFCIYRSPELCRKCQSPSGEYWPMIGRIKRVSVRKQ
>g29536.t1
MAESYVFDIADSLLGKLASYAYDEVSRAYGVYDDLQGIKDTLSIVRGFLLDAEYKKDKNHGLHELMRQIQNICSDAEDVFDGFEFQHKRKEVVEASNSTRMKVRQFFSSPNPIVFRPRMAHQIKDIRDRLNKVAADGNNFGLANIDVGPDLVFQRRELTHSHVDPLSVIGRDNDKEEIIKLLKQKHPHGDGDKSLCVIPIVGIGGLGKTTLAKLVFNDKRIDDLFQLKMWTCVSDDFDIKQIIIKIIKSTSASTFTPVSAPPSVAVAHQENINNFDIEQLQSCLRHKLVNQKFLLVLDDIWNDDRTKWIALIDLIKVGAAGSKIIVTTRSNSIASMMGTIPSYDLEGLSFGDCLSLFVKWAFKEGEVIKYPDHVEIGKEIVKKCAGVPLAVRTLGSSLFSKYELKKWVFVRDSEIWNLEQKNDDILPALKLSYDQMPSCLRQCFTYFSLYPKDYTFSCDDITSLWIALGLVQSQNGSEQLKDIAREYLDELNSRSFLQYYDNINIPDYFKVHDLMHDLAVYVAKEECVTVDSHTRNIPEHVRHLSIVEKISANHALFPKSRSLRTILFPIEGVGLDLGTLLDTWVSRYKYLRYLDLRYSSFDNLPNSIGKLEHLRVLDLTHNLNIRRLPHSICKLHNLQVLKLTGCTELETLPQGFGLLISLRELYITTKQSVMSLTEFVNLNHLQVLVFQNCDNMKFLFSEAQAQLLTSLEILSVYSCGSVESLPLFIFPKLQTLIISDCQMINLSLYNESPIQRMTMNQLYIGNLRGLLTLPCWIEDVVDTLETLQIYELPNLKTLPECLTRMTRLKRLQIFDCPQLLSLPSDLHRLIFLENLIIYDCPKLFQKYQPQLGEYWHKIAHIKNIDVDKSSTLEGDEPEVEKGHAA
>g29537.t1
MAESFVFHFADSLLGKLASYAYEEASRAYGVYEDLQEFKDTLSIVRGVLLDAEEKKNQLHAVRDWLRQIQSICSDAEDILDGFELQDKRKQVVEASDSTSMKVRHFFSSSNPLAFRFKMAQQIKDIRKRLDKVASNGTKFGLTTINVNHGLSVQRREMTYPYVDASSVIGRESDMEEIIKLLMQPHPQGDGNGDKSMCVIPIVGIGGLGKTTLAKLVFNDKRVDFQLKMWVCVSIDFDIKKIIINIINSISDSMLASASAPTLNFSHQENINNLDMVQLVSRLRSKLSGQKFLLVLDDIWNEDRAKWIELKDLIKVGTAGSKVMVTTRSKSIASMMDYIFRVNNIANLWVALGLVESCNGSENLENIAREYIDEFHSRSFLLDFVDVGYLYSFKGHDLVHDLALYIAKEECVIVQSHTRNIPKQVRHMSVVENDSLDHALVSKSKQDKVYMMRLDWKRDMLLEGRQEVNWFMRLKKKNVNMKL
>g29551.t1
MAPPSILRDIEEGSESDIGENNQPDINWEGLGFSLIPTDYMYIMKCAKGEKFSQGTLMRYGNIELSPSAGILNYGQGIFEGLKAYRTEDGRILLFRPEENALRMKVGADRLCMPSPSVEQFVDAVKQTVIANKRWVPPPGKGTLYLRPLLMGTGAALGVAPSPEYTFLIYCSPVGNYHKGGPLNLKVEDKFYRSIAGSGGTGGIKSVTNYAPVYTSTTEAKANGFSDVLFLDSATGKYIEEATACNIFVVKENVIFTPAIDGAILPGITRKTIIDIAIDLGYKVMERSISVEEMMNADEVFCTGTAVVVTSVASVTYKETRAEYKTGSETLSEKLREILVGIQTGXSSSTRETENGRWHDPRLAALFIEETEVVGLGGPREELFGKTTLAKLVFDSQKVTRQFDCRACISVSQSYTVRGLLINIMEQFCRETQDPLSQMLHKMDDKSLIIEVRQYLQNKRYLIFFDDVWQEDFSDQVEFPMPNNNKGSRIIITTRMMHVAEFFKKSFTVHLHKLQLFPPNKAWELFCTKVFRFELGGHCPPELEAVSKEIVTKCKQQPLAIVAIGGLLSTKSKTMIEWQKVNQKLSLELGPEGFVKSDERQTPEQVAEEYLSELIHRSLVLVSTVGFEGKVKTCRVHDLLREVIIRKMKDLSFCQCVHEGSESMAIGKTRRLSIATNPNNVLRSTNNLHVRAIHVFEKVGSLDHLMGKMCSQSRILKVLNIQVVEMKHLENLNITTIAEDETINLNSVSFPPQLQRLLLKAKLDTLPDWIPKFEYLVEIKLALSMLKEDPLQSVAEKFAKSAVARRLNRVNSIIIDKGSLVSLDNIIMEKIPGVKDVPFGIKHLDNLKDIIFTDMPAEFAESIDPDKGQHYWIIKHVPLVFIRHWIGPNIVDFDIQDYSINHKRLTRQWIAKGFVKSDERQTPDQVAEEYLSELIQRSLVLVSTVGFEGKVKTCRVHDLFREVIIRKMKELSFCHCVQEDSESIAVGNTRRLSIATNSNNVLKSAKNSHFRAIRVFEKDGSLEHLMGKMCSQSRILKVLDIQGTSLNRIPKNLGSLFHLRYINLSYTKVKALPKSVGELQNLETLDLRETLVHELPREINKLAKLRHLLAFHRNYEANYSLLGFTTGVRMEKGIKNMTSLQNLYYVEVDHGGVDFIQDMKMLRQLRRLGLRHVRREHGIALCAAVEEMKHLENLNITTITADETINLNCVSSPPQLQQLHLKAKIDALPDWIPKLEYLVEIKLALSKLKEDPLMSLKNLPNLLKLSMWDNAYDVHMQALKPVLHAHGFHLNKSENPKLTALCDAD
>g29555.t1
MECIKHNGRLVWPFFYLVDPSDVRHQKGSYAEALANHEREKTINKATVKQWRLALQEAANLVGWHFKHRNDCEYEFIGKIIQKISENINRRHLHVAKYSVGLESRVQKVNSLLEVESNEVVQMVGIYGTGGLGKTTVALLIDLIVSVVLLILEQLEALAGGLDWFGSGSRVIITTRDKHLLHVHGIERVYEVDELKSGEALELFAWNAFKTKEIDPSYVDISKRAVLYSNGLPLSVEIIGSDLCGKTKLEWKSALDTSEKIPHEKIQEILRVSYDGLTEREKEIFLDITCFFKGYKLSDVMNLLCSGCGFAPDYAIQVLIDKSLLKVGGYRVRMHDLIEDMGREIVRLEPPSKPGERSRLWFSKDILHVFKENKNLNWGLAQPQKFACELSRGHHATSTQRSVQWDGNALKNMEKLKILVIEKARFSRGPNHLPKSIRVLKWCDYPESSLPAHYDPKTLVILDLSMDLFTFGDQKIMKFKSLTEMKLSNCQSVNQVPDMSGAPNLKKLHLDSCKRLVKVHDSVGFLRKLEDLNLNRCTSLKILPHGINLPYLKTMSLRNLQLSRIFQKY
>g29724.t1
MAWNAVSFLLQRLVPVFENEVNLLIGVESEVVYLKGQLELISAFLKVADALEDSDEELKVWIKQVRDVAHETEDILDELKLLVQARNHTNRFSISRIRNMKAHYRICYELKNINSRMTTIFSIHQRFLRKLDSSSEASTSNYTGILMVIDYAVILISNTWHDQRGDALLLDNTDLVGIDRPKKQLIGWLTKNCPGRKVISVTGMGGMGKTTLVKKVYDDPEVIKHFKACAWVTVSQSCEIEELLRDLAQKLFSEIRRKVPEGLESMHSDKLKMIIKELLERRRYLIVFDDVWRMHEWEAVKYALPKNNCCSRIVITTRRSDLAYISSIEPKGKVYNLQPLKEDEAWDLFCRKTFQAISGVLATKDKRRIDEWNMICRSLGAEIQVNGKLDNLKTVLCLSFNDLPYYLKYCFLYLSMFPEDYQIQRMRLIRLWIAEGFIEAKDGKTMEDVAEDYLKELLNRNLLQVADRTSDGRVKTLRIHDLLREIIILKSKDQNFATIVKEENVVSPEKLRRLALHGTLPNPNGQQHRSVSQLRSLLMFGVSESLSLGKLFPGGFKLLGVLDYEDSPLKKFPVAVNDLYHLTYLSLKNTQVKRLPNCVLGKLQNLETLDLKNTHVTELPADIVKLKKLRHLLVYRSIVEGYAQFHSKYGFKAPLQIGKLQSLQKLCFVEANQGGGMIIRQLKELSQLRRLGIMRLREEDGKDFCFCIEKLTSLCALSVTSEGEDKVIDLAYLSTPPPFLQRLYLSGRLQELPCWIPSLYNLARLFLKWSCLKHDPLVYLQDLPNLAHLELLQVYDTDMLQFKCGKFNKLRVLGLDKFEGLNQVIVEKGAMPCLETLSIGRCGSLKKVPSGIENLTKLEVLEFFDMPDELMKTICQHGPGKDYWKVSHIPEVYSTYWRDGGWDVYALDSFRDCSPRSGIVRRSHERRNQWKV
>g29727.t1
MADSPVSFLLDRLTWLLQEEVNLQRGVREDVRYIKDELERHKAILMVADSLEDKDPELKVWVKRVRDIAHDMEDAIDEYNLRLVYHQQGNNSFHKIVFGIKTMKARHKIASNIQGIKSKVEVISQRRPIISDVASISSQRRLDSQGNALLLEEADLVGIEQPKKQLSDLLFKDETNRAVISIYGMGGLGKTTLAKQVYDDPKVKKHFRIHAWVNLSQYFKMEELLKDLVQQLYSVIGKPVPEAVGLMNSDKVKELIKNLLLRSRYLIVLDDVWQVNVWDVVKLALPNNNRGSRVILTTRKRDIALYSRAELGKDFPLQFLPEQEAWSLFCRKTFQGNSCPPHLEEVCRKILKLCGGLPLAIVAISGALATRERSNIEEWQIVCRSFGSEIKGNDKLEDMKKVLSLSFNELPYYLKSCLLYLSVFPEFHAIEHMRLIRLWIAEGFVNGEDGKTLEEVADSYLKELLNRSFLQVVEKTSDGRMKTCRMHDLLREIVNYKSRDQNFATIAKEQDMEWTEQVRRLSVINSLHNVLKQNKTIFKLRSLLMFALSDSLNHFSIHDLCSSTGVKLLRVLDLQDAPLEAFPTEIVKLYLLKYLSLKNTKVKSIPSSIKKLQNLETLDLKHTYVTELPIEIAELKRLRHLLVYRYEIESYAHFHAKHGFKVAAPIGNMQSLQKLCFIEVDQGSGALMVELGKLTQLRRLGIRKMRKEDGTALCSSIEKMIHLRSLSITAIEEDEIIDIHGISKPPQCLQQLYLSGCLEKFPQWIKSCNNLVKVFLKWSRLKEDPLVYLQGLPNLRHLEFLQVYVGETLHFNAEGFPSLKVLGLDDLQGLKSMIIEDGAMQGLKKLIIQRCGSFKVVPFGLEHLTKLKTIEFFDMPDELVISLLPNGGKDYWRVQNVPTVYSTYWREGGWDVYSLETFGERETDSNHSSAKRTLELPTLWKV
>g29817.t1
MAVELVGGALLSAFLQVTFEKLASAGIQDYFRARKLNEKLLKKLNITLLSINAVVDDAELKQIRNQPVKVWLDTVKDALLDAEDLLEEIDIEVFRCKLEAESQSNTTTANKVWSFFNASSSSFDREIESKMQEVLENLEYLASKKDILGLKDTCSGFSVGSGNLVSQKLPSTSLPVDSVIYGRDVDKNVISNLLMSNTENDINYKLSVISLVGMGGMGKTTLAQHLYNDPRIEGKFDLKAWVCVSQEFDVFKVMRAILEGITGATDDSRDLNMVQERLKGKLSGKRFLFVLDDIWNEKRDQWEALQTPFNYGAQGCKILVTTRSLNVASTTRSTIIYQLDKLQEEHSWKLFAKHAFQEENPQLNPEFMEIGKRILQKCQGLPLALKTIGSLCNKKSDLVEWKSILASEIWNLPEEESNIIPALILSYHHLPSHLKRYWQSMSMEEIGEQYFNDLFSSIVPEYTPAHYRLSSTSLHKLFLKFKFFRVLSLYCLTIEKELPDTIGNLKHLCYLDLSYTDIIKLPDSVASSIFNSYKNSIFMENSQFSTCKTFDNSEKEREVLEKLQPSKNLKELSIQNYGGTRFSDWFGDDSLSNVVSLKLSNCENCVVAFTWNFVVSQGTIHHWAIWDSSDW
>g30345.t1
MSWCSISAVLSDAEEKQFIDPYVKEWVDNLKSTVYDVDDLFDEIVIKAKNKGSDYASFLNVFSEGLQSRVEGIVERLKTIVDLKDTLGLKEGGIGKSLSYVSATTSLVDKSRVHGRNVDIEKIVDFLLCENSNQAGVAVVAIVGMRGIGKTTLAQVVYNDERVMNHFEERSWASVSESMNMSEITKEVLESFMLCQTDVVSFDTLQLSLKKRLTGKKFLVVLDAYENECYLDWDVFLKPFQSAECGGTIILTTRSARVALGTRADLIHPLPFLSDEDSWELFSYHALMAKNQNQESGDLKEIGLKIVNRCRGLPLALITLGSILYSKESNEEWENVYDSTLVELSREKTSNLINLRQLDISNSGVKKMPEDFGKLKSIQLLPCFVVGDDGRSNISELGELSGLHGSLSLVNLQNVLTEEEASNARLIHKEYLHELMFKWTASTHNQESENTVIDKLNPHSKLRRLKIHGFGGDRFPIWQQESSSYSSGDRSGSLNFLEELCIENCPNLTGKLPGKLPSLTKLEISSCPSLQDSMPWVPRLRELHITSCCPALHSILSAENCLLCLQKLELRDCSKLVLFHGMDFPVMPALTSLSISGLANLTSLEHIGKQCLTSLKFLKIEDCIKLESLPPVTSLLYLSIKSCDILRKECESDTGKYKSMMDDKADLVDGFAARIGVFDALHAEWMTKLI
>g30529.t1
MLVLDSLLMTSETATNTDTKDSMCPVIPTKYDVFVSFHGPDTNDGFLRHMDEAFSTNKILAFVDKGDEILPFLTKAIETSFISLKQWRSALNESAKIGGYHSSKFSDDAALVEEIVNRVLKELERVKRINSKGLVGIDKRISHVESLLQTGSEDIRRAIGIWGMSGIGKTTIAEEVYSRLRSDSDYEGFYFKAHVREESRRHGIMSLKEELYSTLLGEQDLKIDTPDGLPDSVKIRLIDKKVLFVLDDVNDLQQLEILIGSKLDWFGNGSRIIITSGDKQVLAGRVDDIYEYKELSKLMVNYAEGIPLVLKVLGRLLRGKDTERWEDYLASLKNKALITISPVDVVSMHNIIKQSALEIVHEESNGNYEKQSRLRDPDAIYYVLKNNKGSETIRSLAIDVLIIKELQLHPKVFAKMNKLQYLDIYSKGYSHDIVQSRRGLYLPQGLESLPNELRYLRWVHFPFGSLPSNFSGEKLVVLDLQYSNLTQLWHEDYKDLANLKYLKLDSSVFLVELPDLSNATNLEVIDLRLCTSLKSVHPSIFTLNKLKKLDLGGCFSLKSLKSEIHLTSLRYLSLAGCYALKEFSVTSKEMVKLNLERTCIQQLPSSINLQTKLEKLLLAHSYIEKLPESIKNLTRLSHLGLENCSKLRNLPVLPPSLIILDASGCVSLDNVDFPSTSHQMLKENKTRAAFWNCLKLDQHSLNAIRLNAQINMMKFTHQDISISCDRDCDAQGTYVYPGSNVPEWLLYRTTRDDMTIDLSFGEEDIRLYLDRPRQKIRSDHVYLVSDRGFSRYLNSRVKDQPKFKIKVTAESQTLTRHLELN
>g30531.t1
MGGGGCGGGGGGGGGLFFPFCFQNLSTDQVYLVAPFRMKNSESSSRISFVVYLILLLISKPWGVSASIIPNPISNKHYSTYPVIFSPSSLVPDIKYDVFVSFRGADIRKNFLSHVLEALARKQIVVFSDKKLKGGDEISELHKAIEKSFISLVIFSPNFASSHWCLDEVVKIVEWREKYGRILIPVFYQVDPSDVRHQNGTYRDVFAQHEKNYDMNKVLSWRSALKQSTNMSGFDSLNFSDDAKLVEEIVQNVLTKLNQVDQGKSKGLVGIEKQISPIESLLHLELEDVRVLGIWGMPGIGKTTITEEVFRRLHSKYESYCFMANVREESERYGTNNLRLRNKLLSTLLKEENLKDDLINGLPPLVKKRLRRMKVLIVLDDVKDAEQLEVLIGTDEWLGPGSRIIITTRDKQVLAGKVDDIYEVEPLDSAESFQLFNLHAFTKHEHLEIEYYKLSEKMVDYTKGVPLVLKALANLLCGKDKDIWESQSRILKIEQIENVHDVFRLIYTNLDYHEKNIFLDIACFFDGLKLNLDLIKLLLKDRHYSVSTKLDRLKDKALVTISQQSIVSMHDIIQETAWEIVRQESVEEPGSRSRLFDPDDIYHVLKDDKGSEAIRSMAIRLSEIKELQLSPQVFAKMSKLKFLDIYTKGSPNEGSLSLPRGLEFLPNELRYLRWEYYPLESLPSKFSTENLVTLSLPYSRLKKLWHGVKDLGNLNVLILHSSTLLTELPDFSKATSLEILDLHFCVGLTSVHPSVFSLKKLKKLDLSGCVSLTSLQSNNTHLSSLSYLSLYNSTSLKEFSVTSKNMNELNLELTGIKELPSSIGLQTKLEKLHLGHTHIESLPRSIKNLTKLKQLGLHHCRELQTLPELPLSLEILAAIGCVSLENVVFGSTASEQLKEKRKRVTFWNCLKLNEPSLKAIGLNAQINMMSFSHKHISTCDRNRDRHHDHDHDLNQHMYVYPGSKIPEWLEYSTTTNDFITIDLSSAPYFSKLGFIFGFIIPTISSEGSILKFKISDCDGEDEGIKVYLDRPHHGIESDHVYLMYDPRLSHYLASRVNDWSMIKIQVRASSRTPTSQYMPVQLRGFGVSLVTPSLYDKFKQQLEFGDGIVVPDNTCSVEEISMFTGI
>g30532.t1
METVIGIEDNDDGKLEGSGVDRSSSALFSPKQISNPVVYKLVRVEGDGSLVPATDDEVMEVEDFLEYENSDMRVVADTGQSLECISIERSSSGKLRLECSEGVSQLGTSEADLGKLNAKFQMLQKVKQEEKLRLSSRSPVRSHVQIDSQYSADNPVINDKVRSETPYQEAPSIASSLNYSHSNQSGSIDQCSRPSEGMIESGSSASAVNSALTHDFSMTDGEICLDKLSIKELHELFKVTFGRETTVKDKQWLRRRIAMSLTNSCDVSATTFTVKDNKITRKCEEECSGNVSAATVISVENMAGEGDAKYKDSCAVEDCGVDDNQVASETRLENLNNDHELGDEDQQREERAAKRMRKPTKRYIEELSENESREHNPKSSSSNKNTGHRHVSPTSYARPARNVLPETRTFVTRLDSLGGSGVQIPCVSRVRRSRPRTNITSLMKFHPTGMSEAAKLGNKVVRDHGSGADSVIQGKVSKPTSMPVKIHQPVKIHQPVRPTESAGDRLSKSTSESGKEKQCPVIVTTEPRQESRPEKIDTSSCTEERNIVTVPTAKGGMRRKHHRAWTLVEVMKLIEGVSRCGPGRWSEIKRLSFSSYSHRTSVDLKDKWRNLLKASFAPTPADEGMNSRKHGTAPIPEPILVRVRELAEINSQVPPNSSSSKLTTTGGTKEAANMQYVPKKKDNAFPSTAELVEVETNQHSNLRGTHERNKQNEEQEAEHHQTHEGPKIPSNDNGAIMNANDGVVVQHSTSFMTTDDVAGVTPINEVLDQEEKEIDDNSSNVPDTQLAFVKQDDAVEVGKSFTPVDIAVSMPNDFDASAFVIPGTMQNIMILPDEEFYEVVQADLKVIKQAWAAMKKGEKPFTPVISKRIIVANIIPISNNHYDSTCPVIFSTPAAPAPQIKYDVFVSFKGSDIRKNFLSHVLEALSRKQIVVFSDKKLKTGDELSAIQRAIEKSFISLVIFSPNFASSYWCMEELVKIVECREKYGRIVMPVFYQVEPSVVRHQNGTYSDAFAQHKQKYSSDKVLSWRSNLKQTANISGFDSSHFSDDAKLVEEILQSVLMKLNQMDEESEDVRVLGIWGMPGIGKTTIAEEVFRRLRSDYESCCFMANVREESERYGTHNLRLRKKLLSTLLEEEDLKDDMINGLPPLVKKRLSRMKVLIVLDDVKDAEQLEALVGKVDWFGPGSRIIITTRDKQVLAGKVDDIYKVEPLDSAESFQLFNLHAFNKQKHLETEYDKLSKKMVDYSEGVPLVLKALANLLCGKDKAIWESQARSLKIEQIEDVHNVFRLIYSNLDYYEKIIFLDIACFFDGLKLELDLIKLLLQDRHYSVSNRLDRLKDKALVTISQQSIVSMHDIIQETAWEIVRQESVEEPGSRSRLLDPDDIYHVLKDNKGSEAIRSMAIRLSEIKELHLSLPQGLEFLPNELRYLRWEYYPLDSLPSKFSAENLVTLNLPYSQLKKLWQGVKDLVNLNVLILHSSTFLTELPDFSKATSLEIVDLYFCVGLTSVHPSIFSLKKLKKLDLSGCVSLTSLQSNNTHLSSLSYLSLYNCTSLKEFSVTSENMKELNLELTSIKELPSSMGLQTKLENLHLGHTHIESLPKSIKNLTSLRHLDLHHCRELKTLPELPPSLETLDTSGCESLENVLFRSTASEQLEEKKKKVRFWNCLKLNEPSLKAIELNAQINMMNFSHQHISTWDRDHDHDHDHDRVQGSYVYPGSKIPEWLEYNTSTDDYISIDLSSAPYFSKLGFIFGFIIPTISSEGLTLKFKISDGDGEGIKVYLDRPLHGIESDHVYLMYDPRFSHYLASRVNDQSQIKIQVTASSRTSASQYEPVQLKEFGVSLVTPSQYGKFKQQFETDDGSVVPNNVFVEERSREDKMGIIEKIKEIEAEMARTQKNKATEYHLGQLKAKIAKLRTQLLEPPKGSSGGGDGFEVTKFGHGRVSLIGFPSVGKSTLLTLLTGTHSEAASYEFTTLTCIPGIIHYNDTKIQLLDLPGIIEGASEGKGRGRQVIAVAKSSDIVLMVLDASKSEGHRQILTKELEAVGLRLNKRPPQIYFKKKKTGGISFNSTMPLTHVDEKLCYQILHEYKIHNAEILFREDATVDDFIDVIEGNRKYMKCVYVYNKIDVVGIDDVDRLSRQPNSVVISCNLKLNLDRLLARMWDEMGLVRVYTKPQGQQPDFGDPVVLSADRGGCSVEDFCNHIHRSLVKDVKYVLVWGTSARHYPQHCGLSHVLNDEDVVQIVKKKETDEGGRGRFKSHSDAPARISDRQKKAPLKQ
>g30681.t1
MAEGLLFNMIEKLIGKLGSMAVESWNMRDDLEKLVENMLEIKAVVLDAEEQQSTNNHQVQLWLEKLKDALDDADDLLDDFNTEELRRQVMTNQKKAKKVRIFFSSSNQLLFSFKMAGKIKELGKRIEALNVDKRIFHFTNRTPEQRVFKQRETHSFVRDEEVIGREKEKKELLELLFDTSIDAKENVSVISIIGVGGLGKTTLAQLVYGDKQVQQHFELKKWVCVSDDFDVKGIAAKIIKPNTNVVMDEVQLELRKKVEGKRYLLVLDDIWSEDRDHWLQLMTLLKDGAKGSKIIITTRSEKVAEINGSSSILVLEGLDEKQSWRLFSQLAFKNEKEPENEKLVSIGKEIVKKCSGVPLAIRSIGSLMYSSMQSEEDWLTFKNKDLMKIDEQYFFIEKEMLIRLWIAQGFVHSSGESTSLEDTGDNLRELPKDLCKLVSLRHLELDECYLTSMPCGIGKMANLQTVTRFVLDTTSKHSAKASELSGLNNLRGRIQIHGLECLRRCPTEAKHINLMGKPHLQRVRLDWRDVEIVDVNDLEKDDIILHDIVLHSNIKALFILGFGGVTMSSLVNLSINLDELEVVYCTRLQYLELAQLHVKRISMINLPSLEWIVNDNNNGDNSSTFCASLIEIILFKLPNLKGWCKCSEEEMSKGCCHQYKSLEKLCIEKCHNLISIPQHKDIKKIDLMDVTAKVLQQVVTNSNVEFLYIENILNFKSLCGVLQNLTRVCKLSIRECMEFDPCNDEDNDCYSMKWKELTNLKVLTFEGIPKMKYLPEGLQHITTLQTLRIINCVNLTSLPEWVTSLQVLDIKGCPKVTSLHAAVEDQ
>g30772.t1
MAELIAGAFLSSFFQFAFERLASKDFKGLFRKGLVKKLEITLNSINQLLDDAETKQYQNPRIKNWLDEIKHEVYEVDQLLDEIALEQQKSKAKRFFSTLTNPFEPRIKDLLERLKDLADQKDVLRLTERSFTSYDGAVGLQFSTITPTASLVDESNICGREGEKEEIINYLFSTNDNDKQGSVISIVGLGGMGKTTLAQLVYNDPRVEKEFEHKAWVHVPKSFDVVGLTKTILRSFRSSADGEDLDPLICQLQQTLTGNKFLLVLDDVWTGNEDCWERLLLPLNRGSSKSKIVVTTRETQVASFMESDHRVLLQQLEEEDCWKLFVKHAFRGKNVFEYPELESTGKKILDKCGGLPLAVKTMGNLLHRKFSRDKWCKILESDMWHVSEGDDKINSVLRLSYHNLSSNLKRCFAFCSIFPKGYKFQKDQLIKLWMAEGLLKCSGTDKREEELGDKFFDDLESISFFQQSLDFMDNKCFAMHDLVNDLAKSESLKFCLQIDEGDKVQHVCEKTRHIWCSLDLEGNAIISKQICKIKGIRSLLIEGRLYYGEWVRISNNLQRGIFSKLEHLRMLSFHGCELTELSDKIGNLKLLRYLDLTRTEIKSLPDSICDLYNLETLILEQCSKLTELPLDFHKLVCLRHLYLEGTDIQKMPKKIGRLNHLQTLSHFVVGEKCGSDIKELNNLNHLQGKFCISGLEHVINPTDAAEANMKDKKNLEKLNLSYSFNFKLNNNGGALDVLEVLQPNSNLKRLTVEYYNGKCFPNWLRGYHLPNLVSLKLKNCGLCSQLPPLGQLPCLKKLCISGCPKLKSAPLPQHLPSLQKLEITDCKMLEASIPKGDNIEELKLQSCDLILVNELPTNLKRFVLWENRYTEFSKEQDLVNCTVLEQLEFDLKGFVVKHPSLDLCCYNSLRELLIRGCDSSSSSLPFSLHLFTKLHSLNLYDCPQLESFPRGGLPSNLSNLVINNCPKLIGSREEWGLFRLNSLKGFIIIDHEFENLESFPEENLLPPTLEYLYLDNCSKLRRMNNKGFLHLNSLHWLRIHNCPSLESLPEEALQQLSSLSMLYIVNCPLIREKYKKEGGERWHTISHILDVYID
>g30775.t1
MAEAVIGGAFLSAFLDVIFKRLTSPEVANLIHGNKLDKKLLQRLETTLKVVRTVLNDAEKKQIRDSYVNNWLNDLKDAVYVADDLLDEVSTKTVTQKEVTNPFFRLFNLQDREMVSKFEDIXERLESILKLKESLDLKEXXVENXSYKTPSTSLQXGSRVYGRDEDKEAIVKFLLDDNRDDGEEVFVMPIVGMGGVGKTTLAQLVYNDDYLKHVFDLKAWVCVSEEFDLLRVTKIITQAXXGRXCEMNDXNLLQLELQDMLKEKKXXIVLDDVWIEDYVNWDLLKKPFQRGVRGSKILVTTRSEKVASVVQTVQTYRLNQLSNEDCWLVFANHACFTXGSGRNAEXLEXIGREIVKKCKGLPLAAQSLGXILRRKDGIMDWSNVLKSDIWELSESESKIIPALRISYHYLPPYLKRCFVYCSLYPKDYEFEKNDLILLWMAKDLLLPPRKGKTLEEVGSEYFDYLVSRSFFQQSSTRNMSFVMHDLMHDLATFLGGEFFFRSEELAKETKINIKARHLSFTKFNGLISENFEVLGRVKFLRTYLPINFEVAAFNNEKVPCILLLKLKYLRVLSFCRFRNLDMLPDSIGKLIHLRYLNLSLTGITTLPESLCSLYNLQTLNLFGCYKLTMLPCEMQKLVNLCYLDIVETALKEMPKSMSKLNKLHHLSYFIVGKQEEDGIKELGELSNLHGSLSIRKLENVTNGSEALEARMMDKKHIDSLFLVWFSSDDCTDSRTEIDILCKLQPYQDLKLLSIEGYRGTRFPDWVGNSSYHNMTSLTISSCKNCFSLPSLGRLTSLKYLTISDLDWLETIDASFYKNDKSFSSSSSVTPFPVLEFIEFENMPCWKVWHSSESYAFPQLKRLTIDNCPKLRGDLPNHLPSLKSLVIRSCEQLVSSLPKAPSVRSLQIVKSNKVVLQELPFSIEFLKIKGSSMVESVLEAITVTKPTCVRYLELTDCSSSISYPGSCLSISMKTLHIEDFRKLEFTKQHNHKLLESLSIHNSCDSLTSLPLDIFPNLKRLYISNCENLESLLVSQSHDFILQNLTSFEIRECPNLVSLSSQGLPAPNMTRFLISKCKKLKSLPHQMNILLPKLEYFRLENCPEIGSFPESGMPPKLRSIRITNCTKLLSGPSWPSMDMLTDVTIEGPCDAIKSFPKEGLLHASLKSLTLLTFSSLEMLDCKGLRHLTSLQQLRINDCPKLENMVGVETLPASILNLCIIGCPLLKEKCHMKHPQIWNKISHIKDISVDHKRIS
>g30776.t1
MAELIAGAFLSSFFQFAFERLASKDFKDLFHKGLLKKLEITLNSLNQLLDDAETKQYQNQNVKNWLDDLKHEIYEVDQLLDEIATNVQRKSKVRSFLSAKINHFASRIKDLLDKLEHLANQKDRLGLKEGRCAQNELEVRPQSSIRIPMTSLVDESNICGRKGDKEKIINFLLLDNGSSNHAPIISIVGLGGMGKTTLAQLVYNDHMIQKSFDLKAWVYVSESFDLVRLTKAILESFGCSPTSENSLELLQRQLQERLTGKKYLLVLDDVWNGNVEIWDHLLLPFDKGSSGSKIIVTTRNREVAASMKSSMLLDLERLEGSDSWSLFVKLAFHNRNVSEYPTLESIGKNIVDKCGGLPLALKTLGNLLRRKFSQSEWVKILETDLWCLSERDSNINPVLRLSYQNLPSNLKRCFSYCSIFPKGYWFEKNQLINLWMAEGLLKCCRRDQSEEELGNELFDDLVSISFFQQSTHFKYDEKFFMHDLVNDLAKSESLKFFLQIDEGDKVQDICERTRHIWCSLDLKDDAIISKQICKFKGLRSLLVRQRNRIMISNNLQRGIFSKLEHLRMLSFHGCELTELSDKIGNLKFLRYLDLTRTEIKSLPDSICDLYNLETLILEQCSKLTELPLDFHKLVCLRHLYLESLTVGEMPKKIGRLNHLQTLSHFVVGEKCGSDIKELNNLNHLQGKLCISGLEHVINPIDAAEANMKAKKNLEELKLSYSVNFKLNNNGGALDVLEVLQPNSNLKRLTVEDYNGKCFPNWLRGYHLPNLVSLKLKNCGLCSQLPPLGQLPCLKELSISNCDGIKTIGEEFYDNNSTSLLPFRSLEVLEFENMDNWEEWLCLEGFPMMKELCIRKCPQLKRFPPQHLHSLQKLQIVDCEMLEASIPKGDNIEELELRGCDRVLVNGLSTVLKKFVLCENQYTEFSEEQDLVNCTVLKEVEFDLRGFVVKRPSLDLRCYNSLRSLSIRGCDSSFSLPFSLHLFTNLHSLRLYDCPQLESFPRGGLPSNLRWLVISNCPKPIGSREEWGLFQLNSLQILQIRDHEFENVESFPEENLLPPTLEHLWIIQCSKLRRMNNKGFLHLNSLKSLSIYNCPSLESLPEEALQQLSSLSGLKIDECPLIREKYKKEGGERWHTISHIPEDFVGHSYLPPTQSKNKYQRVRLFVDESNKVVEIPRIGTLNQRLRTYNPTKTSWPELVGVEGRYNQCLRTNNPTKKSWHDELVGLTAEEAKRKINRSETDIQVVPQDSHVTSDYKPGRRKNKDMEIILLRCSQMNPCLVECLHSGLNSVPHSYVWTYNQLLGTNNPTKTSWPELVGVAAEEAERKIKEEKSGAEIQVVPPDSFVTADYRTQRVRLYVDESNKVIRTPGIG
>g30777.t1
MAELIAGAFLSSFFQFAFERLASKDFKDLFHKGLLKKLEITLNSLNQLLDDAETKQYQNQNVKNWLDDLKHEIYEVDQLLDEIATNVQRKSKVRSFLSAKINHFASRIKDLLDKLEHLANQKDRLGLKEGRCAQNELEVRPQSSIRIPMTSLVDESNICGRKGDKEKIINFLLLDNGSSNHAPIISIVGLGGMGKTTLAQLVYNDHMIQKSFDLKAWVYVSESFDLVRLTKAILESFGCSPTSENSLELLQRQLQERLTGKKYLLVLDDVWNGNVEIWDHLLLPFDKGSSGSKIIVTTRNREVAASMKSSMLLDLERLEGSDSWSLFVKLAFHNRNVSEYPTLESIGKNIVDKCGGLPLALKTLGNLLRRKFSQSEWVKILETDLWCLSERDSNINPVLRLSYQNLPSNLKRCFSYCSIFPKGYWFEKNQLINLWMAEGLLKCCRRDQSEEELGNELFDDLVSISFFQQSTHFKYDEKFFMHDLVNDLAKSESLKFFLQIDEGDKVQDICERTRHIWCSLDLKDDAIISKQICKFKGLRSLLVRQRNRIMISNNLQRGIFSKLEHLRMLSFHGCELTELSDKIGNLKFLRYLDLTRTEIKSLPDSICDLYNLETLILEQCSKLTELPLDFHKLVCLRHLYLERTDIKKMPKKIGRLNHLQTLSHFVVGEKCGSDIKELNNLNHLQGKLCISGLEHVINPIDAAEANMKAKKNLEELKLSYSVNFKLNNNGGALDVLEVLQPNSNLKRLTVEDYNGKCFPNWLRGYHLPNLVSLKLKNCGLCSQLPPLGQLPCLKELSISNCDGIKTIGEEFYDNNSTSLLPFRSLEVLEFENMDNWEEWLCLEGFPMMKELCIRKCPQLKRFPPQHLHSLQKLQIVDCEMLEASIPKGDNIEELELRGCDRVLVNGLSTVLKKFVLCENQYTEFSEEQDLVNCTVLKEVEFDLRGFVVKRPSLDLRCYNSLRSLSIRGCDSSFSLPFSLHLFTNLHSLRLYDCPQLESFPRGGLPSNLRWLVISNCPKPIGSREEWGLFQLNSLQILQIRDHEFENVESFPEENLLPPTLEHLWIIQCSKLRRMNNKGFLHLNSLKSLSIYNCPSLESLPEEALQQLSSLSGLKIDECPLIREKYKKEGGERWHTISHIPEVEID
>g30782.t1
MAELVAGAFLSSSFQVIFEKLASVDIRDYFGGNKLDDLVKELDIKLNSINHVLEEAEIKQYQNTHVKKWLDELKHVLYEADLVLDEIATDAMLKKMKAEFEPVTTTVLSLLSALTTNPFEYRINELLEKLELLATETKRLGLEDDRSASKEGLVSWKPAKTLSTTSLVDESTIYVRDVRKQELIKILLEGNDSGNQVPSIISIVGLGGMGKTTLAKLVYNDNKIKEHFXLEXWVYVSESFNDVGLTKAILKSFGFSADGEDLSLLQNQLQHELTGKKYLLVLDDIWNWNGNAACWENLLLPFNHGSSGSKIIVTTREKKIENVLNSKLFDLQQMDKSDCWRLFETHAFHGRNVCEHPDLELIGTEMVNKCGGLPLAVKTLGQLLRRKFSVREWTKNLETDMWRLPDEFNINPVGRPYIKKIPKNIGKLTKLQSLPYFTVEEQNGSVLKELEKLNNLHGRIDIEGLGNVIDPADAAMANLKDKMYLEELHMNFCERIEEINDSIVERNVSVFEALQPSNNLKRLTVEYYNGNSFPNWLNGCHLPNLVSLKLHNCGQCSHFPPLGQLPCLKGLSISRCHGIKIIGEEIYGNNSISLPFMSLEVLEFERMGNWEEWLCLEGFPVLKKLCISECPELKRVPPPPSFFTKIEDKAPLPQHLPSLQKLTIYDCEMMEASIPKGDSILELDLQKCDRIFVNGLSTCMKKFVLLQNRYTEFSEEENLVNCTILEELRFDLRDFPSLDLRCYNSLGRLSITGCDSSSSLPFSLHLFTNLHSLNLHDCPQLESFPMGGLPSNLSSLKIENCPKLIALREEWGLFQLNSLTRFTVSDDEFENVESFPEENLLPPFLVFLTLDNCSKLRIMNYKGFLHLKSLIIRKCPSLESLPEEGLPNSLHRDLKPYSHCRTPLLSNLKALAVFCDHDILLPLP
>g30783.t1
MAELIAGAFLSSLFQVTLERFSSSDFKDLFNKGLVEKLEITLNSINQLLDDAETKQYQNQNVKNWLDHLKHEVYEVDQLLDEIATNAQQKIKAKRFLSTFTNRFESRIKDLLDKLKYLAEQNDVLGLTQRSCTSYEGVLSLQSSKISPTASLVDESCIYGRDHDKNKMINYLLSDNDSGKRVSIISIVGLGGMGKTTLAQLVYNDERMEKHFELKAWVHVSESFDVVGLTKTILRSFHSSADGEDLDPLKCQLQQTLTGKKFLLVLDDVWNGNEEWWEQLLLPFYHGSPGSKIIVTTRDKHVALVVKSDHQHHLKQLAESDSWSLFVKHAFRGRNVFEYPNLESTGKKVVDKCGGSPLAVKTLGNLLQRKFSQGEWFKILETDMWHVLKGDDEINPVLRLSYHNLPSNLKRCFAYCSIFPKGYEFQKDELIKLWMAEGLLKCCGRDKSEEELGNEFLDDLESISFFQQSIYSHNIIVMHDLVNDLAKSESREFCLQIEGDRVQDISKRTRHIWCSLDLNDGARILKLICKIKGLRSLSVHDRVYGEEYFTISKNVQRDIFSKLKYLRMLSFRGCELTELAYEIGNLKLLRYLDLTSTEIKSLPDSICRLYNLQTLILEKCFELTELPSDFYKLTGLCHLNLECIYIKKMPKQIGRLNHLQTLSHFVVGENSGFDIKELDNLNHLQGKLTISGLENVTNPADAAGANLKDKKHLXELIMNYSDDFIFNNNGREFDVLEALRPNSNLKRLTIEYYNGNCFPNWLSGFHLPNLVSLKLQSCGLCSHLPPLGQLPCLKELSISRCDGLKIIGEEFYDNNSTILPFKSLEVLIFERMYGLEEWLCHEGFPLLKELSIINCPELTRALPQHLPSLQKLKISNCNKLEEWLCLEGFPFLKELSIINCPELKRAMPQHLPSLQKLKISNCNKLEEWLCREGLPLLKEIFIKHCPKLKSVLPQHLPCLQILEIFDCKMLEVSIPKGDSIIELHLHRCDRVLVNGLPTSLKKFVLHENRYTEFSVEQNLLNNTILEEMEFDFRGFVKFPFLDLRCYNSLSRLCIKGWCLPSLPFAPHLFTNLHSLSLFDFPQLESFPSGGLPSNLSILGIFNCPKLIASREEWGLFQLNSLKVFVVSDDFENIESFPEENLLPPNLNYLYLIKCSKLRIMNYKGFLHLKSLEDLCIRNCPSFERLPEEGLHNSLSSLWISDCPLIKEQYKKEEGERWHTIRHIPSVTIT
>g31101.t1
MGRAKHEHLWIHVTEVENGRKWICKHCNVKFSGGASRIQTHLGLGGKGGGGIKRCSNYLGNEGIDNNNNMASTSSNSLEVVINRVHARQHHGVNRSSCNINVFESGTNQLKQLVIDLECEENDIRKQLQWLESRGKKRKLKVDECLEYIQELKERADDVNDLEDIDKINELIEDLNQHKEDRLFTVSSEFVGKKLDFNIKKVLKLLGDDKVFVIGIYGMGGVGKTLLATLVENEVKRKETFKDVFWVTVSHNSSIFKLQHDIAKRIGVNLDEDDERIRADYLSSALEKKGKSILILDYVWKYIDLEKVGIHPKVNGIKVIVTSRLVHVCHQMDCQPHVMIEMFPLSCYDEDEYQFADQDEFDVDEDWDLFMINLGHGGTPRVLPYEIEKVARCIVERFKGLPLGIKVMARTMKGINDIQRWKHALHKLNKLEMGEEVEEEVFKCLDYELIMKFVDNGLINGNRCLEEISDEVKVMLKRLEDHSLDYTHRLVKDMACYILKESKRNVMLKFYKELTEIPLAQEWLVDLEIVHFQYCSIIEIPDGMSPYCPRVEDIQGMKKLERFGGIFDIKDYHNYEQKMPELKMYYLILRNTVCKRSIRCGSSKPSLSIHHCPDLERRPTVKLIDCEIPYFGIFTTDIDPQTHALGYSC
>g31102.t1
MGRAKHEHLWIHVTQVENGRKWICKHCNVTFSGGASRIQTHLGLGGKGGGGIRRCSNYHANDGIHNMASTSSNPPEVVINRVYSTQDQECEENDITKQIQWLESRGKKCKCKVNVWLRKLQEMKGITVAAINLNDSHGITELIQKMKRHKEEKPLTLSTEYVGRKLDENIKKVLKLLDDDKVFVIGIFGMGGVGKTLLATLVENEVKRKTTFKDVFWVTVSDNTNISKLQHDIAKRIGVNLDEDDERIKAYYLSSALEKKGKSILILDDVWKYIDLEKVGIHPKVNGIKVIVTTRLQHVCRQMDCQPKVMIYMFLLSCYNEDEYEYADEVDVDEDWDLFMINLGHGGTPKILPYEIDEVARCIIRRFHGLPLGIKVMARTMKGIDDIRRWEHALNKLKKLEIGQEVEEEVFMVLKRSYDNLMDKDLQNCFLYCALLSDDMECLDHELIMKLVENGLINGNRCLEEISAEVEVIFKRLRAHSLDYTHRLVKDMACYILKESKRDAMYKVDDKLTNIPLTQEWGVDLEIVHFNCCPIKEIPYGMSPYCPRLESLPNSITKVRSLVSLVLRGCISLKHVPPLGELQTLSRLVITESSIEEALQGLDTLLNLKWLDLSHNKSLNLGSLSNLTKMQYLDLRDTLVVITVEDIQGMKKLERFGGIFDIKDVQKMSGISCELITYHLIFTDIQYQLEVLNLSSLESLTGFYKDVGDVGQSLSPRNILYSLLFIEIDNCNLIETLLTPPLVQQLPNLQTLIVSRCGSMKEIIAVSNNDQNESSFIKLPKLTSLRLSDLPRLKTVCKRSIHCGSSQPRLSIHSCPELERHPTVKLIDCEIPYFGIFTTDIDPQTHALRYSC
>g31105.t1
MKRHKDEKPLTLSTEYVGQELDENIKEVLKLVDDDRVFVIGIYGMGGVGKTLLATLVKKELMRKATFKDVCWVTVSQNASISKLQHDIAKRIGVKLDEEDERVGLYPKVNGIKVILTTRLKHVCHQMDCLPDHMIQMIHLMTGDGEDWDLFWIKLGHNGTPIKLSPEIEKIAKGIVQRCGGLPLGISVMARTMKGIDDIHQLKHWVFTVHPLVRSMACYIMKESQRNVMVKVIERMIHLSHGWATDIELIRMQYCDIGEISEDLSPNCPKCDSLKHVPPLGELQALSRLVISYTSIEEAPQGLEKLINLKWLDLSYNQSLHLELGSFSSNLTKLQYLDLRNTSAVVMVEDIQRMKMLECFGGSIDCEDYYQFMQKNLDVCFGLIKTYHLRLGIQCVEEGWWDELDDDAEFNLKRFVPGDYENREVAGTTISSTTTKSGDNKRKGM
>g31203.t1
MKSLIVLDDVHTLELLQNLIGVRSGWLGTGSTVIVTTRDKHVLISAGIQKFHQVDKMNSETSLKLFSMNAFDQVLPGEGYVELSKRTIAYADGNPLALKSLPPCPSTLVELCLEDSNVEKLWNGVLNLPNLETLDLTGSKKLIKCPNVSGSPNLKLVFLLDCESMTEVDPSIFLLQKLEGLLMNRCTSLKSLSSNTCSPAINCLNAAGCINLQEFSVTFTSVDNLDLHISNWDGNELPSSLLHIKNLQTFSFPIVECLVDLPKNFAQCIWLRHLVNHDPSITLHKVFSSPAFITLEILFLSSVMPSTLSKLPDNISLLLSLQSLTLLGLGISSLPDTIICLPQLRRLVILHCHMLLFIPALSNFIPFVYVSDCQSIERVLSSMVEPYKSKPITFVLLNLENLDTFTVLKEAMIEIHLRANPHSANEIDDTIQYMLPAMPSIDHWFDYTSTRFAFTLNLPPNLLGFAYYLVLSPGRVGKGACFGCDCYLDNISDGNTVSTEKLETILEDAISKIERGARLNSGNEYLNMQYLLPVMAAMEYWFDYTSTQVSFILELPPNLLGFAYYFVLSKGRVRKGACSGCECGLDNISGERIFITSFPTHDLFSFPDINETSIPIGSDHVVFWYDPVTCKQIMEAVDDHVNITSYSPKLTFRFFFDETETVR
>g31260.t1
MRDESILIDKIVDDVLQKLQLRYPNELEGVVRNEESRCVESLLKSVRILGIWGMGGIGKTTIAKVLFAKHFAKYDHVCFAKGNECSLSKLLSELLKEEISPSNVVGSTFHMRRLRSRKVFIVLDNVDSLDQFEYLCRDYGDLTNDSRLVITTRDRQLLNDRVDMIHEVKPWKDSESLKLFSLAAFNGNHLQENYEDLSQKAVTYAGGVPLALKLLALHLRSRGIAFWESTFRKLDNHPREDIHKVLKLSYDALDPLEKKIFLDIAFFFKGEDKDRVTRILDACDFEASSGIVVLKDKALITISNNHTIQIHDLLQKMGSDIICNDCGINPATHTRLSGREARAVIEENKGSSSIEGITLDLSQNNDLPLRVDTFTKMKALRILKFYAPSNQRCTDAYLDLPTFLGPFSNKLRYFEWNGYPFESLPHPFCGKFLVEIHMPHSNVKQLWQGTKELGKLEGIDLSECKHFVRLPDLSKASNLKWVNLSGCESLNDLHPSVLRADTLVTLILDRCTKVRSVRGIQTLDLSIGRLHKLKRLNLENLRLKHLPKELSSVRSINELKISGSRLMVEKQQLHDLFDGLTCIKILHMKDFINLFELPDNLSVLSKLKELNLDRSNMKWLPESISQLHELEILSLVNCRELQCLPKLPPLIKQLYAVNCTSLVSISSLKTLATKMMGNAKHISFSNSLKLNEHALELIIESLNLTMMSAVFQNVSVRRHENARSYNYTTVDACLPGTSIPKQFKCRTATDSSVTIQQLPHRLGFIYSVILSSPGRNRMNKGGARIQCQCNLGHEGIKITWLNIDVTDLNDDHIYVWYDPFHCDSILKFYEPKICYEFCVTNDMGEVDGSIDIIIKECGVRLVSDEELESILPELDLDLDKQMELKREVKKENEASNHKTDQIPNQQRRMSQKNSDDRKHGVELKLVEEDNESESHIFNMEKSMESTSKETKSMVIHNGTPPVLVSKSVSQLKSNGNEEASQTECRAGLHLQLVESVSRENNYHWHSNFEETERLEEKPNEQFIAPEDGSDEDPFAELESILMGSSNSSPKATCSTSDVALSKALHNLECLLNKSLKSILYDEELRQQLHASLECIGQASHEKVSPNVVKLVQKMTLSVKNLFEDFVMTEKVVEDHFNALQQREKIIQLVRDGKKQMESLQKEKVQFGDKAEHLEEEGEKVDEKIRILVEQKKNIQLEKTKLKESMERCEGEKKKVADEAKNMITETKELMSMINNSKPLYDIALSKRQKLKDNWEGFGTAFANNYGSS
>g31575.t1
MSSTSSSNPQWINEVFINFRGEDTRQSFISHLYAALKNAGINTYIDRQLPKGTELGPELSRAIEGSHISIVVFSKRYTESSWCLNELKQVMECHRTHGQVVVPVFYDVDASVVRQQKGDFGKVLRATVKKTYSDSGDERMEHVLAKWRSALTQAANLSGWDVNNCRNEAELVQQIVEDILTKLDITLLPITEFPVGLGSRVQGVIEFIENQSSQICIIGIWGMGGSGKTTTAKAIYNRIHRKFVDRSFIENVREVCEKENRGIIHLQEQLLSDILNTKEKIHNVALGTTKIEKRFWGKKALVVLDDVTTFEQLKSLCRNPKLFGLGSVLIVTTRDMRLLNLFKVHYVCTMMEMNEMESLQLFCWHAFRQPSPIKDFYELSRNVVAYCGGLPVALEVLGCYLSERTKAEWRSVLSKLKRIPNDQVQEKLRISYDGLKDDMEKDIFLDICCFFIGKDRAYVTNILNGCGLHADIGISVLVERSLVKIEKNNKLAMHDLIRDMGREIVRKRSAKEPGKRSRLWIREDVHDVLTKHNGTETVEGLVLKLQRTSRVCFSANSFKEMRNLRLLQLDCVDLRGDYGCLSKQLRWVHWQQSTFKSIPNDFYLENLVVIDLKHSSIKQLWNETKLLWNLKILNLSHSKHLKSTPDFSKSPNLEKLIMKDCPNLSDVHQSIGDLNSLLLIDKLEEDIEQMESLTTLIAKDTAIKDVPYSIIRSKSIGYISLCGYEGLSCNVFPSIIWSWMSPTLNSLPRISPFGNISLSLSATGLDNNNLGLLSPMVRSLSKIRTVWVQCRSKIQLTQELQRILDQYGVNIYEMETSCASQISNLSLRSLLIVMGSCHIVIDTPAKTISQGLTTNDSSDFSLLGGNHPSWLAYTGEGPSTRFQVPEDIDCHVKGINLCVVYSSTSENIGAECLTSVLIINYTKCTVQIYKRDTVMSFNDEDWKNVTSNLGPGDDMEIYVAFGHGLIVKETIVYLFYDQSITTEFEQSIIMEVGPSTNMEIKPLEEVNAQPSPIRDVQPSSNVEVEASITKKIEQVNVQSSPEVDMQPSPNVKVESSTYMEMEPLAEANVQSSPEVDIQPSPNVKVEWRDQLMLKLIHHLKWRCSHHLSWK
>g31577.t1
MSSSSSPSPSPSSTSSQWIYDVFINFRGEDTRRNFVAHLDKALSNARINTFLDDKKLEKGTELGPELMRAIQGSRISILVFSKTYITSSWCLKELVQIMECRKNCGQIVVPIFYNVDPSVLRHQKDGYGKALQATANRRPSGGERKKHVLNDWKIALTEAATISGWDNKKFGTDVELISQIVDDVKRKLNSRLLNITEYPVGLDARVQQVIRLIEKQASKVCLIGIWGMGGSGKTTTATAIYNKFQCKFENHSFIENIREVCNRGDGGIIHLQEQLLANVQKSNEKIYGTALGIATIKKIFKGKRSLIVLDDVSTFEQVEALCGNGKCFDVGSVLIVTSRDVNILKKLEVDYIYSIKEMDEIKSLELFSWHAFRQARPKPEFSQLSSSIVAYCRGLPLALEVIGSYLHNKTTKQEWETVLSKLERIPDDQVHEKLRISYDGLKDDTQKDIFLDICCFFIGKDRAYVSEIIDGCDFFARIGITELIERSLLKVEKNNKLGMHDLLRDMGREIVRERSKKLPGKRSRLWFHEDAHKVLTENTGTETVEGLVLKSQSISNVCIETDTFKEMKNLRLLRLDHVDLTGAFKYLSKELRWLHWQRFTREYIPDDFYLGNLVVFELKHSNIKQVWRETKLMEKLKILNLSHSKYLTSTPDFSKLPNLEKLIMKDCPYLSEVHQSIGDLRNLLLINLKDCTSLSNLPENINQLKSLTTLILSGCSKIDKLEEGIVQMESLTTLAINDTEALQIPNDSLRSYLIGMRSFPTVMDTLGKRISQGLTTNDSSSFLLPGGNHPSCLAYTGVGPSAPFQVPKDVDCRMEGIVLHVVYSSTSEKMAAECLTSVLIVNYTKCTIHIYKRDTILSFNDEDWNNVTSNLGPGDEVKIYVAFGHGLIVKKTIVYLVSGQSIIVEVDDANMEVEPPEEANVLPSPEVKNVNASAMGNGILFNGKVANIEEVVHGTKRVSWSNPLPCFHCI
>g31578.t1
MSSSSSSNPQWIYDVFLNFRGTDTRQSFVSHLDAALTNAGINTFIDRQLHKGTELAPELLGAIEKSHISILVFSKNYTQSSWCLNELQKVMECHRTHGQVVVPVFYDVDPSVVRHQKGDFGQVLIDTAKKVYFQQGGEEKMENVVSNWRSALTQAASLSGWDVPSCRSEGELMQQIVEDVLAKLDSTFLSITEFPVGLESRVRNVTDFIENQQKKVCVIGIWGMGGSGKTTTAKAIYNRIHRKFVDRSFVENVREVCEKENRGIIHLQQQLLSDILKQKKKIHRVVLGTTKIEKRFRGKKVLVVLDDVATFEQLKSLCGNPELFCPGSVLIVTTRDLRLLNLFKVDYVCTMKEMDENESLELFSWHAFRQPSPINDFCKLSRNVVAYCGGLPVALEVLGSYLYERTKEEWKSVLLKLERIPNDQVQEKLRISYDGLKDDMEKDIFLDICCFFIGKDRVDVTEILNGCGLHADIGITVLVERSLVKIEKNNKLGMHDLIRDMGREIVRESSPKELGKRSRLWFRDDVHDVLTKHTGTEIVEGLVLKVQRTSRISLSTDSFKEMKKLKLLQLDHAILTDDFHYLSKELRWIHWQGFTFNYIPDHFYQGNLVVIVIKYSSIKQLLNNLKVLNVSHSRYLKSTPDFSKLPNLQKLIMKDCPNLSEVHHSIGDLKNLLLLNLKDCTSLNNLPDETYQLKSLKTLILSGCSKIDKLEEGMGQMESLTTLIAKDTSVKEVPYSILRLKSIGYISLCGYEGLSRDVFPSLIRSRMTPTTNSLLYISPFESMVLSLVSLAFESDNFDYLSPNPSNLSKLGRFWVQNRLEVQVTRELRKFLDDLSHESQSSSFSLRSLLMGLRSCNIVINTLGKNISQTMSGESSNIHNKCRIEEISEKHDNNRIDSQTIRVNSDEEYESLPPFKRSRMVTKSGHSSDGESASSVSPIVLKEKSNSLRKEIKNPQQALSSVKRKAPDAIKVPFDFINSLPQENILEKVPSTPIISLYSPRVKQQKVNESITSKSSTSKGPSATENVEKISSKQESVYEHSLVDYSKYKELIEEDPLAMMEKLLSGEFSFSSKTSQSTKDAEATHVEREAINTLLDDLRHVVFSSNLLKYLPNDTSRRDKVNDLLFKLDDRVDELSEKQVLGLAEFTKIFKEATIIIDSSRDNADSVQELEVNHKNTLSKLQASKDRMKRFAESIAAGQNKIRDIDHQIEDTQTQIQLLEEQVNKLRQEKSLLKDTCSKCHGKRVDIMKEVKRINTYLDQQLQKGTELGPELLRAIQGSRISILVFSKNYTESSWCLNELQKVIECHITHGQLVIPVFYDVDPSVVRHQKGDFGKVLRATAKFDSPKLVIWRSALTQAANLSGWDVTRCSKVSMQLSPPNVKVEASTVKTDLSRKVKKCVLLKIDLHDDKDKRNALKRVSTISADTYPVPALSPKDDSKVFVSHLHSALAKAKIEPYTDYKLHKGTAELGPELLEAIEYADVSIIVFSQNYTESSSCLNELEKIMEIHRTHGNVVMPVFCGVDPSEVRHQHGAFGKNLHATAKKIYLDKELRENTLFSWKNALKQAAILSGWVSIDSRNDAELIPQIVKEVLGKLKSRLLFITKFQVGLDTRARQVIQFFENQTSKVSLIGICGMGGSGKTTTAKAIYNQIHGNFLNTSFIQNVTEVCENENLGIIHLQQQLLSDVLDTNVRTQNIESGKFMISQKISKKKVLVVLDDVTTFEQLNALYGYPKMFGPGSVIIVTTRNAHLLKGVKVDYCYTMMEMDKNESLELFSWHAFRQPSPLRDFRRLSRKAVAYCKGLPLALEVLGSYLCQRTKQEWKHALLKLERIPNDQVQQNLRKSYDGLKDDMEKDIFLDICCFFIGKDRDYVTKILNGCGLYADSAIAVLIERSLLKVGKNNKLGMHDLIRDMGREIVRESSASEPEKRSRLWFHEDVHRVLAENTGTESVKGLVLKSQGTSRVCFSTDSFKEMKKLRLLQLDCVDLTGDYGNLSKELRWIHWQGFTCNYIPDEFHQGNLVVIDLKHSNITQVWNKTKVLVNLKILNLSHSRYLISAPDFSKLPNLEKLIMKDCPCLSEIHPSIGDLNKLLLINLEDCTGLRNLPKKIYQLKSLETLILSGCLKIDKLEEDIEQMESLTTLIARNTAVKVPFSTVMDFTNHESLFFPIWEHYICFTKVETSHPSQTSNLSLRSVLIGMGSFHIVIDTLSKSITQGLTTNDSGEFFLPRDNYPTWLAYIVEGSSVHFQVPEDSDRCMKGIALCVVYSSSENMATECRTSPGDNVGIFVAFGHELTVKKTAVYLIYDQSITMEVDADEQDALKNNVDVNTRMAEQIPYAVAESLFNRLASATFREHGQIHGVMDELERLKNSVECIRVVLLDAQEKQEQNCVVQNWIRRIEDVLHRADDLLDEFIIEGMRYKADAGDKKNMARDWEIEKDTLIQLWMAQGYLECSDEKQLMEDYLPPLEHLPFLKSLDISFLEELEYIYYEQDFSSAFFPSLESLSLQFCYKLKGWRRVGDDFDNTNCSQNLSLPPFPRLSQLSLIGCLMLTCMPTFPNLENGLELYDSRVETLVATLNRVALESLNRFPPLSMLKSLHIDGVSLDVKSIPNVWMQNLTSLQLLQINWFSCQAFQEIETWFKDDLNCLPSLQTIAFHNCEDIEALPDWICNLSSLQHLRAYDCIKLASLPERMPCLTNLQTLEIIGCPLLVEECQTQTSETWPKIGHVPKIILSSLH
>g31579.t1
MQESTLSSTTKSSKKAKKLDTNYFKQLRTKSQVVLPVFYDIDPSVVRHQKGEFGKALEVSAKSRYIIEEVMERVLDRWKKVLTEASSLSGFDGNTFRSDRELVNKVVEAILPKLDNSTLPITEFPVGLESHVKQVVGLIEKQTGNVCIVGIWGMGGSGKTTVAKAVYNEIHRKFDCTSFIENIREVCEQDTRGHMHLQQQLLSDVLKTKEKIHSIALGTNMIQKVVSGKKALVVLDDVTDFQQIKVLCGNYKCFGSGSVLIVTTRDVHILKLLKVVSVYKMEEMHKTESLELFSWHAFRKASPKGGFGELSRSVAAYCGGLPLALEVLGSYLFDRTKQEWTSVLSKLERIPNDQVHEKLRISYDGLKDDLVKDIFLDICCFFIGKDRAYVIEILNGCGLYADIGIAVLIDRSLLKVEKNNKLGMHDLIRDMGREIVRESSAREPGKRSRLWFHDDVHDVLTKNTGTETVEALILSMQRTGRVSFSTNVFQDMKKLRLLQLDSVDLTGDFGYLSKQLRWVNWQRSTFNSVPNEFDQENLVAFELKHSNVKQVWKETKLLQKLKILNLSHSKYLQSTPDFTKLPNLEKLIMKDCPSLSNIHSSIGDLENLLLINLKDCSSLVNLPRKMYKLRKVKTLIISGCSKIVKLEEDIAQMKSLTTLIAANTGVKQVPFSIVRSKNIGYISLCGYEGLSRDVFPSIIWSWMSPTMNSLARIPPYGGISMSLVSLGVDSNNLGLIYQSPILSSGSKLRCVSVQCHSEIQLKQELRRFVNDLTQLEISHASQISDLSLKSILIGMGSCHIVNETLGKSLSQGMSTNDSIASFLPGNNFPSWLTYTCEGPSIYKRDTVISFNDEDWKSVVSNLEVGDNVEIFVAFGHGLTVKETAVYLIYGQSTAMEIEPSDTSEVEPILEVEAQLSHDVKTEPSPGVEAQLSPDVKKMEPSPGVEAQPSTDVKMESPLTVKIEPSPKTNEKIFHSQTGESTPFLMMKSSERERSWDQH
>g31727.t1
MSYYSPSNPQRIYDVFINFRGDDTRKNFISHLYAALSNLGVNTFLDDENLLKDSELRQQLLEAIEGSHVSIVVFSENYTESSWCLNELEKIMECRRDYGHVVFPVFYNVDPSVVRHQTGDFGKALESRAKRLYEGEVVLDALLRWRSVLNQAANLSGWDVNNFRSEAELVKKIVKEVLTKLDSSYLSITEFPVGLESRVREMVEFIGDQSKKVCMAGIWGMGGSGKTTTAKSVYNLINRRFHDSSFIENIREVCEKDNKGIIHLQEQLLSDVLKIKVKKIHSITSGTTMIEKRLRRKTVLVILDDVSKFEQIKDLCGNRKWKWMKMSPLSFSVGMLLENKVQQNTLTNSRNVVAYCGGLPLALEILGSYLYGRTRGEWKSVLSKLERIPNDQVQEKLRISYDGLKDDTEKDIFLDICCFFIGKDRAYVTKILNGCGLYADIGITVLVERSLVKIEKNNKLAMHDLLRDMGREIVRQTSVKNPGKRNRLWYHEDVHDVLTKYMGTETVEGLIFKSQRTDTVCFSTNSFKEMKKLRLLQLDCVNVIGDYGCLSDQLRWIKWQGSTFNYIPDDFYQGNLVAMDLKHSNIRQVWNETKLLEKLKILNLSHSRYLKNSPDFSKLPNLEKLIMKDCPNLSNIHQSIGDLDRILLINLKACTSLNNLPDKIYQLKSLKTLILSGCTKIDNLKEDIVQMESLTTLMANDTELAVVATISVARSQGGLQLAGLTTNNSSDLFLPGGNYPSWFAYTSKGPSTLFQVPDDIDRHMKGIALSVVYSSTSENAGAECLTSVLIINYTKCTIQIYKRDTVTSFNDEDWKCLTSNLEPGDEVEIFVAFGHELIVKETTVYLVYDQSTTTEFDQSIILDVEPSTNFEMDPSEEVKLQSLPEVEVEASSTDDVKANLSPEVKVLSSLIMKMKPSPKPKNSIFTRLLKRMGACLCMKQHRGEIKV
>g31737.t1
MTQQSNTYQHYASPEPCALEIDHVKKIAEKVYAKIPPISLHGENPIGLDQRIDEVKSLLDLKPNDNTVCMLGIYGLGGLGKTNLAKALYNKIAHQFQAACFLANVREKSNKINGLEDLQLTLLSEMFEKPDSMLGSTSRGIMEIKLKLGKKKVLLVLDDVIEMNQLDNLAGGSDWFGPGSRIIVTTRDKGLLIAIHQIEIKTYEMTELNDQHSLELFCRNAFGKSNPKAGYEVVSSRAVGYAKGLPLVLKVIGSNLATRKSLKAWEDALEDYERIPRKGIQDVLEISYDVLEPYAQSVFLDIACFFKGEKKEYVEEILSEFSAASNIEELVNKSLLNVEDGYLYMHDLIQDMGREIVRKEAPNNPAKRSRLWLEQDVIDVLSANDSGSDAIQGIMLDPPNDTTEVYWNGSAFEKMHRLRVLIVRQLPCTIQKIDASHCLNFSSETSDMLWDQVKKERHGLEIVIHRKFKVPEWFDYRCKGGVPCFWVCGKFPNVALALLLQFHFIEFDTRKHVVQLHLVINGEHIFCKRYYEFSIRQDHVLVCDLRLLYNDEEWLSIDALLLKNEWNQVQISYEVKYQHLTLSERHTVQISYEANNIPVTTNEWGVFVYKQGTDDNLEEHVQFMCPDPTRYLNESRDDDKEEMKPVISDKFEIMKDLYSKGKMDAFLEAQSVLLAQEDINCHVFEGNDDSHAKKKKRVAGLKKREEELLSLSNAATEEFRNSKDIQVLMKGIYLNGLRDGVLEVQAVEKNEENDSKDEPTNFEFTDEMKPAIGVGEASTSDHQGSSEAQDSHAEQDEILTGIFMNGMAAGLRVAQSSFPSLDIATTMIAAYNRGEWVRLSLPVSEVEMKIYMEGVINGLLEAKVSFLTLKEWEILNTVLRKEGHNIMCQTVDWTEIVVPSSDVPLLESFMMMKQGGCDSGRAESFCKFLKEHNALRKKIEEIENESATTDNSKKGHSLDEKLATILKGRAEEVQMDSYCPTYSIQNSKEIQDLMTATYSNGMRDGFLEARAILLALNMDIITHEFEWNENEISAQGNDSRILPSKNQYGNFLEKLNTQFGEHISKEDHTFDGNDDSCAKESSISDSKIRADIGKEGCEHVSKQKKLAAVLKEREEELLNLYDAEIEEFQNSEEIQDLMSVTYLNGLRDGVLEAQASLLSLFEKNEENDSKL
>g31838.t1
MGWEEKISGSDTELWMKVTGSCGTVLRKLKGSTLTDCVFRGTDTRFGFTGYLHKALSDKGIRTFIDDKNIQRGEEITPSLIKAIEESMIFIPVFSINYSSSSFCLDELVHIIHCFKEKNGRKILPVFYDVDPSHVRHQKGSYGEALAKHEEMFKNNKEKYIGYTERLHKWKMALYQTANLSGHHFTHGSNALESQEREMLHLHPKPKDIRNGYEYEFIGKIVTEVSNNISRAPLHVADHPVGLESRELKVKSLLDVDPSKDEVRMIGICGIGGIGKTTLARAIYNSISYQFEVSCFLHNVKEHSAKHGLEHVQEELLSKTVGLNDKLGDISEGIPFIIQSLQDKHVLLILDDVDELKQLQVLAGGLDWFGPDSKVIITTRDKQLLASHGVEKTYEVDELNVDEALELLTWKAFKNNNVDSSYKYVLRREWESTLDRYERIPNKEIQKILKVSFDSLEKDEQSVFLDIACCFKGHNMTEIKDILHGHYGHNIKYHIRVLVNKSLIQISWHEQSYNVTVHDLIEHMCKEIVRLESLEDPGERIAEGCCKLRSFPSMKLTSLYQLDLSSCASLKSFPEILGEMENIASLVLVGTSIEELPFSFHNLTRLHSLQIEARGILKLTSSIIMMPKLSWITIKGGLLLPNQNVKLNSMMSSNVRQLQLIECNFTEESLAMLLTWFTNVEYLNLSGSNVTILPECIKESHFLRRLHLDVCKWLREXRGVPPNLKHLSALGCKSLTSSCRSMLLNKELHEAGKTNFRMTGNASIPEWLEH
>g31839.t1
MAIFQSYSPLSSFSYGFTYDVFLSFKGTDTRYGFTGNLYKALCDSGVHTFIDNRELHGGDEITPSLVKAIEETRIFIPIFSINYASSFCLDELVHIIHCFKEKGCLVLPVFCDVEPSHVRHQIESYGEAIAKHEKRFQNSKEKYNANMKRLHKWKMALNQAANISGHHFNPRYPDSLLCMLLISRLVCNVESKRENSAKRGLEHLQQEFLSKTIGLDINLGDTSEGIPIIKQRLHRKKILLMLDDVDTLKQLQVLAAGLDWFRVGSRVIITTRDKHLLESHGIEVTYEIDELNKSEALELLRWKAFKSKQVDSSY
>g31841.t1
MDIGEWESTLDRYERIPNKEIQKILKVSFDSLEKDEQSVFLDIACCFKGHNMTEIKDILHGHYGHNIKYHIRVLVNKSLIQISWHEQSYNVTVHDLIEHMCKEIVRLESLEDPGERSRLWSEEDIVQVLEENTGTSRIEIICMDYPSLDVRDVRVAWKGDAFKKTQNLKTLIIRSGIFSKGPKHLPNSLRFLEWHRYPSQDIPSDFCPKKLSVCKLPRSLLKSFESPSSLKRFINMKELNLDYCGSLKRILDVSVAEGCCKLRSFPAMKLTSLYQLDLSSCASIKSFPEILGEMENIASLVLVVTSIEELPFSFHNLTRLHSLQIEARGILKLTSSIIMMPKLSWITIKGGLLLPNQNVKLNSMMSSNVRQLQLIECNFTEESLAMLLTWFTNVECLNLSGSNVTILPECIKESHFLRRLHLDVCKWLREIRGVPPNLKHLSALGCKSLTSSCRSMLLNKTGKAVLRILGLRLRQQFYYDSVMRMQSLLLQVTVFATIISVSALVYSSYLHFFSILMAMLQSPPSSSNSNGFTYDVFLSFRGPDTRYSFTGNLYKALCDRGIRTFIDDKELQRGDEITPSLRKAIEKSRIFIPVFSINYASSSFCLDELVCIIHYFTSKGRLVLPVFYGVEPYDVRHQTGVYGNDIANHKKRFQSNKEKYTDNMNRLLKWKAALTQTANLSGYHFNLGRNEYEYEVIRKIVDQVSNKINRDPLYVVDYPVGLKSRLLKVISLLDVGSDDGVCMVGVHGTGAKHGLENLQEMLLFKTIGENIKVGDVNEGIPIIKHRLQRKKVLLILDDVHELKQLQVLAGGLNWFGPGSRVIITTRNKQLLASHGVDKKYEIDELNGDEALELLRWKALKNKTVESGYEHILECAVTYASGLPLALEVVGSNLFSKHVEEWKSTLDQYKKTNNDIQTILKVSYDGLEEDEKQVFLDISCCFKGHNVIEVEDILSAHHGECMKYAMSVLVEKSLIKISPRNHVTLHDLIENMGRVIVRQESPKEPGKRSRLWFHKDVVDVLEGNLGTSQIEIMYLDFPLRKEVVEWKGDEFKKMENLKTLIIKNGFFSKIPEHLPNSLRVLDWPRYPSQRCSKLKSFPPMKLISLEQLELSFCGSLKSFPEILGAMKNMERIVLKGTSIEEFPLSFQNLTGLRTLGIWGSGKIRLPSSILMMPNLSSIYAQGTA
>g31842.t1
MAMIQSSSFSSFSYGFTYDVFLSFRGTDTRYGFTGNLYRALCEGGVHTFIDDRELHGGDEITPSLATAIEESRIFIPVFSVNYASSSFCLDELVHIIHCFKTKSCLVLPIFYDMEPTHVRHQTESYGEAIAKHEKVFQNNKEKYSDNMERLHKWKIALNHAANLSGHHFNPRNGYEYQFTQEIVKYVSNKISRVPLHIADYPVGLQRRMLKVNSLLKVRSNDECNMLGIYGPGGLGKTTLAKAIYNIIADQFECLCFLHNGTSQIKVIHLNFPLAEEIVEWTGDELKKMENLKTLVVKTNGLQDIHSDFLKPEELHEGGSTMFCLPGTELIPEWFEYDYRDLSISFWFRKKLPLITLFLTTADRINDKDTDIGFDISCLKLIINGCKCTINSWMGFTIHRDHTYLFDLKLQDKVIWDEVILKREWNHAKLTSEDRGLQSFIKECRLHILEQESSMEDFQFTNPYKKRELYDGIDNVNGDVFYDVDDVLEDDGDVFYDVNDVLEDDVDEENDDDDDHHSK
>g31846.t1
MLPQDAEIQLLGYADADWAGCVDTRRSTSGYCFFIGTSLISWRAKKQHTVARSSSEAEYRSLASAVCELQWLLYLLHDLNATCSRPPVLYCDSQSAIHIASNPVFHERTKHLEIDCHLIREKLQKGVLKLLPISTNEQLADFLTKALSSPKFGYFISKLNMINIYSDSTYGRIGNGKEVSLTMVFGQWIILNTTVLPYPRHSSLGTDTRYGFTGNLYRSLCDSGVHTFIDDRELHGGDEITPSLVTAIEESRIFIPIFSVNYASSSFCLDELVHIMKCNKAKGCLVLPIFYDVEPTHVRHQIGSYGEAISIHMERFQNNKEKYDDNMERLHKWKIALNQAANLSGHHFNPREKSAKHGLEHLQKDFLFKTIGLDIQIEDSSAGIPIIRKRLHRKKVLLILDDIDELKQLQALAGGLDWFGVGSRVIVTTRDKQLLENHGIKVTYEXDXXXKXEALELLRXQAFKXKQVDSSYENILSRAVNYASGFPLALEVXGSNLFGKPVEXWNXLLDQYEKIPNRKXQKILKVSFDALEEEEQSVFLXIACCFKXYDLKEVEDILCAHYGRYMEYHIGVLVEKSLVKINHSGVVILHDLIEDMGCKKLKSFPPIQLPSLQQLKLSFCYSLKNFPEILGKMENIETIYLFHTCIEELPDSFQNLTGLDHLSLNGGGGTMLRLPGTELIPEWFEYDYRELSISFWFRKKLPSIALFFTTAELRRVVQPFYMSFLKLIINGCEYSLGNSLYSFYIQPDHTYLFDLKLHEVVKLDEVILKHEWNSVKLTYDDSRMKSLLRECRLHIFKQESSTEDFQFTNPYKKRELYDGIDNVNGDVFYDVDDVLEDDGDVFYDVDEEDDDDDDHHSQ
>g32171.t1
MASFLCDLVKSYVEKLIDGAIAEARHVLCFTCTVKQFQEERATLESERKTMEQRVKVAKERDKDIQANVVSWLGEIDELNQGKQLADKVMRIKELKEKGEKFENIELPHRLPDVERFSSKYYISFKSREEKYKELLEALKDDNNYITGLQGMGGTRKTTLAIKVGKELEQSEQFAYVVVTTVSFTPDIKKIQNDIAGSLGLKWEDCNESDRPKKLWSRLTNGVKILVILDDVWDLDPQLHFDAIGIPKEDNHNGCRVLVTSRKETLKYCMQTAEALYLEGIKGEWRNLMPEIVEHGMNDLVELDLRDMSQLHCLIDTTGCSQAPNVLSNLVLLELQEMENLEELFNGTLSIESLNNLEKLSIKDCKHLQSLFKGKLQADEKREDEEIDDSGNNKSHGSVFSKLKAIDIEGCHRLESVLPFLSSPALETIRIRKCDGLKYVFGQSQNVELVSLSELELSELPKFIGIFEECYDPIMTSCVKKGSSSSSNYGSKAQTQLDPPGGLIYVVKPHDYCSVASESNSYRLDIWERVQCLPIQSKILCNIKGIHIIIDTGDHNTSSNNCINVFPKLKELHVEGCPQLEYIFGHDTSDHQNNMEIQLCLPELRFIYLCDLPILVAMCPKQYQTTFPSLTALDLNNCSLKELSGNVDHFLNLEIFKGIEIEGTSKTNNDQVSLNDDAFMKVNSNVEEQFSKDEEKTVSKSKPSSPSIVAHIASQFPSVPSKGDPSQKLPSNSEIQMKQTPKAEHEYVENVPELAILPTNSEELLNEQSVGETDAIVXPSQGSTSEKTKVANVSNILGTKNEPPIQVVAKDDEIILSKTKPSPSITSPIASQFPSTPSKGDPSQKAEDLTSLLVKRELEELISKNHLNYENLSLLTDFLVKNPSVRLKDTSLRYRYKGCAYNLLAELLKFLETRSLLEVSGSCHSEFLELLQDARYFGFDMEWLDGVERRALFPEIQVSPDALEKLLDSKKQVTKDVEDLRLKIDVLSQVAEDLKFRLTSSEAVLESIIQQEAVLSAPIGY
>g32172.t1
MGGTGKTTLAIQVGKELKQSEQFAYVIVTTVSFTPDVKKIQDDIAGSLNLKWDDCNEADRPKKLWSRLTNGDKILMILDDVWDGGPSLDFDAIGIPKLDNHKGCSVLVTSRSKDTFYKMDCSRIIELVLLSEEEAWNMFKRYAGISDSFPKKLIDKGRKIAKECKQLPVAISAIASSLKGHQHREQKWDRTLKSLKNPGSMGGVDRNLVGIYNCFKISYDNLMDAKVQRLFLLCSVFREDEKISIEVLTRLCIGVGLLGEDYGSYDDARNQVVEAKEKLIDSCLLLEVGEKHLRMHDLGYETCRFSEETLKYCMQTAEVICLNRIKWEWRNLMPEIVELGMNDLVELRLRGISQLLCLVDTTSCSQAPNVLSKLVALELVTMGNLEELFNGTLSFESLNNLEMLSIKDCKHLQSLFKGKLLCNLKSITIQSCPLLVFLFEVSTSQSLVLLETLKISNCEGLKTIIADERREGNNMSLASVFSKLKVIDIERCHKLESILPFLSAQDLPVLEAIKICECDGLKYVFGQSEHVELVSLSKLTLSKLPKFIGIFEECYDPMSSCVKGSSSTSNYGSKAQIQLNPMKCNNYSVATESKSYRLPIQSKILCNIKEIVLTHFPKMKSVFILSIDPIKQLETLRIMNCDELKHIIIDTGDQNTDGSNCVNVFLKLKELCVEDCAQLEYIFGNDTNDHQNHIEVDVKSVFHSASESMDHTITKGNQFQAVKNRFVRNCQKLTLTSASTTNILKEIGGVFLGTHYSELSRIVRGLFEKLPSSETTEEHESNLSSVENAGIEQLPSVENVPSLTILPTNSEGIEIEGTSKTNNDQGCPVSINDDSNAEEQFSKADEIIIGSKSKPSPSITSPIASQFPSMPSKGDPFFVKRELEQLVSNNHLDYENLSLLTDFLVENPSVRLKDTSLHARNFAFDKEWLDGVERRALFPEIQVSPDALEKLLDSKKRVTKDVQVLRLKIDILSQHVEDLKQQLTLSEADLESIIQQEAVLSAPIGY
>g32173.t1
MGKELTNKVKRIKELKEKGEKLENIELSRPLPGVEQYSSKDYIPFKSRDAKYKELLDALKDDKNYITELQGMGGTGKTTLAIKVGKELKQFEQFSYVVDTILSYTPDIKIIQDDITGSLGLKWEDCSESDRPKKLWSRLTNGDKILVILDDVWDLDPQLHFDAIGIPKEDNHNGCRVLVXSRSMKTFDMLDCDKRIELDLLSEEEAWDMFKIYAKVRDDSTPKKLIDKGRKIAKECKRLPIAISVIARSLKGPQNREHEWDVTLKSLKNPVSMHGVDKNMAGIYNCLKISYDNLKDEKAKGLFLLCSVFREDEENSVEVLTRLCIGVGLLGEDYGSYGDARNQVVVAKNKLVDSCLLLEANGKLLRMHDLVRDAAQWIANKEIQCLLTNIRSMSVDHVDLGDISILGKLQSLETLDLVRCKINELPDQIAELKKFKLLKLKRGDKKRQFSEGTLKYCMQTTETLYLEEIKGKWRNLMPEIVELGMNDIVELYLRDMPQLRCLVDTIGAQVPNVLSKGSSSSTSKAQKQLDPIKCNTFSWTNICCQTTIPLVDVDGDQSHDYSVASHIIIDIGDHNTGGNNLVNVFPKLKELHVGFCSQLKYIFGHETNDHQSHMEVQLHFPELRQLELYGLPSLVAMCPKPYRTTFPSLKSLELRKCSQVDIKSIGDFDIHSESLENTITKELSGNVKHFLTLEILEAVENRLVWNCDNKLTLTSAPTTESDIFECFRRRDRDLFWTVRDLFDSETTEDVENDGIEQLPSSETTDDFESDLASAENDGIEQLPNAETTEDFELPSVENVPSLTILPTNSEDIGIEGTSNNDQVSLNDDAFMKVNSNAEKQFSKGEEKIVSKSKPSTPSIAAHIASQFPLVPSKGDPSQKVEDLAILPTNSEEMLSERSMDQQHSLGETDTIVKSSQQGIEIEGTSKTNNDQVSLNGDAFIKVSTNVEEQFSKDDEIILSKIKPSPSITSPIASQFPSMPSKEGA
>g32288.t1
MAESFVFDIADSLLGKLASYAYEQASKAYGVYEDLQEIKDTLSIVRGLLLDAEEKKDQKQKHGLREWLRQIQNICTNAEDVLDEFECQKMQKQIVEASGSTRMKVRQFFSSSNSLAFRFKMARQIKDIRDRLDKVAADGTKFSLATMSLEPGLVVQSREMTHSYVDALDVIGRENDKEEIIRFLMQPHPQGDGDGDKSLCIIPIVGIGGLGKTTLAKLVFNDKRMEDLFQLKMWVCVPEDFDIRQIIIKIINSAYALTPTAALAHQENFNNLDIEQLQSRLRLKLSSQKFLLVLDDIWNHDRVKWIKLKELIKGGAIGSKIIATTRSNSIASMMGTFPSYVLEGLSQENCLSLFVKWAFKEGEEEKYPNLLEIGKEIVRKCQGVPLAVRTLGSSLFSKFDLNKWIFVRDSEVWNLKQNKDDILPALKLSYDQMPSHLRHCFTYFSLYPKDFGFTSVQITKLWMALGLLQSQDGNQRLENIARDYIDELRSNSFLQDFEDFGHFYYFKVHDLVHDLALYVAKNECVVVNSHTQNISKQVRHFSIVENSSLDSALFPKPTSVRTILFPIDGVGLESESTLDTWVLRCKYLRILDLSDSSFDSLSNSITKLKHLRVLNLSNNRKIKRLPHSITKLQSLQVLSLSGCMELEKLPNELGSLISLRQLYITTKQSVISQNVFSNLTNLQTLSFEYCDYLEFLFDGVQLTSLETLIVRSCRSLKSLPFYILPKLEALLVIDCESLDLWQPENHTLQNPIGRWRMTFLHLENDIPWLWTLPKWIEGTAETLQTLILINALGTLPECLGVMFHLKRLHIADCSFMNYLPSGMQHLTSLEDLTIDNCPELCRKCKPHSGEYWPMISHIKRITIGQPCEAEPQEGEGSIVGTRGGLRWAATHPNN
>g32289.t1
MADSFIFDTADSLLEKLASYAFEEASRAYGAYEDLQGIKDTLSIVRGLLLDAEEKKDQKHVLREWLRQIQNICTNAEDVLDDFELRHKRKRVEEASSSSMMKVCNFFSSSNPFAFRIRMAHQIKEINDRLNKVAADGTRFGLVRIDVEPKFALQRREFTHSHVDASSVIGRENDKEAIIKLLMESNHRGDGDKSLCVIPIVGIGGLGKTTLAKLVFNDNRIDEVFQLKIWVCVSNDFDIRQIIIKIINSAFLSASPPPGTAIPHQEDINHFNIEQLQIRLRHILDGQKFILVLDDIWNEDRAKWIELADMIKVGAGESKIIVTTRSNSIASMMGIVPSYVLEDCKNMKFVFSGEEQFTSIEKLFLGSCGSLESLPLYIFPKLQSLIIQNCKMLNLSLNNESPVQKLMMKHLLLRKIPELLTLSGWIEGAAETLETLIIAELPNLQTLPECLTTMTHLKKLAIVDCPQRAFLVAYITSPPLKICT
>g32290.t1
MLFMKIYKASKTLSIVRGLLLDAEEKKNQQHALREWLRQIQIICYDAEDVLDEFQLQHKKKXIVEASGSTRKKVHHFFSSSNPLAFRLRMAHQIKEIRGRLEKXAADGTKFGLVRIHDEPKLTVQRRELTHSHVDASSVIGRENDKEAIIKLLMESNPQGLSQKSLSVIPIVGIGGLGKTTLAKLVFNDKKINEVFQLKIWVCVSDDFDTRKIIIKIINSALSSASAPPSVAFAHQEDINHFDIEQLQIYLRHKLDGQKFIFVLDDIWNDDRAKWIELIDLIKDGAVESKIIVXTRSNSIASMMGTVPSYVLEGLSADDCLSLFVKWAFKDGEEEKYSNLVEIGREIVKKCAGAPLAVRTLGRILKLQWIEGAAKTLETLTIYELPNLHTLPECLKTMTHLKRLDIVGCPQLLSLPSDIYHLTDLVHLVIKECPELCRKCKPQSGEYWPMIAHIKRVIIGEPSGQEEE
>g32291.t1
MTEKFIFDIANSLLRKLASHAYEEASRAYGVYEDLQEIKDTLSIVKGLLQDAEEKKDQRHWLREWLRQIHNICSDAEDVLDEFELQDTRKQVMEASGSTQRKVRHFFSSSNPLAFRFRMSHQIKEIRGRLKKVAADGTGFGLVRIDFEPTLAVQRREFTHSHIDASSVIGRENDREKIIKLLVDSNSQDHGEKSMSVIPIVGIGGLGKTTLAKLVFNDKRIVEVFQLKIWVCVSNDFDIRQIIIKIINSAFLSSSPPPGVAIPHQEDINHFDIEELQIRLRHKLYRQKFILVLDDIWNDDRAKWIELANMIKVGAGESKVIVTTRFNSIASMMGTVPSHVLKGLSQENYLSDSSFETLPNSIAELEHLRVLILSDNNQIKRLPHSIFKLHNLQLLAVNGCTKLETLPKGLGKMTCLRYLYITTKQSVLSLTEFANMKNLQDFPGLMTLPEWIEGATETLQTLIIYNLPNLLTLPKCVTTMTRLRKLHIFGCPKLLSLPSDIHHLTTLEYLVIMNVPSCAENESCNVVSTGQ
>g32293.t1
MAESFVFDVADSLLGKLASYAFEEASQAYGAYEDLQGIKDTLSIVRGLLLDAEEKKDQKHGLREWLRQIHNICYDAEDMLDGFELQDKKKQVVEASGSTRMKVAADGIGFGLVRMDAEPRLAVQRREFTHSHVDASKVIGRENDKEAIIKLLMESNPRGDGDKSLCVIPIVGIGGLGKTTLAKLVFNDKRIDDXFQLKIWVCVSEDFDIRQIIIKIINSAFLSASPPXGAAIPHQEDIXXFDIEXLQXRLRHKLHGQKFILVXDDIWNEDRAKWXELAXMXKXGAXESKIIVXTRSNSIASMMGTVPSYVLKGLLTLPGWIEGATETLENLSINGLPNLQTLPECLTTMTHLKKLLIRNCPQLLSLPSGIYHLTALEELRIVGCPELCRKCKPQSGEYWPMIAHIKILLIEEE
>g32297.t1
MAESFVFDVADSLLGKLASYAYEEASRAYGAYKDLDRIKNTLLIVRGLLLDAEDKKDQKHGLREWLKQIHNICYNAEDILDGFELQDKKKQVVEASGSTRMKVRHFFSSSNPLAFRFKMAHQIKEIRDRLNKVAADGIGFGLVRMDAEPRLAVQRREFTHSHVDASSVIGRENDKEAIIKLLMESNPRSDGDKSLCVIPIVGIGGLGKTTLAKLVFNDKRIDDIFQLKIWVSVSNDFDIKQIIIKIINSAFLSASPPPGAAIPHQEDINHFDIEQLQIRLRHKLHGQKFILVLDDIWNEDRAKWIELAEMIKVGAAESKIIVTTRSNSIASMMGTVPSYVLEGLSQENCLSLFVKCAFKWIALGLVKSTNGSEELLEDTAREYIHELHSRSLIQDFNDYGELGFFKMHDLIHDLALFVAKEEFVMVDSNTRNISEQARHLSIIENDSLDRVSFPKSKGSLLIRNCKMLNLSLSNESPVQKLMMKHLLPGWIEGAAENLENLRINELPNLQKLPECLTTMTRLKKLVISDCPQLLSLPSGIHHLTALEELFIKGCPELCRKCKPQSVIDCLKLELRLPENLQNTKKRRMNFLHVRNFPRPQILPERIEEIAKTLQTFIITNIPMLWKLPECLTRMTSLKMLLIVDFPLLDDLPSGMHRLLPLKL
>g32298.t1
MAESFVLGVADSLLGKFSSYAYEEASRAYGVFEDLQRIKDTLSIVRGLLLDAEEKKNQQHALREWLRQIQSICYDAADVLDEFELQDKKKQVLKTFGSTRMKVRHFFSSSNSLAFRFRMAHQLKEIRNRLNTVAADGTGFGLVRIHDELKIVVQRRELTHSHVDASNVIGMENEKEAIIQLLMESNPKGLASPPPSVAIANQEDIKPFDIEQLQIRLRHKLSSQKFILVLDDIWNDDRAKWIELLDLIKVGAAESKIIVTTRSNSIASMMGTVSPYVLEGLSTLPEWIEGATETLQTLIIYNVPNLHTLPECLTTMTDLRKLHIIGCPQLLSLPSDIHQLTSLEDLFIYECHELCRKCMPQSGKLASCAYEQASRAYGAYEDLQGIKNTLSIVRGLLLDAEENKDQKTRLREWLKQIQNICSDAEDILDGFELQDKRKQVVKASGSTRMKVRHFFSSSNPLAFRFKMAHQIKEIRDRLNKVAADGTGFGLVRIDAEPKLPVLRREFTHSHVDASSVIGRESDKEAIIKLLMERNPQSLGEKSMSIIPIVGIGGLGKTTLAKLVFNDNRIDEVFQLKIWVSVSNRFDIKQIIITIINSAFLSASPPPGVAIPHQEDINHFNIEQLQIRLRHILDGQKFILVLDDIWNDDRTKWIELAGMIKVGAGESRIIVTTRSNSIASMMGTVPSYVLEGVPLAVRTLGSSLFSKYDLNKWIFVRDHAIWNLEQKKDDILPALKLSYDEMPSYLRQCFAYFSLFPKNHSIHVREITSLWIALGLVQSNHGSGKLEHIAREYIHDLHSRSLLQDFNDFGDLSVVKVHDLINDLALYVVKEQFVMVDSNTRYISKEARHLSIIENDSLDRVLFPKSKRSLAVTDCKMLNLSLNNESPVQKLIMKHLFIEDIPGLWTLPGCIEGAAENLETLLICDLPNFHTLPEFLTTMTRLKRLGISGCPQLLSLPIGIHHLTALEILRIEGCPELCRKCQPQSGMIKLEWKRISKIEGTNAVKDSSVQQMVTMPQYIACKLKLL
>g32300.t1
MAESFVFDVANSLLGKLVSYAYEKASRAYGVYEDLQRIKDTLSIVIGLLLDAEEKKNQQHALREWLRQIRNICSDAEDVFDGFELQEKKKQVLETFGSTRMKVSHFFSSSNPLAFRFKMSHQIKEIKDRLDKVAADGTRFGLVRIDVEPGPSVQRREFTHSHVDALSVIGREDDTKAIIQLLMESNPQGDGDKSLCVIPIVGIGGLGKTTLAKLVFNDKKIDEVFQLKSWVCVSNGFDIRHIIIKIINSAFPSASTPPSVGCTVIAYQEDINHLDIEQLQFRLRNKLSGQKFILVLDDIWNDDRAKWIELIDLVKVGAAGSKIIVTTRINSIASMMGTVPSYVLEGLSQENCLSLFVKWAFKDGEEETYPNLVEIGKEIVKKCAGVPLAVRTLGSLGLVQSMNGSEKLEHIGRKYIHELHSRSLLHDFNDFGYDCDFKMHDLIHDLAVYVAKDEFVRVVSHMQNISEQVRHLSIAENDSLDHVLFPMSTRLRTILLFGNGAGLDNEALLDTWVSRYKYLRYLELKVSSFETLPDSISKLKHLRILVLTNNSNIKRLPHSISKLHNLQVLQFDGCTELEALPRGLGKMIGLQYLVITTKQSVLSLAEFVNLKQLRLLAFHDWAAQSIETLLIYELPNLLMLPECLTTMTHLKRLDIIGCPRLLNLPSDIHHLTDLKELRIAGDEEEDEEEVDEKEEEEQDDEEEEEEEEEEEAEEVDEKEEEDEEEVDEKEEEEQDEEAEEEEQDEEEEEEWIHQP
>g32463.t1
[truncated: 1,800,382 more chars]
